# Supplementary material for: HOXA9 inhibits HIF-1α-mediated glycolysis through interacting with CRIP2 to repress cutaneous squamous cell carcinoma development
Source: Nat Commun. 2018 Apr 16;9:1480. doi: 10.1038/s41467-018-03914-5 (PMC5902613; doi:10.1038/s41467-018-03914-5)
Supplement: Supplementary file 4 — Supplementary Data 1 [file 41467_2018_3914_MOESM4_ESM.xlsx]

## Sheet: siHOX9_2_vs_siNC_mRNA_DE
Supplementary Data 1 Differentially-expressed transcripts in response to HOXA9 depletion
transcript_id	gene_id	gene_name	length	siHOXA9_FPKM	siNC_FPKM	pvalue	qvalue
ENST00000565324	ENSG00000157106	SMG1	12465	0	2.0701	7.03698e-05	0.00912861
ENST00000360310	ENSG00000198604	BAZ1A	6010	0	2.88242	0.000149096	0.0151094
ENST00000415868	ENSG00000011258	MBTD1	5099	0	2.82282	0.000152663	0.015363
ENST00000251973	ENSG00000100065	CARD10	3934	0	3.67749	0.000163681	0.0159781
ENST00000609767	ENSG00000241635	UGT1A8	2349	0	5.96302	0.000205886	0.0186161
ENST00000409532	ENSG00000091409	ITGA6	3544	0	3.79576	0.000213434	0.0190455
ENST00000372917	ENSG00000124496	TRERF1	7373	0	1.64054	0.000237855	0.0204986
ENST00000504734	ENSG00000127022	CANX	2232	0	4.84062	0.000253443	0.0214646
ENST00000219343	ENSG00000103064	SLC7A6	6251	0	1.74646	0.000267473	0.0221759
ENST00000358136	ENSG00000048707	VPS13D	16318	0	0.569046	0.000274699	0.0225163
ENST00000407859	ENSG00000110514	MADD	5744	0	1.53184	0.000292406	0.0233706
ENST00000310827	ENSG00000136485	DCAF7	6352	0	1.41241	0.000308361	0.0242117
ENST00000515853	ENSG00000163291	PAQR3	3370	0	2.50324	0.000333454	0.0254534
ENST00000440491	ENSG00000168614	NBPF9	3572	0	2.43019	0.000334811	0.0255045
ENST00000538645	ENSG00000106588	PSMA2	4237	0	0.608782	0.000339036	0.0256758
ENST00000397354	ENSG00000183337	BCOR	6258	0	1.28458	0.000345182	0.0259898
ENST00000560968	ENSG00000135100	HNF1A	3030	0	0.383899	0.000356945	0.0264775
ENST00000396548	ENSG00000204599	TRIM39	3198	0	2.58685	0.000362894	0.0266968
ENST00000426154	ENSG00000136193	SCRN1	5275	0	1.57045	0.00036746	0.0269102
ENST00000544334	ENSG00000141564	RPTOR	5734	0	1.34711	0.000380437	0.0275306
ENST00000359484	ENSG00000188687	SLC4A5	6041	0	1.14175	0.000390266	0.0278596
ENST00000527034	ENSG00000108312	UBTF	3010	0	2.58222	0.00041661	0.028859
ENST00000449836	ENSG00000196653	ZNF502	3173	0	0.2801	0.000420003	0.0290142
ENST00000405640	ENSG00000215012	C22orf29	6785	0	1.03291	0.000423538	0.0291139
ENST00000397640	ENSG00000257949	TEN1	994	0	6.31497	0.000429292	0.0293171
ENST00000564278	ENSG00000102900	NUP93	588	0	10.5144	0.000429662	0.0293331
ENST00000354325	ENSG00000124496	TRERF1	4138	0	0.911306	0.000436138	0.0295114
ENST00000409300	ENSG00000151164	RAD9B	2732	0	0.394914	0.000438998	0.0295737
ENST00000264968	ENSG00000071073	MGAT4A	8432	0	0.437956	0.000444425	0.0297239
ENST00000393346	ENSG00000073921	PICALM	2340	0	1.70958	0.000448929	0.0298343
ENST00000540176	ENSG00000115415	STAT1	2261	0	1.82795	0.0004551	0.0299978
ENST00000319274	ENSG00000114867	EIF4G1	5646	0	1.26385	0.000459952	0.0301319
ENST00000432670	ENSG00000198000	NOL8	3136	0	1.37209	0.000460033	0.0301319
ENST00000395343	ENSG00000101191	DIDO1	8477	0	0.41909	0.000468627	0.0304075
ENST00000560793	ENSG00000143418	CERS2	1661	0	2.62314	0.000470318	0.0304306
ENST00000282391	ENSG00000152520	PAN3	4544	0	0.998359	0.000473502	0.0304718
ENST00000602925	ENSG00000137145	DENND4C	6831	0	0.989186	0.000475392	0.0304718
ENST00000395242	ENSG00000109113	RAB34	1713	0	2.717	0.000477985	0.0305154
ENST00000458507	ENSG00000163050	ADCK3	2007	0	2.43152	0.000480739	0.0305813
ENST00000371014	ENSG00000198160	MIER1	1728	0	2.85525	0.000482143	0.0305832
ENST00000569417	ENSG00000167965	MLST8	1870	0	1.66417	0.000485992	0.0305832
ENST00000543235	ENSG00000165819	METTL3	2124	0	2.60518	0.000486792	0.0305832
ENST00000394319	ENSG00000106852	LHX6	3466	0	0.606505	0.000484665	0.0305832
ENST00000427044	ENSG00000163785	RYK	2887	0	2.45479	0.000487504	0.0306043
ENST00000505984	ENSG00000138674	SEC31A	3596	0	1.24538	0.000487884	0.0306084
ENST00000397959	ENSG00000015171	ZMYND11	1774	0	4.03701	0.000487923	0.0306084
ENST00000405269	ENSG00000183023	SLC8A1	2965	0	0.620083	0.000489466	0.0306155
ENST00000397412	ENSG00000007545	CRAMP1L	7772	0	0.667158	0.000493559	0.0307615
ENST00000424881	ENSG00000197343	ZNF655	4666	0	1.02816	0.000497694	0.0308489
ENST00000367177	ENSG00000170382	LRRN2	3463	0	0.268378	0.000503183	0.031011
ENST00000534320	ENSG00000070047	PHRF1	5178	0	0.815487	0.00050468	0.0310408
ENST00000538899	ENSG00000111880	RNGTT	2180	0	2.38743	0.000507272	0.0310724
ENST00000372375	ENSG00000126091	ST3GAL3	2404	0	0.959486	0.000508696	0.0310724
ENST00000375300	ENSG00000160584	SIK3	6213	0	0.463885	0.000506286	0.0310724
ENST00000554869	ENSG00000165501	LRR1	1886	0	1.39119	0.000508242	0.0310724
ENST00000584026	ENSG00000182481	KPNA2	561	0	13.6898	0.000509295	0.0310724
ENST00000392911	ENSG00000185480	PARPBP	1916	0	1.80055	0.000505936	0.0310724
ENST00000420083	ENSG00000129351	ILF3	3285	0	1.37963	0.000508432	0.0310724
ENST00000491737	ENSG00000125676	THOC2	4452	0	0.946904	0.000510149	0.0310724
ENST00000426542	ENSG00000214944	ARHGEF28	6118	0	0.920136	0.000510485	0.0310726
ENST00000555248	ENSG00000015153	YAF2	5095	0	0.830125	0.000511506	0.0311113
ENST00000343789	ENSG00000140403	DNAJA4	2961	0	1.74481	0.000512982	0.0311501
ENST00000596571	ENSG00000105357	MYH14	5988	0	0.783868	0.000516303	0.0312516
ENST00000377394	ENSG00000168066	SF1	2854	0	1.83751	0.00051665	0.0312559
ENST00000372104	ENSG00000132781	MUTYH	1823	0	1.46238	0.000517458	0.0312903
ENST00000456820	ENSG00000182149	IST1	2031	0	2.5443	0.000519052	0.031321
ENST00000590273	ENSG00000172660	TAF15	808	0	4.46529	0.000523392	0.031346
ENST00000453146	ENSG00000130695	CEP85	2821	0	1.76418	0.000523204	0.031346
ENST00000339350	ENSG00000169598	DFFB	3005	0	0.824556	0.00052446	0.031346
ENST00000506643	ENSG00000048342	CC2D2A	3259	0	1.03517	0.000524035	0.031346
ENST00000545773	ENSG00000165525	NEMF	3995	0	1.22172	0.000526389	0.0313766
ENST00000389194	ENSG00000198862	LTN1	7749	0	0.729479	0.000529042	0.0314286
ENST00000349029	ENSG00000103222	ABCC1	6219	0	0.773152	0.000530084	0.0314286
ENST00000569637	ENSG00000132603	NIP7	1099	0	2.2834	0.000532616	0.0314866
ENST00000451430	ENSG00000160746	ANO10	2019	0	1.20111	0.000535571	0.0315459
ENST00000455292	ENSG00000119383	PPP2R4	949	0	4.18511	0.000538253	0.0316491
ENST00000592292	ENSG00000174652	ZNF266	3100	0	0.780958	0.000540193	0.0316834
ENST00000533872	ENSG00000140988	RPS2	1114	0	2.60648	0.000543116	0.031734
ENST00000450302	ENSG00000146757	ZNF92	2957	0	0.808441	0.000551943	0.0319765
ENST00000297504	ENSG00000197150	ABCB8	2487	0	1.03859	0.000556935	0.0320893
ENST00000249375	ENSG00000128604	IRF5	2749	0	0.991287	0.000557319	0.0320893
ENST00000403251	ENSG00000241360	PDXP	1571	0	1.5499	0.000565012	0.032335
ENST00000544162	ENSG00000198373	WWP2	2723	0	0.916361	0.000568443	0.0324038
ENST00000264709	ENSG00000119772	DNMT3A	4380	0	0.563575	0.000569932	0.0324293
ENST00000424485	ENSG00000182149	IST1	521	0	8.34246	0.000573605	0.0324925
ENST00000393605	ENSG00000186635	ARAP1	4778	0	0.551976	0.000572652	0.0324925
ENST00000536899	ENSG00000090612	ZNF268	3236	0	0.840423	0.000581485	0.0325196
ENST00000381885	ENSG00000168781	PPIP5K1	5596	0	0.416271	0.000583593	0.0325614
ENST00000262975	ENSG00000101040	ZMYND8	4139	0	0.590078	0.000589136	0.0326742
ENST00000344356	ENSG00000162642	C1orf52	504	0	13.1191	0.000591111	0.0327509
ENST00000202831	ENSG00000089060	SLC8B1	2975	0	0.804767	0.000592472	0.0327635
ENST00000503646	ENSG00000145779	TNFAIP8	2502	0	0.981286	0.000592026	0.0327635
ENST00000514044	ENSG00000034533	ASTE1	2504	0	0.863973	0.00059304	0.0327636
ENST00000460371	ENSG00000169379	ARL13B	3203	0	0.935937	0.000600497	0.032904
ENST00000460594	ENSG00000007923	DNAJC11	581	0	8.87296	0.000604631	0.0329706
ENST00000404569	ENSG00000100335	MIEF1	3797	0	0.747941	0.000606052	0.0329927
ENST00000478378	ENSG00000134375	TIMM17A	821	0	5.37838	0.000608073	0.0330128
ENST00000369325	ENSG00000135341	MAP3K7	4633	0	0.50679	0.000611141	0.0330757
ENST00000529332	ENSG00000100926	TM9SF1	2107	0	1.24246	0.000612425	0.0331245
ENST00000284395	ENSG00000154237	LRRK1	7701	0	0.314443	0.000612729	0.0331271
ENST00000469694	ENSG00000063660	GPC1	2862	0	0.72407	0.000614822	0.0331676
ENST00000421578	ENSG00000110880	CORO1C	1296	0	2.33013	0.000617925	0.0331813
ENST00000366959	ENSG00000136643	RPS6KC1	5454	0	0.479061	0.000621009	0.0331813
ENST00000475075	ENSG00000196517	SLC6A9	1881	0	1.98694	0.000633045	0.0331908
ENST00000592791	ENSG00000126261	UBA2	910	0	3.53363	0.000626451	0.0331908
ENST00000471181	ENSG00000012048	BRCA1	5936	0	0.439921	0.000626927	0.0331908
ENST00000430730	ENSG00000169919	GUSB	1859	0	1.26542	0.000629267	0.0331908
ENST00000395711	ENSG00000198301	SDAD1	2513	0	1.17567	0.000625893	0.0331908
ENST00000470323	ENSG00000137965	IFI44	819	0	5.68979	0.000630723	0.0331908
ENST00000523687	ENSG00000134014	ELP3	1923	0	1.50342	0.000631538	0.0331908
ENST00000375398	ENSG00000197321	SVIL	7994	0	0.341293	0.000634885	0.0331908
ENST00000537335	ENSG00000125630	POLR1B	3143	0	0.873352	0.000623898	0.0331908
ENST00000360620	ENSG00000196411	EPHB4	3789	0	0.580343	0.00062283	0.0331908
ENST00000491772	ENSG00000163507	KIAA1524	3877	0	0.685398	0.000632726	0.0331908
ENST00000361451	ENSG00000174652	ZNF266	3600	0	1.12579	0.00063927	0.033232
ENST00000266971	ENSG00000139531	SUOX	2364	0	1.08065	0.000641913	0.0332759
ENST00000475060	ENSG00000171793	CTPS1	813	0	1.04201	0.00064342	0.0332836
ENST00000409863	ENSG00000070882	OSBPL3	3490	0	0.928869	0.00064296	0.0332836
ENST00000515367	ENSG00000171444	MCC	3844	0	0.785436	0.00064338	0.0332836
ENST00000449277	ENSG00000068305	MEF2A	5182	0	0.668032	0.00064538	0.0333271
ENST00000458124	ENSG00000131389	SLC6A6	6409	0	0.522559	0.000645319	0.0333271
ENST00000521606	ENSG00000145860	RNF145	2658	0	0.881507	0.00064664	0.0333323
ENST00000515359	ENSG00000173402	DAG1	5563	0	0.40805	0.000648334	0.0333496
ENST00000554616	ENSG00000111602	TIMELESS	2578	0	0.946095	0.00064921	0.0333496
ENST00000374524	ENSG00000057757	PITHD1	1292	0	2.4857	0.00065063	0.033366
ENST00000361828	ENSG00000198836	OPA1	6381	0	0.37823	0.000652526	0.0333863
ENST00000348022	ENSG00000122257	RBBP6	5739	0	0.490679	0.000653362	0.0333863
ENST00000295736	ENSG00000033867	SLC4A7	7757	0	0.261615	0.000657925	0.0333996
ENST00000535843	ENSG00000184056	VPS33B	2356	0	1.6498	0.000658118	0.0333996
ENST00000450537	ENSG00000196700	ZNF512B	5926	0	0.509251	0.000658576	0.0333996
ENST00000400750	ENSG00000079616	KIF22	1709	0	1.55405	0.000660028	0.0333996
ENST00000419769	ENSG00000107938	EDRF1	4243	0	0.822323	0.000657246	0.0333996
ENST00000292535	ENSG00000257923	CUX1	13747	0	0.241558	0.000659069	0.0333996
ENST00000536827	ENSG00000107186	MPDZ	6176	0	0.607517	0.000657141	0.0333996
ENST00000416162	ENSG00000106484	MEST	2158	0	1.58342	0.000660084	0.0333996
ENST00000396376	ENSG00000086300	SNX10	2491	0	1.46428	0.000664641	0.0334394
ENST00000560458	ENSG00000140299	BNIP2	832	0	3.3669	0.000664178	0.0334394
ENST00000410079	ENSG00000077380	DYNC1I2	2159	0	1.09136	0.000666769	0.0334499
ENST00000394419	ENSG00000072110	ACTN1	3464	0	0.664359	0.000668957	0.0335041
ENST00000569748	ENSG00000166747	AP1G1	4554	0	0.727703	0.000669908	0.0335142
ENST00000393799	ENSG00000110075	PPP6R3	5119	0	0.421392	0.000671437	0.0335238
ENST00000454704	ENSG00000115207	GTF3C2	1440	0	2.96003	0.000673312	0.0335734
ENST00000399180	ENSG00000138346	DNA2	4416	0	0.715255	0.000675004	0.0335964
ENST00000417247	ENSG00000128805	ARHGAP22	2340	0	0.812809	0.000676506	0.03363
ENST00000400345	ENSG00000049759	NEDD4L	3647	0	1.06598	0.000678216	0.0336693
ENST00000537343	ENSG00000082258	CCNT2	2363	0	1.62707	0.000679055	0.0336788
ENST00000518154	ENSG00000132561	MATN2	2663	0	0.762519	0.000685657	0.0338235
ENST00000540164	ENSG00000205336	GPR56	3820	0	1.0499	0.000685381	0.0338235
ENST00000579754	ENSG00000182481	KPNA2	569	0	6.05468	0.000686084	0.0338235
ENST00000356448	ENSG00000114790	ARHGEF26	5254	0	0.300101	0.000687473	0.0338356
ENST00000515007	ENSG00000145685	LHFPL2	4680	0	0.749407	0.000687273	0.0338356
ENST00000548868	ENSG00000144306	SCRN3	1594	0	1.47674	0.000688652	0.0338356
ENST00000537442	ENSG00000111641	NOP2	2613	0	1.40304	0.000688519	0.0338356
ENST00000297564	ENSG00000164919	COX6C	433	0	19.0714	0.000690849	0.0338531
ENST00000389869	ENSG00000100503	NIN	4788	0	0.429778	0.000692836	0.0338581
ENST00000367456	ENSG00000055208	TAB2	4553	0	0.754638	0.000695867	0.033924
ENST00000514633	ENSG00000197451	HNRNPAB	1571	0	2.46637	0.000699869	0.0339827
ENST00000397379	ENSG00000100802	C14orf93	1949	0	1.27723	0.000701376	0.0339938
ENST00000537301	ENSG00000102024	PLS3	2277	0	0.89916	0.000709859	0.0342281
ENST00000346370	ENSG00000103222	ABCC1	6396	0	0.534441	0.000711116	0.0342281
ENST00000579528	ENSG00000197566	ZNF624	4042	0	0.501217	0.000711451	0.0342281
ENST00000376279	ENSG00000175198	PCCA	2418	0	1.01405	0.000716462	0.0343002
ENST00000424129	ENSG00000186017	ZNF566	2644	0	0.568213	0.000721895	0.0344426
ENST00000564100	ENSG00000103042	SLC38A7	2867	0	0.693192	0.000724939	0.0345118
ENST00000517886	ENSG00000250479	CHCHD10	494	0	7.67451	0.000726712	0.0345709
ENST00000366987	ENSG00000162772	ATF3	1896	0	1.12316	0.000729867	0.0346532
ENST00000297222	ENSG00000164659	KIAA1324L	5932	0	0.272602	0.000729862	0.0346532
ENST00000344277	ENSG00000147509	RGS20	1667	0	1.47927	0.000737507	0.0348808
ENST00000601636	ENSG00000268790	CTC-429P9.4	437	0	10.1738	0.000738645	0.0349148
ENST00000488383	ENSG00000204564	C6orf136	1337	0	1.25044	0.000738825	0.034917
ENST00000289968	ENSG00000140750	ARHGAP17	3461	0	0.502854	0.000742993	0.0350375
ENST00000397573	ENSG00000104081	BMF	4545	0	0.4693	0.000751436	0.0351738
ENST00000368997	ENSG00000138162	TACC2	3281	0	0.720795	0.000752601	0.0351849
ENST00000480828	ENSG00000184182	UBE2F	802	0	4.06085	0.000764809	0.0355425
ENST00000538897	ENSG00000148737	TCF7L2	4000	0	0.508142	0.00077578	0.0358484
ENST00000463056	ENSG00000122515	ZMIZ2	3240	0	0.457276	0.000776791	0.0358604
ENST00000527077	ENSG00000143036	SLC44A3	1943	0	0.909621	0.000777901	0.035889
ENST00000409138	ENSG00000134222	PSRC1	1826	0	1.309	0.000780201	0.035944
ENST00000472669	ENSG00000081087	OSTM1	716	0	3.13415	0.000780075	0.035944
ENST00000510443	ENSG00000158483	FAM86C1	1580	0	0.686096	0.000782709	0.0359745
ENST00000294161	ENSG00000162222	TTC9C	1833	0	0.894498	0.000781726	0.0359745
ENST00000567298	ENSG00000104731	KLHDC4	4572	0	0.373572	0.000783787	0.0360007
ENST00000449301	ENSG00000119004	CYP20A1	1730	0	1.08291	0.000794887	0.0362864
ENST00000481468	ENSG00000168827	GFM1	842	0	0.870734	0.00079526	0.0362886
ENST00000570414	ENSG00000108602	ALDH3A1	587	0	2.04821	0.000804479	0.0364958
ENST00000536343	ENSG00000102858	MGRN1	1575	0	1.15292	0.000806816	0.036529
ENST00000414773	ENSG00000153132	CLGN	2820	0	0.608886	0.000810369	0.036626
ENST00000494126	ENSG00000175309	PHYKPL	2297	0	0.769585	0.000810663	0.0366273
ENST00000528193	ENSG00000111907	TPD52L1	789	0	2.57623	0.000827875	0.0371384
ENST00000596634	ENSG00000105221	AKT2	583	0	4.23873	0.000829268	0.0371418
ENST00000430004	ENSG00000152430	BOLL	2987	0	0.281678	0.000834048	0.0372236
ENST00000588328	ENSG00000124299	PEPD	581	0	5.22237	0.000849438	0.0375658
ENST00000511633	ENSG00000137601	NEK1	5536	0	0.380086	0.0008561	0.0376402
ENST00000370032	ENSG00000162639	HENMT1	1874	0	0.909892	0.000865628	0.037923
ENST00000534187	ENSG00000186523	FAM86B1	2254	0	0.543451	0.00087713	0.0381439
ENST00000465650	ENSG00000136636	KCTD3	652	0	3.202	0.000882859	0.0382855
ENST00000584024	ENSG00000178927	C17orf62	1965	0	0.992056	0.000892774	0.0384629
ENST00000547994	ENSG00000135473	PAN2	2605	0	0.571643	0.000895171	0.038524
ENST00000436402	ENSG00000115694	STK25	600	0	3.715	0.000902547	0.0385813
ENST00000353339	ENSG00000168958	MFF	2186	0	0.97131	0.00090054	0.0385813
ENST00000482648	ENSG00000160271	RALGDS	5596	0	0.29199	0.000901517	0.0385813
ENST00000483530	ENSG00000127328	RAB3IP	1755	0	1.24618	0.000907814	0.038687
ENST00000526292	ENSG00000104643	MTMR9	1960	0	0.779506	0.000913389	0.0387997
ENST00000372377	ENSG00000126091	ST3GAL3	1895	0	0.954167	0.000917863	0.038866
ENST00000391805	ENSG00000129451	KLK10	3006	0	0.655827	0.000917632	0.038866
ENST00000529845	ENSG00000085788	DDHD2	945	0	2.3964	0.000920619	0.0388896
ENST00000495200	ENSG00000115541	HSPE1	537	0	2.54655	0.000921831	0.0388928
ENST00000575667	ENSG00000108963	DPH1	1644	0	0.993629	0.000922976	0.0388928
ENST00000510460	ENSG00000014824	SLC30A9	819	0	2.31549	0.000924507	0.0389099
ENST00000584461	ENSG00000141522	ARHGDIA	886	0	2.43296	0.000924943	0.0389138
ENST00000539730	ENSG00000169379	ARL13B	1615	0	1.32257	0.00092791	0.0389477
ENST00000434412	ENSG00000104381	GDAP1	1228	0	1.32862	0.000929886	0.0389643
ENST00000547754	ENSG00000139354	GAS2L3	2340	0	0.796461	0.00093131	0.0389989
ENST00000448481	ENSG00000132781	MUTYH	1706	0	0.992577	0.000931757	0.0390008
ENST00000246100	ENSG00000125898	FAM110A	1619	0	1.10322	0.000933318	0.0390263
ENST00000264181	ENSG00000086619	ERO1LB	1177	0	0.929351	0.000935023	0.0390649
ENST00000327680	ENSG00000185480	PARPBP	3189	0	0.542578	0.000937069	0.0391123
ENST00000563169	ENSG00000184939	ZFP90	2512	0	0.578464	0.00094033	0.0391805
ENST00000507142	ENSG00000137601	NEK1	5556	0	0.269706	0.000944676	0.03922
ENST00000463854	ENSG00000115145	STAM2	1364	0	1.36641	0.000943484	0.03922
ENST00000583501	ENSG00000136478	TEX2	1966	0	1.05323	0.000946022	0.0392293
ENST00000492130	ENSG00000081087	OSTM1	2465	0	0.719893	0.000947381	0.0392599
ENST00000416283	ENSG00000006576	PHTF2	5005	0	0.309313	0.000950256	0.0393038
ENST00000557460	ENSG00000100650	SRSF5	939	0	1.91124	0.00095096	0.0393038
ENST00000570108	ENSG00000166140	ZFYVE19	1669	0	1.07633	0.00095293	0.0393167
ENST00000507330	ENSG00000196455	PIK3R4	563	0	4.41857	0.000952348	0.0393167
ENST00000562264	ENSG00000197111	PCBP2	1145	0	2.06872	0.000954334	0.0393399
ENST00000395769	ENSG00000165406	2016-03-08	1848	0	0.994583	0.000962745	0.039417
ENST00000561462	ENSG00000196497	IPO4	1864	0	0.791132	0.00096654	0.0394841
ENST00000281394	ENSG00000162869	PPP1R21	3137	0	0.58931	0.000967169	0.0394933
ENST00000422380	ENSG00000116005	PCYOX1	556	0	4.13976	0.000968266	0.0395063
ENST00000552350	ENSG00000135454	B4GALNT1	1649	0	0.684288	0.000971149	0.0395455
ENST00000233072	ENSG00000021826	CPS1	5821	0	0.322972	0.000971947	0.0395545
ENST00000393688	ENSG00000116337	AMPD2	3217	0	0.652035	0.0009765	0.0396422
ENST00000503127	ENSG00000006282	SPATA20	2734	0	0.753347	0.000977896	0.039671
ENST00000582934	ENSG00000109113	RAB34	546	0	5.3803	0.000977782	0.039671
ENST00000534286	ENSG00000137642	SORL1	3501	0	0.487236	0.000979209	0.0396871
ENST00000452159	ENSG00000111361	EIF2B1	622	0	3.43794	0.000981596	0.0397389
ENST00000483148	ENSG00000137074	APTX	1764	0	0.991829	0.000984976	0.039762
ENST00000528759	ENSG00000165490	C11orf82	3278	0	0.477036	0.000985318	0.039762
ENST00000556935	ENSG00000129566	TEP1	7643	0	0.250885	0.00098715	0.0397793
ENST00000376566	ENSG00000102103	PQBP1	760	0	2.60938	0.000989749	0.0398223
ENST00000340074	ENSG00000151148	UBE3B	1448	0	1.37584	0.000991023	0.0398393
ENST00000446605	ENSG00000138107	ACTR1A	1397	0	1.58479	0.000991742	0.0398531
ENST00000515883	ENSG00000047188	YTHDC2	2629	0	0.554782	0.000997804	0.0399242
ENST00000570649	ENSG00000127564	PKMYT1	612	0	3.23596	0.00100109	0.0399324
ENST00000378694	ENSG00000065328	MCM10	4587	0	0.298865	0.00100044	0.0399324
ENST00000495312	ENSG00000119777	TMEM214	804	0	2.16912	0.00100389	0.0399324
ENST00000271583	ENSG00000143337	TOR1AIP1	3044	0	0.525095	0.00100229	0.0399324
ENST00000472896	ENSG00000137074	APTX	1759	0	0.870378	0.0010047	0.0399324
ENST00000351396	ENSG00000148835	TAF5	3099	0	0.433241	0.0010008	0.0399324
ENST00000460465	ENSG00000008128	CDK11A	2333	0	0.847672	0.00100539	0.0399324
ENST00000377873	ENSG00000125864	BFSP1	2207	0	0.48786	0.00101151	0.0399817
ENST00000319073	ENSG00000120925	RNF170	3812	0	0.478931	0.00101176	0.0399817
ENST00000353855	ENSG00000088305	DNMT3B	4237	0	0.384771	0.00101167	0.0399817
ENST00000555166	ENSG00000139977	NAA30	1294	0	1.65795	0.00101165	0.0399817
ENST00000569842	ENSG00000102900	NUP93	2834	0	0.521714	0.00101621	0.0400151
ENST00000514314	ENSG00000170854	MINA	1225	0	1.56881	0.00101633	0.0400151
ENST00000349085	ENSG00000141644	MBD1	2953	0	0.475231	0.00102137	0.040043
ENST00000486021	ENSG00000214078	CPNE1	506	0	4.99592	0.00102329	0.0400784
ENST00000371986	ENSG00000085998	POMGNT1	2388	0	0.807332	0.00102402	0.040084
ENST00000393055	ENSG00000137713	PPP2R1B	1525	0	1.22814	0.00102743	0.0401025
ENST00000373776	ENSG00000175764	TTLL11	2012	0	0.472992	0.00102831	0.0401102
ENST00000531270	ENSG00000154237	LRRK1	6015	0	0.257619	0.00102878	0.0401102
ENST00000412398	ENSG00000164051	CCDC51	1385	0	1.3522	0.00102959	0.0401266
ENST00000566458	ENSG00000205937	RNPS1	2037	0	0.871206	0.00103136	0.0401519
ENST00000546109	ENSG00000121766	ZCCHC17	960	0	1.79679	0.00103199	0.0401542
ENST00000529670	ENSG00000157193	LRP8	660	0	2.51013	0.00103555	0.040196
ENST00000267215	ENSG00000139734	DIAPH3	3449	0	0.541142	0.00103696	0.0402148
ENST00000585535	ENSG00000011304	PTBP1	765	0	2.78828	0.0010444	0.040269
ENST00000609637	ENSG00000241635	UGT1A8	2374	0	0.769325	0.00104803	0.0402913
ENST00000415017	ENSG00000117519	CNN3	792	0	2.60599	0.0010485	0.0402913
ENST00000531926	ENSG00000129158	SERGEF	425	0	5.76683	0.00104672	0.0402913
ENST00000486613	ENSG00000147140	NONO	555	0	6.0486	0.0010487	0.0402913
ENST00000541206	ENSG00000158717	RNF166	2419	0	0.496872	0.00105116	0.040298
ENST00000451850	ENSG00000123505	AMD1	1181	0	1.85716	0.00105429	0.0403332
ENST00000525587	ENSG00000134809	TIMM10	486	0	7.43441	0.00105501	0.0403486
ENST00000573002	ENSG00000121274	PAPD5	3754	0	0.451047	0.00105869	0.040362
ENST00000376716	ENSG00000197619	ZNF615	4048	0	0.265702	0.0010647	0.040362
ENST00000430841	ENSG00000093144	ECHDC1	1009	0	1.66898	0.00106209	0.040362
ENST00000470985	ENSG00000111716	LDHB	678	0	3.16948	0.00105614	0.040362
ENST00000354497	ENSG00000133318	RTN3	1407	0	1.18996	0.00105919	0.040362
ENST00000409015	ENSG00000152291	TGOLN2	2276	0	0.691574	0.00106451	0.040362
ENST00000406116	ENSG00000108443	RPS6KB1	1982	0	0.853404	0.00106554	0.0403641
ENST00000336665	ENSG00000157985	AGAP1	5427	0	0.319997	0.00106921	0.0403881
ENST00000409452	ENSG00000070882	OSBPL3	3344	0	0.504662	0.0010743	0.0403902
ENST00000581055	ENSG00000131747	TOP2A	579	0	3.79122	0.00107099	0.0403902
ENST00000581531	ENSG00000010244	ZNF207	3560	0	0.379429	0.00107532	0.0403902
ENST00000504683	ENSG00000164163	ABCE1	759	0	3.29789	0.00107769	0.0403902
ENST00000410019	ENSG00000144354	CDCA7	1488	0	1.27001	0.00108265	0.04043
ENST00000398078	ENSG00000160209	PDXK	1069	0	1.55493	0.00108861	0.040472
ENST00000445387	ENSG00000181555	SETD2	7075	0	0.249354	0.0010859	0.040472
ENST00000423113	ENSG00000150093	ITGB1	3729	0	0.355502	0.0010889	0.040472
ENST00000493756	ENSG00000117010	ZNF684	1329	0	0.910851	0.00108756	0.040472
ENST00000496925	ENSG00000175166	PSMD2	723	0	3.2059	0.00108637	0.040472
ENST00000543523	ENSG00000151491	EPS8	3925	0	0.393733	0.00108754	0.040472
ENST00000541308	ENSG00000173402	DAG1	5673	0	0.303954	0.00109086	0.0405036
ENST00000318266	ENSG00000132670	PTPRA	3219	0	0.427323	0.00109857	0.0405871
ENST00000597172	ENSG00000130726	TRIM28	577	0	4.95367	0.00110019	0.040595
ENST00000535598	ENSG00000133704	IPO8	758	0	1.82428	0.00110315	0.0406463
ENST00000430571	ENSG00000088930	XRN2	3066	0	0.623915	0.00110477	0.0406514
ENST00000414276	ENSG00000117362	APH1A	1501	0	1.1206	0.00110459	0.0406514
ENST00000449081	ENSG00000112078	KCTD20	4094	0	0.444761	0.00110842	0.0406904
ENST00000592339	ENSG00000170832	USP32	4045	0	0.365429	0.00110933	0.0407028
ENST00000575948	ENSG00000010539	ZNF200	1350	0	0.950225	0.0011119	0.0407343
ENST00000426836	ENSG00000149636	DSN1	2441	0	0.735801	0.00111605	0.0407862
ENST00000507966	ENSG00000145725	PPIP5K2	1072	0	1.08156	0.00111623	0.0407869
ENST00000413910	ENSG00000130826	DKC1	851	0	2.73928	0.00111838	0.0407974
ENST00000556562	ENSG00000170633	RNF34	542	0	3.5585	0.00111751	0.0407974
ENST00000377533	ENSG00000180900	SCRIB	5108	0	0.277657	0.00112396	0.0408497
ENST00000505173	ENSG00000008294	SPAG9	2369	0	0.599784	0.0011306	0.0409482
ENST00000338167	ENSG00000084234	APLP2	3270	0	0.590309	0.0011328	0.0409605
ENST00000191063	ENSG00000134461	ANKRD16	1567	0	0.80849	0.00113649	0.0410197
ENST00000534083	ENSG00000110080	ST3GAL4	1919	0	0.743738	0.0011394	0.0410498
ENST00000198765	ENSG00000085719	CPNE3	4760	0	0.330899	0.00114312	0.0410706
ENST00000541352	ENSG00000100697	DICER1	5621	0	0.259899	0.00115388	0.0412804
ENST00000474283	ENSG00000157978	LDLRAP1	913	0	1.61438	0.00115444	0.0412889
ENST00000380454	ENSG00000124588	NQO2	851	0	2.08905	0.00115917	0.0413614
ENST00000450050	ENSG00000148331	ASB6	1353	0	1.04023	0.00115959	0.0413669
ENST00000484950	ENSG00000102030	NAA10	873	0	1.83013	0.0011607	0.0413876
ENST00000434667	ENSG00000156304	SCAF4	3846	0	0.338885	0.00117603	0.0416429
ENST00000428152	ENSG00000188938	FAM120AOS	830	0	1.79074	0.00118346	0.0417715
ENST00000585023	ENSG00000101751	POLI	1734	0	0.761398	0.00119341	0.0419706
ENST00000564088	ENSG00000167965	MLST8	1861	0	0.822872	0.00119507	0.0419813
ENST00000536124	ENSG00000111641	NOP2	689	0	2.65964	0.0011965	0.0419955
ENST00000379300	ENSG00000145979	TBC1D7	1276	0	1.15281	0.00120762	0.0421798
ENST00000263640	ENSG00000115170	ACVR1	3045	0	0.474118	0.0012078	0.0421798
ENST00000264160	ENSG00000048991	R3HDM1	4648	0	0.293543	0.00120899	0.0421947
ENST00000536224	ENSG00000131979	GCH1	1805	0	0.662823	0.00121956	0.0424108
ENST00000164247	ENSG00000069424	KCNAB2	4273	0	0.260197	0.00122809	0.0425412
ENST00000484197	ENSG00000163754	GYG1	1563	0	0.752203	0.00124197	0.0428258
ENST00000299714	ENSG00000166562	SEC11C	727	0	2.0938	0.00125291	0.0429894
ENST00000529604	ENSG00000134569	LRP4	2774	0	0.386412	0.00125486	0.0430098
ENST00000568834	ENSG00000095906	NUBP2	1173	0	1.10911	0.00125874	0.0430819
ENST00000478599	ENSG00000138835	RGS3	4211	0	0.308747	0.00126055	0.0431025
ENST00000591611	ENSG00000108423	TUBD1	596	0	2.6478	0.00126249	0.043152
ENST00000293970	ENSG00000162065	TBC1D24	4340	0	0.301947	0.00126816	0.043279
ENST00000448755	ENSG00000132635	PCED1A	1170	0	1.07441	0.00126829	0.043279
ENST00000434339	ENSG00000123992	DNPEP	638	0	3.24159	0.00128164	0.0435146
ENST00000599921	ENSG00000105499	PLA2G4C	1984	0	0.284162	0.00128306	0.0435457
ENST00000431312	ENSG00000100201	DDX17	1853	0	0.594377	0.00128862	0.0436602
ENST00000574422	ENSG00000141556	TBCD	879	0	1.61401	0.00129162	0.0437048
ENST00000472019	ENSG00000135924	DNAJB2	1419	0	0.931757	0.00129278	0.0437098
ENST00000519591	ENSG00000184428	TOP1MT	1007	0	1.15418	0.00129613	0.0437595
ENST00000464921	ENSG00000088766	CRLS1	702	0	1.01709	0.00130324	0.0438266
ENST00000414970	ENSG00000117360	PRPF3	2146	0	0.507315	0.00130332	0.0438266
ENST00000493310	ENSG00000173209	AHSA2	402	0	2.84592	0.00130416	0.0438486
ENST00000437989	ENSG00000186073	C15orf41	2240	0	0.504615	0.0013063	0.04387
ENST00000562246	ENSG00000167264	DUS2	736	0	2.58702	0.00131381	0.0439994
ENST00000563314	ENSG00000168488	ATXN2L	4574	0	0.293163	0.00131796	0.0440781
ENST00000526060	ENSG00000162298	SYVN1	3144	0	0.344341	0.00131953	0.0440993
ENST00000250937	ENSG00000129932	DOHH	1757	0	0.706466	0.00133067	0.0442711
ENST00000419307	ENSG00000105928	DFNA5	2265	0	0.59074	0.00133492	0.0443281
ENST00000542919	ENSG00000111641	NOP2	894	0	1.49864	0.00134255	0.0444887
ENST00000557021	ENSG00000240849	TMEM189	2916	0	0.384518	0.00135367	0.0446827
ENST00000511261	ENSG00000124279	FASTKD3	1551	0	0.845547	0.00135439	0.0446827
ENST00000419923	ENSG00000243566	UPK3B	1608	0	0.571162	0.00135971	0.0447726
ENST00000565196	ENSG00000141002	TCF25	655	0	2.93506	0.00136572	0.0448457
ENST00000476269	ENSG00000197056	ZMYM1	608	0	2.27179	0.00136991	0.0449208
ENST00000311626	ENSG00000120093	HOXB3	2642	0	0.287337	0.00137332	0.0449814
ENST00000587598	ENSG00000132142	ACACA	591	0	2.93193	0.00137384	0.0449814
ENST00000527544	ENSG00000172977	KAT5	745	0	2.45322	0.00137378	0.0449814
ENST00000579445	ENSG00000129255	MPDU1	582	0	3.69767	0.00137346	0.0449814
ENST00000361278	ENSG00000136270	TBRG4	1917	0	0.662145	0.00137512	0.0449893
ENST00000423355	ENSG00000114859	CLCN2	3160	0	0.346201	0.00138106	0.0450216
ENST00000549815	ENSG00000089154	GCN1L1	543	0	4.19423	0.00138458	0.0450774
ENST00000568331	ENSG00000092531	SNAP23	557	0	3.98907	0.00138778	0.0451197
ENST00000470197	ENSG00000005436	GCFC2	3648	0	0.343742	0.00138881	0.0451359
ENST00000494032	ENSG00000112578	BYSL	572	0	3.20545	0.00139161	0.0452044
ENST00000476750	ENSG00000145014	TMEM44	946	0	1.3557	0.00139771	0.0452473
ENST00000344505	ENSG00000088305	DNMT3B	3932	0	0.321114	0.00139847	0.0452473
ENST00000460628	ENSG00000175166	PSMD2	565	0	2.91521	0.00139404	0.0452473
ENST00000501493	ENSG00000109814	UGDH	2826	0	0.372443	0.0013958	0.0452473
ENST00000323373	ENSG00000177463	NR2C2	2406	0	0.459675	0.00140737	0.0453771
ENST00000551301	ENSG00000211584	SLC48A1	1070	0	1.05174	0.00141038	0.0454323
ENST00000332704	ENSG00000183751	TBL3	2091	0	0.655997	0.00141374	0.0454835
ENST00000425759	ENSG00000099917	MED15	3041	0	0.45358	0.00141625	0.0455056
ENST00000434917	ENSG00000167085	PHB	534	0	3.6781	0.00141831	0.0455126
ENST00000469946	ENSG00000003096	KLHL13	2353	0	0.597194	0.00142888	0.0456616
ENST00000560798	ENSG00000196497	IPO4	3581	0	0.298947	0.00142962	0.0456685
ENST00000467191	ENSG00000130508	PXDN	567	0	3.24805	0.00143156	0.0456911
ENST00000588850	ENSG00000063244	U2AF2	637	0	2.96497	0.00143232	0.0456984
ENST00000370197	ENSG00000117569	PTBP2	3057	0	0.376982	0.00143839	0.0457855
ENST00000489634	ENSG00000149474	CSRP2BP	3152	0	0.331081	0.0014479	0.0458972
ENST00000558746	ENSG00000185787	MORF4L1	874	0	1.86375	0.00145266	0.0458972
ENST00000472588	ENSG00000159086	PAXBP1	1410	0	0.958558	0.00145218	0.0458972
ENST00000527262	ENSG00000178685	PARP10	3027	0	0.363724	0.00145223	0.0458972
ENST00000587275	ENSG00000063244	U2AF2	554	0	1.25653	0.00145505	0.0459328
ENST00000293590	ENSG00000161791	FMNL3	3321	0	0.375609	0.00146065	0.045959
ENST00000277462	ENSG00000148334	PTGES2	1415	0	0.841475	0.0014604	0.045959
ENST00000395098	ENSG00000122958	VPS26A	2554	0	0.491413	0.00146036	0.045959
ENST00000477898	ENSG00000102890	ELMO3	2281	0	0.47726	0.00145861	0.045959
ENST00000542986	ENSG00000090612	ZNF268	3773	0	0.353328	0.00146057	0.045959
ENST00000513665	ENSG00000157510	AFAP1L1	3240	0	0.332374	0.00146207	0.0459678
ENST00000503252	ENSG00000153395	LPCAT1	2694	0	0.443189	0.00146331	0.0459782
ENST00000522834	ENSG00000113643	RARS	559	0	3.96883	0.00146591	0.0459878
ENST00000528950	ENSG00000110497	AMBRA1	4102	0	0.322392	0.00146739	0.0459983
ENST00000527766	ENSG00000150433	TMEM218	812	0	1.49198	0.00146929	0.0460305
ENST00000527058	ENSG00000179632	MAF1	868	0	1.26582	0.00147075	0.0460593
ENST00000561530	ENSG00000153048	CARHSP1	729	0	2.37289	0.00147359	0.0460942
ENST00000529597	ENSG00000135597	REPS1	2468	0	0.480564	0.00147635	0.0461069
ENST00000458406	ENSG00000140199	SLC12A6	4425	0	0.283078	0.00147729	0.0461207
ENST00000558011	ENSG00000157823	AP3S2	738	0	1.67552	0.00148059	0.0461616
ENST00000523532	ENSG00000170791	CHCHD7	567	0	1.69833	0.00148597	0.0462294
ENST00000394339	ENSG00000164056	SPRY1	2504	0	0.320285	0.00148688	0.0462361
ENST00000394827	ENSG00000070159	PTPN3	2093	0	0.566299	0.00149328	0.0463205
ENST00000398888	ENSG00000172046	USP19	4559	0	0.240396	0.00149371	0.0463205
ENST00000407431	ENSG00000100109	TFIP11	2974	0	0.39476	0.00149902	0.0463745
ENST00000476468	ENSG00000166197	NOLC1	844	0	1.80727	0.00150096	0.046396
ENST00000457641	ENSG00000146826	C7orf43	2005	0	0.506979	0.00150615	0.0464218
ENST00000515385	ENSG00000170365	SMAD1	2085	0	0.487948	0.00150431	0.0464218
ENST00000524027	ENSG00000155100	OTUD6B	1330	0	0.622636	0.00150859	0.0464218
ENST00000444639	ENSG00000235750	KIAA0040	4494	0	0.24958	0.00150659	0.0464218
ENST00000414278	ENSG00000124839	RAB17	1511	0	0.746903	0.00150664	0.0464218
ENST00000381054	ENSG00000174718	KIAA1551	2326	0	0.476706	0.00150387	0.0464218
ENST00000552072	ENSG00000136003	ISCU	738	0	1.46133	0.00150997	0.0464257
ENST00000394750	ENSG00000163935	SFMBT1	3694	0	0.343764	0.00151104	0.0464257
ENST00000439721	ENSG00000122644	ARL4A	845	0	1.17579	0.00151168	0.0464286
ENST00000389040	ENSG00000141252	VPS53	1903	0	0.507786	0.00151368	0.0464418
ENST00000373665	ENSG00000056586	RC3H2	1678	0	0.816577	0.00151706	0.0464846
ENST00000379448	ENSG00000151612	ZNF827	4197	0	0.252541	0.00151958	0.0465292
ENST00000416282	ENSG00000172936	MYD88	2730	0	0.344963	0.00151996	0.0465292
ENST00000487806	ENSG00000174021	GNG5	557	0	3.51818	0.00152156	0.0465672
ENST00000307486	ENSG00000172478	C2orf54	2017	0	0.433204	0.00152317	0.0465782
ENST00000573992	ENSG00000038358	EDC4	3934	0	0.291122	0.00152497	0.0465948
ENST00000546900	ENSG00000170421	KRT8	523	0	4.02415	0.00152594	0.04661
ENST00000425694	ENSG00000135926	TMBIM1	569	0	3.40383	0.00152761	0.0466131
ENST00000348817	ENSG00000105204	DYRK1B	2448	0	0.322708	0.00152749	0.0466131
ENST00000609445	ENSG00000198964	SGMS1	594	0	2.59379	0.00153466	0.0466898
ENST00000394185	ENSG00000080822	CLDND1	2159	0	0.628145	0.00153821	0.046736
ENST00000534600	ENSG00000166181	API5	1760	0	0.78083	0.00154022	0.046742
ENST00000543872	ENSG00000167447	SMG8	3477	0	0.295716	0.00154173	0.0467606
ENST00000381870	ENSG00000040531	CTNS	2470	0	0.412043	0.00154274	0.0467845
ENST00000487063	ENSG00000148334	PTGES2	638	0	2.27448	0.00155364	0.0469271
ENST00000544188	ENSG00000086598	TMED2	433	0	5.53344	0.00155451	0.0469296
ENST00000383024	ENSG00000128191	DGCR8	4419	0	0.255535	0.00155453	0.0469296
ENST00000376263	ENSG00000165119	HNRNPK	2942	0	0.373472	0.00155743	0.0469631
ENST00000527891	ENSG00000149311	ATM	595	0	2.22095	0.00155922	0.0469783
ENST00000523863	ENSG00000123124	WWP1	796	0	1.49811	0.00156041	0.0469978
ENST00000425041	ENSG00000196363	WDR5	3069	0	0.373708	0.00156904	0.0471648
ENST00000484022	ENSG00000163938	GNL3	668	0	1.94907	0.00157951	0.0473155
ENST00000246489	ENSG00000126214	KLC1	2294	0	0.566916	0.00158223	0.0473641
ENST00000314756	ENSG00000149292	TTC12	2250	0	0.472529	0.00158671	0.0474438
ENST00000490095	ENSG00000177479	ARIH2	1001	0	1.19031	0.00158601	0.0474438
ENST00000504898	ENSG00000197451	HNRNPAB	1785	0	0.690383	0.00158809	0.0474521
ENST00000591470	ENSG00000105607	GCDH	1867	0	0.557879	0.00159007	0.0474536
ENST00000548160	ENSG00000135404	CD63	648	0	2.51123	0.00159085	0.0474536
ENST00000453074	ENSG00000089195	TRMT6	1474	0	0.952104	0.0015975	0.0474994
ENST00000574464	ENSG00000049283	EPN3	2036	0	0.516921	0.00159871	0.0475126
ENST00000379960	ENSG00000205726	ITSN1	3280	0	0.358484	0.00160188	0.0475633
ENST00000438277	ENSG00000136731	UGGT1	3113	0	0.356907	0.00160571	0.0476245
ENST00000508190	ENSG00000180806	HOXC9	1505	0	0.294517	0.00160622	0.0476306
ENST00000506851	ENSG00000164162	ANAPC10	471	0	4.02068	0.00161589	0.047729
ENST00000535291	ENSG00000198598	MMP17	2301	0	0.407526	0.00161518	0.047729
ENST00000471709	ENSG00000114098	ARMC8	691	0	2.0758	0.00164101	0.0480389
ENST00000480388	ENSG00000241978	AKAP2	2520	0	0.437362	0.00164362	0.0480608
ENST00000495745	ENSG00000144366	GULP1	657	0	2.0782	0.00165088	0.0481595
ENST00000439102	ENSG00000108602	ALDH3A1	1359	0	0.765433	0.00165294	0.0481841
ENST00000396603	ENSG00000122705	CLTA	1090	0	0.976832	0.00165748	0.0482384
ENST00000556885	ENSG00000205707	LYRM5	1086	0	1.05588	0.00166233	0.048293
ENST00000420592	ENSG00000161551	ZNF577	3148	0	0.274303	0.00167383	0.0484537
ENST00000605579	ENSG00000151332	MBIP	952	0	1.27095	0.00167834	0.0485371
ENST00000492482	ENSG00000158882	TOMM40L	1120	0	1.01945	0.00168256	0.0486038
ENST00000475043	ENSG00000162493	PDPN	849	0	0.874917	0.00168861	0.0487296
ENST00000514195	ENSG00000242110	AMACR	2052	0	0.477936	0.00169992	0.0489305
ENST00000511667	ENSG00000080822	CLDND1	871	0	1.35135	0.00171116	0.049067
ENST00000474451	ENSG00000088836	SLC4A11	3015	0	0.343397	0.00171188	0.0490741
ENST00000466520	ENSG00000132680	KIAA0907	549	0	2.52465	0.0017133	0.0490972
ENST00000607660	ENSG00000104613	INTS10	492	0	1.44319	0.0017137	0.0490972
ENST00000554951	ENSG00000125375	ATP5S	620	0	2.01849	0.00171669	0.0491293
ENST00000409540	ENSG00000040933	INPP4A	3231	0	0.286086	0.00171763	0.049136
ENST00000526144	ENSG00000085788	DDHD2	774	0	1.5403	0.00171833	0.0491482
ENST00000435827	ENSG00000090273	NUDC	821	0	1.15598	0.00173235	0.0493507
ENST00000514974	ENSG00000138778	CENPE	581	0	2.81862	0.00173808	0.049443
ENST00000392500	ENSG00000111860	CEP85L	1872	0	0.483479	0.00173914	0.049453
ENST00000381939	ENSG00000125898	FAM110A	1737	0	0.653073	0.00174061	0.0494775
ENST00000375104	ENSG00000204310	AGPAT1	2017	0	0.49732	0.00174705	0.0495868
ENST00000403205	ENSG00000172888	ZNF621	1979	0	0.486576	0.00175009	0.0496341
ENST00000479086	ENSG00000156521	TYSND1	2620	0	0.379591	0.00175111	0.0496416
ENST00000523453	ENSG00000188343	FAM92A1	563	0	2.75154	0.001755	0.049642
ENST00000504192	ENSG00000185344	ATP6V0A2	2525	0	0.31014	0.00176372	0.0498107
ENST00000494385	ENSG00000149016	TUT1	699	0	1.72586	0.00176646	0.0498607
ENST00000518852	ENSG00000120910	PPP3CC	1598	0	0.559834	0.00176961	0.049887
ENST00000361809	ENSG00000146054	TRIM7	2574	0	0.35847	0.00177371	0.049943
ENST00000556714	ENSG00000066629	EML1	964	0	0.780446	0.00177455	0.0499505
ENST00000567114	ENSG00000007376	RPUSD1	1835	0	0.519014	0.00177417	0.0499505
ENST00000600997	ENSG00000006015	C19orf60	2275	0	0.374907	0.00177644	0.0499776
ENST00000586840	ENSG00000033011	ALG1	582	0	2.85272	0.00177787	0.049995
ENST00000361248	ENSG00000119950	MXI1	2188	11.2096	0	7.83846e-05	0.0098297
ENST00000408968	ENSG00000185885	IFITM1	855	29.5098	0	9.26151e-05	0.0108989
ENST00000358537	ENSG00000136068	FLNB	9391	1.76525	0	0.0001168	0.0128325
ENST00000504405	ENSG00000143322	ABL2	3132	4.49763	0	0.000134092	0.0140761
ENST00000409657	ENSG00000175455	CCDC14	3815	3.45817	0	0.000152871	0.015372
ENST00000398559	ENSG00000144747	TMF1	6849	2.18404	0	0.000158688	0.0156903
ENST00000461153	ENSG00000135976	ANKRD36	6102	2.28353	0	0.000187758	0.0174673
ENST00000343713	ENSG00000091409	ITGA6	5795	2.01265	0	0.00020778	0.0187461
ENST00000521414	ENSG00000104419	NDRG1	2349	5.20678	0	0.000225159	0.019785
ENST00000329478	ENSG00000213638	ADAT3	1618	1.56801	0	0.000271036	0.022372
ENST00000343932	ENSG00000140505	CYP1A2	2728	0.732743	0	0.000283209	0.0229028
ENST00000354785	ENSG00000115414	FN1	8905	1.10897	0	0.000292714	0.0233808
ENST00000453091	ENSG00000080345	RIF1	8053	1.24638	0	0.000293828	0.0234338
ENST00000267953	ENSG00000140379	BCL2A1	1033	8.86199	0	0.000295514	0.0235033
ENST00000292205	ENSG00000160710	ADAR	6554	1.23582	0	0.000301994	0.0238992
ENST00000357674	ENSG00000075711	DLG1	4935	2.0066	0	0.000316191	0.024645
ENST00000491673	ENSG00000128422	KRT17	658	19.6039	0	0.000316274	0.024645
ENST00000318304	ENSG00000110841	PPFIBP1	6001	1.59752	0	0.000329031	0.0252567
ENST00000225245	ENSG00000006075	CCL3	778	2.37653	0	0.000330852	0.0253268
ENST00000312808	ENSG00000214193	SH3D21	2325	3.33377	0	0.00034836	0.0261006
ENST00000444847	ENSG00000164849	GPR146	1053	1.24846	0	0.000351417	0.0262167
ENST00000535815	ENSG00000119714	GPR68	2859	2.27215	0	0.000352367	0.0262493
ENST00000333625	ENSG00000182393	IFNL1	857	1.59065	0	0.00035639	0.0264775
ENST00000360822	ENSG00000136861	CDK5RAP2	6134	1.15483	0	0.000357373	0.0264931
ENST00000237837	ENSG00000118972	FGF23	3018	0.331547	0	0.000364546	0.0267577
ENST00000430838	ENSG00000197008	ZNF138	2308	1.14664	0	0.000376352	0.0273768
ENST00000377871	ENSG00000197901	SLC22A6	2151	0.450659	0	0.000377744	0.0274013
ENST00000472637	ENSG00000163608	C3orf17	2179	3.47516	0	0.000381762	0.0275849
ENST00000440650	ENSG00000105851	PIK3CG	3828	0.787966	0	0.000384975	0.0277116
ENST00000541395	ENSG00000135100	HNF1A	3332	0.962106	0	0.000384905	0.0277116
ENST00000404733	ENSG00000181652	ATG9B	689	1.89737	0	0.000387359	0.0278115
ENST00000356175	ENSG00000196712	NF1	12362	0.707632	0	0.000388362	0.0278314
ENST00000340149	ENSG00000033327	GAB2	6052	0.258603	0	0.000393409	0.0279639
ENST00000534682	ENSG00000198400	NTRK1	844	1.36458	0	0.000396308	0.0280662
ENST00000360132	ENSG00000003400	CASP10	5814	1.14212	0	0.000396989	0.0281068
ENST00000522695	ENSG00000040341	STAU2	2646	2.55981	0	0.00039898	0.028194
ENST00000566454	ENSG00000103064	SLC7A6	6308	0.73939	0	0.000401715	0.0283055
ENST00000300179	ENSG00000166924	NYAP1	3581	0.76776	0	0.000402561	0.0283315
ENST00000415496	ENSG00000102858	MGRN1	6407	0.346037	0	0.000405342	0.0284578
ENST00000497143	ENSG00000172766	NAA16	2903	0.782389	0	0.00040616	0.0284845
ENST00000311401	ENSG00000160953	MUM1	4170	1.20662	0	0.000406618	0.028485
ENST00000452281	ENSG00000115415	STAT1	2594	2.75708	0	0.000406583	0.028485
ENST00000401630	ENSG00000136244	IL6	765	3.94021	0	0.000406716	0.028485
ENST00000394149	ENSG00000108342	CSF3	1583	1.53306	0	0.000411762	0.0286634
ENST00000371369	ENSG00000125355	TMEM255A	3425	0.656913	0	0.000410753	0.0286634
ENST00000407086	ENSG00000141376	BCAS3	3496	1.28862	0	0.000413773	0.0287468
ENST00000245312	ENSG00000125255	SLC10A2	3777	0.217481	0	0.000415113	0.0288014
ENST00000228434	ENSG00000110848	CD69	1676	1.2421	0	0.000420957	0.0290142
ENST00000452088	ENSG00000104953	TLE6	1883	0.845552	0	0.000424301	0.0291509
ENST00000379278	ENSG00000145990	GFOD1	1529	1.37477	0	0.000424863	0.0291587
ENST00000539788	ENSG00000076043	REXO2	626	9.10435	0	0.000432501	0.0294341
ENST00000372868	ENSG00000064205	WISP2	1600	1.72939	0	0.000434796	0.0295025
ENST00000378288	ENSG00000078900	TP73	5120	0.303066	0	0.000439333	0.0295737
ENST00000503292	ENSG00000048342	CC2D2A	5175	0.972485	0	0.000440378	0.0295851
ENST00000361110	ENSG00000171608	PIK3CD	3508	1.0229	0	0.000441393	0.029605
ENST00000012134	ENSG00000010818	HIVEP2	9524	0.669216	0	0.000441847	0.0296201
ENST00000493838	ENSG00000154928	EPHB1	2786	0.307894	0	0.000444317	0.0297239
ENST00000595437	ENSG00000152767	FARP1	4926	0.282447	0	0.000445424	0.029748
ENST00000561695	ENSG00000103197	TSC2	555	3.14571	0	0.000445614	0.0297499
ENST00000370169	ENSG00000166169	POLL	2360	1.65745	0	0.0004464	0.0297641
ENST00000524794	ENSG00000170322	NFRKB	4351	0.971208	0	0.000446302	0.0297641
ENST00000429299	ENSG00000227507	LTB	897	2.04492	0	0.000447797	0.0298158
ENST00000534319	ENSG00000109971	HSPA8	1884	3.82453	0	0.000448124	0.0298255
ENST00000574954	ENSG00000141480	ARRB2	1348	1.81219	0	0.000449294	0.0298343
ENST00000511461	ENSG00000124275	MTRR	3076	1.87101	0	0.000450471	0.0298441
ENST00000471793	ENSG00000185811	IKZF1	1779	0.69591	0	0.000453674	0.0299559
ENST00000545981	ENSG00000151849	CENPJ	4211	1.46073	0	0.000453762	0.0299559
ENST00000529187	ENSG00000181264	TMEM136	3930	0.272014	0	0.000458931	0.0300981
ENST00000511532	ENSG00000164124	TMEM144	2861	0.823494	0	0.000458976	0.0300981
ENST00000369327	ENSG00000135341	MAP3K7	4558	0.771585	0	0.00046623	0.0303196
ENST00000424843	ENSG00000147650	LRP12	4092	0.732896	0	0.000470637	0.0304306
ENST00000400561	ENSG00000243156	MICAL3	3046	1.30005	0	0.000470656	0.0304306
ENST00000411875	ENSG00000106588	PSMA2	4251	0.382403	0	0.000470595	0.0304306
ENST00000526015	ENSG00000166012	TAF1D	1735	2.39277	0	0.000474907	0.0304718
ENST00000407793	ENSG00000013573	DDX11	3922	1.41667	0	0.00047407	0.0304718
ENST00000303450	ENSG00000180806	HOXC9	1516	0.506042	0	0.000475148	0.0304718
ENST00000362025	ENSG00000127328	RAB3IP	2055	2.76195	0	0.00047528	0.0304718
ENST00000518094	ENSG00000104419	NDRG1	347	7.8864	0	0.000476618	0.0305106
ENST00000565792	ENSG00000186073	C15orf41	1855	1.48153	0	0.000477917	0.0305154
ENST00000497445	ENSG00000099840	IZUMO4	2144	0.927128	0	0.000477861	0.0305154
ENST00000507059	ENSG00000037280	FLT4	5414	0.222612	0	0.000480034	0.0305711
ENST00000544455	ENSG00000139618	BRCA2	10984	0.309662	0	0.000479837	0.0305711
ENST00000553215	ENSG00000129521	EGLN3	1004	5.02067	0	0.000481935	0.0305832
ENST00000294664	ENSG00000162643	WDR63	2995	0.299325	0	0.00048171	0.0305832
ENST00000382151	ENSG00000241878	PISD	2669	1.4763	0	0.00048419	0.0305832
ENST00000424747	ENSG00000132517	SLC52A1	2412	0.581986	0	0.000485264	0.0305832
ENST00000436443	ENSG00000178568	ERBB4	12084	0.279468	0	0.000482021	0.0305832
ENST00000584265	ENSG00000011028	MRC2	2025	1.11295	0	0.000483498	0.0305832
ENST00000539731	ENSG00000147394	ZNF185	4334	1.30472	0	0.000487734	0.0306084
ENST00000446120	ENSG00000143036	SLC44A3	2094	1.28467	0	0.00048946	0.0306155
ENST00000442003	ENSG00000137449	CPEB2	6797	0.441093	0	0.000489787	0.0306155
ENST00000480083	ENSG00000159592	GPBP1L1	964	4.98723	0	0.000488932	0.0306155
ENST00000373808	ENSG00000148180	GSN	2562	1.49163	0	0.00048896	0.0306155
ENST00000318876	ENSG00000165861	ZFYVE1	4362	1.06915	0	0.000492869	0.0307331
ENST00000415674	ENSG00000136052	SLC41A2	702	5.19004	0	0.000495595	0.0308144
ENST00000436661	ENSG00000176261	ZBTB8OS	514	7.43709	0	0.000496551	0.0308222
ENST00000523412	ENSG00000147689	FAM83A	500	3.80512	0	0.000496523	0.0308222
ENST00000358835	ENSG00000009413	REV3L	10789	0.504739	0	0.000499126	0.0309009
ENST00000378516	ENSG00000092871	RFFL	4097	1.19691	0	0.000500377	0.0309267
ENST00000264664	ENSG00000070193	FGF10	2193	0.378286	0	0.000504731	0.0310408
ENST00000441106	ENSG00000154358	OBSCN	7829	0.284401	0	0.000505333	0.0310484
ENST00000297261	ENSG00000164690	SHH	4454	0.291954	0	0.000509034	0.0310724
ENST00000483781	ENSG00000115085	ZAP70	1469	0.503038	0	0.000509551	0.0310724
ENST00000470395	ENSG00000116209	TMEM59	480	24.1155	0	0.000510618	0.0310726
ENST00000601785	ENSG00000105383	CD33	1522	0.705439	0	0.000512577	0.0311328
ENST00000477031	ENSG00000182866	LCK	580	2.15875	0	0.000515132	0.031215
ENST00000429253	ENSG00000114670	NEK11	2879	1.59996	0	0.000518557	0.0313154
ENST00000448076	ENSG00000184937	WT1	2114	0.527687	0	0.000519681	0.0313363
ENST00000228837	ENSG00000111241	FGF6	743	1.25679	0	0.000524299	0.031346
ENST00000396144	ENSG00000165322	ARHGAP12	4101	0.978208	0	0.000522775	0.031346
ENST00000338206	ENSG00000196620	UGT2B15	2077	0.328388	0	0.000524299	0.031346
ENST00000600964	ENSG00000042753	AP2S1	458	22.4644	0	0.000526058	0.0313737
ENST00000296951	ENSG00000113282	CLINT1	3479	1.17841	0	0.0005261	0.0313737
ENST00000352989	ENSG00000179335	CLK3	1662	3.54528	0	0.000527219	0.031391
ENST00000342754	ENSG00000162614	NEXN	2712	0.727665	0	0.000529749	0.0314286
ENST00000354329	ENSG00000196535	MYO18A	7583	0.528054	0	0.000529702	0.0314286
ENST00000356786	ENSG00000168071	CCDC88B	4915	0.565328	0	0.000529262	0.0314286
ENST00000431565	ENSG00000181449	SOX2	1318	1.02853	0	0.000528742	0.0314286
ENST00000423294	ENSG00000164659	KIAA1324L	2911	0.896613	0	0.000532386	0.0314866
ENST00000428437	ENSG00000039523	FAM65A	4152	0.410327	0	0.000533732	0.0315116
ENST00000375766	ENSG00000162458	FBLIM1	3695	1.169	0	0.000534981	0.0315273
ENST00000513847	ENSG00000169083	AR	2420	0.490763	0	0.00053953	0.031671
ENST00000589054	ENSG00000049759	NEDD4L	1033	2.74138	0	0.000539722	0.031671
ENST00000580662	ENSG00000198265	HELZ	758	4.73362	0	0.000539693	0.031671
ENST00000550053	ENSG00000136051	KIAA1033	5819	0.746759	0	0.000541727	0.0317182
ENST00000334231	ENSG00000071909	MYO3B	6084	0.320673	0	0.000544607	0.0317779
ENST00000446165	ENSG00000173875	ZNF791	2219	0.954556	0	0.00054742	0.0318451
ENST00000512049	ENSG00000169247	SH3TC2	4002	0.494212	0	0.000547449	0.0318451
ENST00000538776	ENSG00000198753	PLXNB3	5089	0.467676	0	0.000548179	0.0318793
ENST00000308149	ENSG00000140853	NLRC5	6735	0.316328	0	0.000549794	0.0319145
ENST00000515620	ENSG00000080822	CLDND1	663	5.86035	0	0.000556444	0.0320893
ENST00000547488	ENSG00000139625	MAP3K12	2807	0.694444	0	0.000559409	0.0321439
ENST00000531452	ENSG00000167257	RNF214	2695	1.16417	0	0.000564243	0.0323002
ENST00000523102	ENSG00000111671	SPSB2	1205	2.76328	0	0.000566636	0.032373
ENST00000459642	ENSG00000106633	GCK	1641	0.487739	0	0.000569444	0.0324194
ENST00000504592	ENSG00000153064	BANK1	3544	0.234375	0	0.000572014	0.0324925
ENST00000453524	ENSG00000162300	ZFPL1	718	3.67586	0	0.000574378	0.0324943
ENST00000588645	ENSG00000090339	ICAM1	581	5.71305	0	0.000574972	0.032506
ENST00000419743	ENSG00000141665	FBXO15	1708	0.441776	0	0.00057536	0.0325062
ENST00000295925	ENSG00000163660	CCNL1	1118	2.09499	0	0.00057533	0.0325062
ENST00000354446	ENSG00000182923	CEP63	1835	1.17734	0	0.000579373	0.0325108
ENST00000360252	ENSG00000102710	SUPT20H	2843	0.886377	0	0.000580555	0.0325108
ENST00000379611	ENSG00000164221	CCDC112	2566	0.94116	0	0.000585208	0.0325815
ENST00000486676	ENSG00000070759	TESK2	3019	0.930328	0	0.000585845	0.0325921
ENST00000430117	ENSG00000012822	CALCOCO1	2706	0.895617	0	0.000587969	0.0326377
ENST00000547198	ENSG00000110911	SLC11A2	2486	0.848171	0	0.000591105	0.0327509
ENST00000532891	ENSG00000159314	ARHGAP27	2604	0.734729	0	0.000592764	0.0327635
ENST00000357540	ENSG00000155256	ZFYVE27	2765	0.918137	0	0.000593454	0.0327636
ENST00000415030	ENSG00000177098	SCN4B	4480	0.276244	0	0.000596739	0.0328157
ENST00000430265	ENSG00000179348	GATA2	2525	0.740676	0	0.000598651	0.0328652
ENST00000376670	ENSG00000102145	GATA1	1497	0.627969	0	0.000601813	0.0329205
ENST00000559724	ENSG00000197299	BLM	4510	0.517048	0	0.000603988	0.0329604
ENST00000537971	ENSG00000011105	TSPAN9	4284	0.675718	0	0.000603254	0.0329604
ENST00000359451	ENSG00000112290	WASF1	3075	0.969414	0	0.000604226	0.0329604
ENST00000503288	ENSG00000145246	ATP10D	4146	0.655322	0	0.000604317	0.0329604
ENST00000359524	ENSG00000124813	RUNX2	5390	0.367417	0	0.000605876	0.0329927
ENST00000396194	ENSG00000164949	GEM	2103	1.0519	0	0.000608353	0.0330211
ENST00000549832	ENSG00000065361	ERBB3	3289	0.650074	0	0.000608731	0.033025
ENST00000495031	ENSG00000175984	DENND2C	2214	1.19734	0	0.000614924	0.0331676
ENST00000371435	ENSG00000064787	BCAS1	3020	0.292479	0	0.000615871	0.0331691
ENST00000465923	ENSG00000158864	NDUFS2	1193	2.33029	0	0.00061864	0.0331813
ENST00000371706	ENSG00000148396	SEC16A	8093	0.236464	0	0.000618945	0.0331813
ENST00000457599	ENSG00000117713	ARID1A	6268	0.410858	0	0.000618466	0.0331813
ENST00000425382	ENSG00000164181	ELOVL7	3827	0.483943	0	0.000620212	0.0331813
ENST00000394919	ENSG00000138303	ASCC1	2076	1.2333	0	0.000619806	0.0331813
ENST00000342215	ENSG00000075651	PLD1	5261	0.564439	0	0.000637619	0.0331908
ENST00000395757	ENSG00000072310	SREBF1	3696	0.544724	0	0.000625001	0.0331908
ENST00000399006	ENSG00000132640	BTBD3	4826	0.564904	0	0.000637128	0.0331908
ENST00000355119	ENSG00000072163	LIMS2	2045	0.603281	0	0.000623149	0.0331908
ENST00000393422	ENSG00000050820	BCAR1	3208	0.841143	0	0.000629759	0.0331908
ENST00000355761	ENSG00000183087	GAS6	2188	1.13289	0	0.000637568	0.0331908
ENST00000379100	ENSG00000072682	P4HA2	2563	0.952701	0	0.000637226	0.0331908
ENST00000540608	ENSG00000141458	NPC1	2790	1.0294	0	0.000634561	0.0331908
ENST00000525639	ENSG00000137504	CREBZF	2850	0.709294	0	0.000633978	0.0331908
ENST00000412272	ENSG00000148634	HERC4	4211	0.456404	0	0.000634659	0.0331908
ENST00000550929	ENSG00000050426	LETMD1	1389	2.55961	0	0.000628203	0.0331908
ENST00000330687	ENSG00000183723	CMTM4	3414	0.683222	0	0.000632391	0.0331908
ENST00000344227	ENSG00000141527	CARD14	3927	0.871835	0	0.00062253	0.0331908
ENST00000446745	ENSG00000227507	LTB	853	1.94845	0	0.000636301	0.0331908
ENST00000265149	ENSG00000168769	TET2	9588	0.253225	0	0.000632616	0.0331908
ENST00000482510	ENSG00000163636	PSMD6	1176	2.17385	0	0.00062413	0.0331908
ENST00000569281	ENSG00000128989	ARPP19	661	5.5042	0	0.0006444	0.0333211
ENST00000464177	ENSG00000157600	TMEM164	761	1.49182	0	0.000646513	0.0333323
ENST00000539242	ENSG00000137936	BCAR3	2160	1.24878	0	0.000646125	0.0333323
ENST00000360265	ENSG00000196526	AFAP1	7479	0.327896	0	0.000646928	0.033339
ENST00000495113	ENSG00000135926	TMBIM1	596	6.93164	0	0.00065346	0.0333863
ENST00000576409	ENSG00000123472	ATPAF1	4158	0.640484	0	0.000653102	0.0333863
ENST00000409232	ENSG00000152291	TGOLN2	2235	1.30231	0	0.000652787	0.0333863
ENST00000372470	ENSG00000117400	MPL	1950	0.389019	0	0.000652274	0.0333863
ENST00000542507	ENSG00000198492	YTHDF2	2825	0.914533	0	0.000653673	0.0333863
ENST00000404019	ENSG00000171587	DSCAM	5374	0.216367	0	0.000653355	0.0333863
ENST00000504273	ENSG00000109762	SNX25	3323	0.583175	0	0.000651233	0.0333863
ENST00000437212	ENSG00000137648	TMPRSS4	2074	1.33215	0	0.000652053	0.0333863
ENST00000397110	ENSG00000133466	C1QTNF6	1647	1.41285	0	0.000656788	0.0333996
ENST00000545620	ENSG00000113658	SMAD5	6936	0.348609	0	0.00066068	0.0333996
ENST00000382177	ENSG00000159459	UBR1	7684	0.31838	0	0.000660263	0.0333996
ENST00000521308	ENSG00000198624	CCDC69	3323	0.532523	0	0.000660829	0.0333996
ENST00000509960	ENSG00000164171	ITGA2	3674	0.60783	0	0.000657356	0.0333996
ENST00000470492	ENSG00000182004	SNRPE	478	8.44598	0	0.000659198	0.0333996
ENST00000396026	ENSG00000125846	ZNF133	2318	1.34877	0	0.000661466	0.0334188
ENST00000542128	ENSG00000115548	KDM3A	3903	0.638093	0	0.000663815	0.0334394
ENST00000569617	ENSG00000138623	SEMA7A	473	2.51892	0	0.000665337	0.0334394
ENST00000290902	ENSG00000159674	SPON2	1869	0.318254	0	0.000667103	0.0334499
ENST00000331886	ENSG00000065357	DGKA	2909	1.26866	0	0.000668246	0.0334814
ENST00000379520	ENSG00000119801	YPEL5	2560	0.701731	0	0.000669403	0.0335135
ENST00000493275	ENSG00000124508	BTN2A2	881	1.83698	0	0.000670033	0.0335142
ENST00000217188	ENSG00000125508	SRMS	1516	0.408324	0	0.000670321	0.0335142
ENST00000533336	ENSG00000168522	FNTA	874	4.55806	0	0.00067136	0.0335238
ENST00000498479	ENSG00000056586	RC3H2	5746	0.47109	0	0.000670936	0.0335238
ENST00000578237	ENSG00000221926	TRIM16	3206	0.595743	0	0.000672751	0.0335554
ENST00000397587	ENSG00000074054	CLASP1	7910	0.225374	0	0.000673819	0.0335736
ENST00000380151	ENSG00000147889	CDKN2A	794	1.60587	0	0.00067522	0.0335964
ENST00000543255	ENSG00000135100	HNF1A	762	1.73667	0	0.000682243	0.0337531
ENST00000552671	ENSG00000135476	ESPL1	6662	0.260109	0	0.000683381	0.0337901
ENST00000507000	ENSG00000204628	GNB2L1	685	6.06904	0	0.000685883	0.0338235
ENST00000531382	ENSG00000117676	RPS6KA1	2359	0.821285	0	0.0006864	0.0338235
ENST00000559086	ENSG00000073417	PDE8A	538	3.34001	0	0.000687848	0.0338356
ENST00000355755	ENSG00000089177	KIF16B	5170	0.559344	0	0.000687978	0.0338356
ENST00000413764	ENSG00000054392	HHAT	3575	0.43251	0	0.000691112	0.0338531
ENST00000242210	ENSG00000122643	NT5C3A	1670	2.01097	0	0.000694255	0.033882
ENST00000493114	ENSG00000137265	IRF4	1607	0.461441	0	0.000699993	0.0339827
ENST00000371160	ENSG00000101972	STAG2	6045	0.47808	0	0.000706037	0.0341373
ENST00000490903	ENSG00000136108	CKAP2	3395	0.945915	0	0.000705545	0.0341373
ENST00000397445	ENSG00000214078	CPNE1	2061	1.63602	0	0.000706197	0.0341387
ENST00000303746	ENSG00000131650	KREMEN2	2326	0.383506	0	0.000709911	0.0342281
ENST00000396930	ENSG00000083168	KAT6A	9285	0.32232	0	0.000710882	0.0342281
ENST00000459712	ENSG00000115221	ITGB6	490	2.22606	0	0.000709872	0.0342281
ENST00000275525	ENSG00000146678	IGFBP1	1653	0.352515	0	0.000712531	0.0342404
ENST00000342187	ENSG00000142046	TMEM91	454	7.59165	0	0.000713761	0.0342454
ENST00000440021	ENSG00000178974	FBXO34	2831	0.633142	0	0.000714954	0.0342768
ENST00000334409	ENSG00000188389	PDCD1	2114	0.380794	0	0.000715593	0.0342804
ENST00000459929	ENSG00000116679	IVNS1ABP	3657	0.823487	0	0.000718035	0.0343404
ENST00000487283	ENSG00000115085	ZAP70	3273	0.22359	0	0.000723732	0.0344796
ENST00000464310	ENSG00000122884	P4HA1	415	3.88425	0	0.00072467	0.0345053
ENST00000379957	ENSG00000165046	LETM2	1873	0.537201	0	0.00073032	0.03466
ENST00000357060	ENSG00000197748	WDR96	5365	0.323173	0	0.000733502	0.0347412
ENST00000579180	ENSG00000153944	MSI2	1635	0.652974	0	0.000739994	0.0349468
ENST00000436267	ENSG00000171097	CCBL1	1989	0.65069	0	0.000744477	0.0350502
ENST00000375740	ENSG00000204410	MSH5	2669	0.518673	0	0.000748287	0.0350995
ENST00000449337	ENSG00000069667	RORA	1701	0.705489	0	0.000748521	0.0350995
ENST00000559358	ENSG00000007312	CD79B	1159	0.524799	0	0.000748082	0.0350995
ENST00000305231	ENSG00000171234	UGT2B7	1887	0.288358	0	0.000748082	0.0350995
ENST00000337539	ENSG00000128271	ADORA2A	2569	0.464357	0	0.000752617	0.0351849
ENST00000413916	ENSG00000122515	ZMIZ2	3773	0.466871	0	0.000762276	0.0354803
ENST00000462054	ENSG00000124313	IQSEC2	931	1.09574	0	0.000763063	0.0354943
ENST00000359051	ENSG00000186792	HYAL3	1635	1.19088	0	0.00076765	0.0356312
ENST00000367176	ENSG00000170382	LRRN2	3211	0.218897	0	0.000767941	0.0356376
ENST00000456748	ENSG00000166529	ZSCAN21	1904	0.614669	0	0.000771948	0.035754
ENST00000461972	ENSG00000219626	FAM228B	2616	0.496066	0	0.000773749	0.0357928
ENST00000546027	ENSG00000166396	SERPINB7	1507	1.19541	0	0.000777729	0.0358874
ENST00000608192	ENSG00000089091	DZANK1	3538	0.347306	0	0.000782921	0.0359745
ENST00000594975	ENSG00000127527	EPS15L1	2489	0.563322	0	0.00078294	0.0359745
ENST00000332509	ENSG00000184381	PLA2G6	3271	0.491487	0	0.00078606	0.0360414
ENST00000502603	ENSG00000037280	FLT4	895	0.743196	0	0.000789491	0.0361631
ENST00000428313	ENSG00000148120	C9orf3	2288	0.651671	0	0.000792592	0.036245
ENST00000407558	ENSG00000122390	NAA60	2735	0.654847	0	0.000794894	0.0362864
ENST00000301365	ENSG00000167723	TRPV3	3235	0.329211	0	0.000797907	0.0363449
ENST00000317251	ENSG00000154889	MPPE1	1910	0.889338	0	0.000804646	0.0364958
ENST00000537284	ENSG00000196209	SIRPB2	1480	0.643549	0	0.000817092	0.0368402
ENST00000534802	ENSG00000149091	DGKZ	1999	0.912555	0	0.000819656	0.0368726
ENST00000489656	ENSG00000122958	VPS26A	817	2.47368	0	0.000820283	0.0368817
ENST00000353609	ENSG00000125740	FOSB	3775	0.404978	0	0.000822336	0.036942
ENST00000497556	ENSG00000105726	ATP13A1	2442	0.593865	0	0.000823279	0.036978
ENST00000489644	ENSG00000112499	SLC22A2	628	1.53945	0	0.000828996	0.0371384
ENST00000258381	ENSG00000135899	SP110	2426	0.805022	0	0.000828837	0.0371384
ENST00000336984	ENSG00000204310	AGPAT1	2021	0.855403	0	0.00083056	0.0371637
ENST00000536703	ENSG00000139278	GLIPR1	1234	1.51383	0	0.000831721	0.0371795
ENST00000509887	ENSG00000164211	STARD4	1186	1.54192	0	0.000835418	0.0372349
ENST00000565089	ENSG00000177455	CD19	2322	0.255606	0	0.000835016	0.0372349
ENST00000398919	ENSG00000157554	ERG	1868	0.418692	0	0.00084147	0.0374006
ENST00000537203	ENSG00000149506	ZP1	1573	0.342481	0	0.000849957	0.0375658
ENST00000466409	ENSG00000165233	C9orf89	2291	0.750368	0	0.000849945	0.0375658
ENST00000455148	ENSG00000110047	EHD1	546	5.68771	0	0.000856031	0.0376402
ENST00000560071	ENSG00000092098	RNF31	576	3.63358	0	0.000853733	0.0376402
ENST00000494203	ENSG00000197329	PELI1	602	3.71668	0	0.000859318	0.037742
ENST00000532788	ENSG00000185507	IRF7	1019	1.51888	0	0.000864429	0.0378833
ENST00000530298	ENSG00000198400	NTRK1	3052	0.25457	0	0.000872407	0.0380596
ENST00000399202	ENSG00000047346	FAM214A	3048	0.620291	0	0.000880085	0.0382149
ENST00000375719	ENSG00000150054	MPP7	2090	0.691621	0	0.000885758	0.0383279
ENST00000533518	ENSG00000255439	RP11-196G11.1	2362	0.5873	0	0.000885939	0.0383279
ENST00000436577	ENSG00000058091	CDK14	1514	1.08504	0	0.000887294	0.0383612
ENST00000508124	ENSG00000177058	SLC38A9	2370	0.753642	0	0.000887565	0.0383666
ENST00000599436	ENSG00000181143	MUC16	4079	0.330621	0	0.000891339	0.0384401
ENST00000600655	ENSG00000012124	CD22	999	0.732729	0	0.000894047	0.0384899
ENST00000587373	ENSG00000160439	RDH13	722	1.19183	0	0.000895215	0.038524
ENST00000551501	ENSG00000172819	RARG	555	3.07242	0	0.000898779	0.0385522
ENST00000530425	ENSG00000166004	KIAA1731	1735	1.02578	0	0.000900755	0.0385813
ENST00000447632	ENSG00000085831	TTC39A	2790	0.550362	0	0.00090297	0.0385813
ENST00000340308	ENSG00000157800	SLC37A3	2955	0.59869	0	0.000902047	0.0385813
ENST00000413939	ENSG00000163864	NMNAT3	1711	1.15012	0	0.000903955	0.0385872
ENST00000423644	ENSG00000188687	SLC4A5	6168	0.216405	0	0.000904992	0.0386188
ENST00000401921	ENSG00000048052	HDAC9	3254	0.394348	0	0.000906119	0.0386516
ENST00000591578	ENSG00000173581	CCDC106	1592	0.956786	0	0.000907289	0.0386787
ENST00000324883	ENSG00000134317	GRHL1	3527	0.528597	0	0.000908949	0.0387176
ENST00000542878	ENSG00000140545	MFGE8	1172	1.35767	0	0.000910134	0.0387419
ENST00000355526	ENSG00000011332	DPF1	1632	0.565742	0	0.000913242	0.0387997
ENST00000315658	ENSG00000115459	ELMOD3	2685	0.52932	0	0.000918752	0.038885
ENST00000513609	ENSG00000182578	CSF1R	711	0.972098	0	0.000919161	0.038885
ENST00000452242	ENSG00000077380	DYNC1I2	980	1.60932	0	0.00091987	0.0388888
ENST00000417750	ENSG00000139636	LMBR1L	2334	0.710067	0	0.000920301	0.0388888
ENST00000529774	ENSG00000137710	RDX	512	5.57054	0	0.000923504	0.0388928
ENST00000490115	ENSG00000114268	PFKFB4	1757	0.895612	0	0.000921322	0.0388928
ENST00000454700	ENSG00000161999	JMJD8	2033	0.69011	0	0.000924694	0.0389099
ENST00000336152	ENSG00000148680	HTR7	3126	0.330619	0	0.000927269	0.0389477
ENST00000529208	ENSG00000079819	EPB41L2	3023	0.227238	0	0.000928391	0.0389477
ENST00000232014	ENSG00000113916	BCL6	2710	0.530924	0	0.000929743	0.0389643
ENST00000540984	ENSG00000143442	POGZ	3112	0.404718	0	0.000940474	0.0391805
ENST00000402956	ENSG00000065357	DGKA	2582	0.586539	0	0.000941937	0.0391975
ENST00000589007	ENSG00000141699	FAM134C	571	3.80222	0	0.000941732	0.0391975
ENST00000524490	ENSG00000158636	C11orf30	4015	0.274021	0	0.000943926	0.03922
ENST00000549787	ENSG00000076108	BAZ2A	2773	0.651828	0	0.000943675	0.03922
ENST00000396795	ENSG00000126746	ZNF384	3286	0.384907	0	0.000945245	0.0392202
ENST00000398632	ENSG00000183486	MX2	2211	0.51984	0	0.000948378	0.039266
ENST00000375702	ENSG00000168646	AXIN2	2541	0.260704	0	0.000953017	0.0393167
ENST00000446813	ENSG00000196313	POM121	3977	0.413421	0	0.000953534	0.0393167
ENST00000518004	ENSG00000174093	RP11-1407O15.2	1444	1.17972	0	0.000954938	0.039354
ENST00000406590	ENSG00000103415	HMOX2	1712	1.10583	0	0.000959597	0.039386
ENST00000341524	ENSG00000069424	KCNAB2	3171	0.499021	0	0.000959461	0.039386
ENST00000375614	ENSG00000204381	LAYN	2066	0.292925	0	0.000957799	0.039386
ENST00000488109	ENSG00000005238	FAM214B	2999	0.577677	0	0.000958353	0.039386
ENST00000550628	ENSG00000091039	OSBPL8	561	4.77621	0	0.000960413	0.0393985
ENST00000409242	ENSG00000081177	EXD2	2496	0.693781	0	0.000961086	0.0394074
ENST00000426842	ENSG00000103429	BFAR	1448	0.998656	0	0.000960858	0.0394074
ENST00000543185	ENSG00000068024	HDAC4	2707	0.372728	0	0.000961736	0.039417
ENST00000418581	ENSG00000058600	POLR3E	2529	0.69535	0	0.000969294	0.0395071
ENST00000532705	ENSG00000110442	COMMD9	881	1.83902	0	0.000971147	0.0395455
ENST00000558688	ENSG00000086666	ZFAND6	780	2.23321	0	0.00097488	0.0396164
ENST00000413608	ENSG00000163702	IL17RC	2147	0.526773	0	0.000978482	0.0396824
ENST00000359226	ENSG00000101019	UQCC1	2036	0.642551	0	0.000979162	0.0396871
ENST00000278302	ENSG00000121236	TRIM6	3217	0.441181	0	0.000982673	0.039762
ENST00000572390	ENSG00000137878	GCOM1	2300	0.673031	0	0.000984823	0.039762
ENST00000600523	ENSG00000133226	SRRM1	575	3.3345	0	0.000985667	0.039762
ENST00000355870	ENSG00000196335	STK31	3326	0.267916	0	0.00098751	0.0397877
ENST00000574804	ENSG00000175866	BAIAP2	631	2.24477	0	0.000988682	0.0398102
ENST00000448293	ENSG00000178252	WDR6	3377	0.362154	0	0.0009938	0.0398723
ENST00000567345	ENSG00000138623	SEMA7A	674	3.35895	0	0.000994367	0.0398723
ENST00000605852	ENSG00000188352	FOCAD	554	3.05943	0	0.00100492	0.0399324
ENST00000340552	ENSG00000182541	LIMK2	2789	0.602825	0	0.00100175	0.0399324
ENST00000347255	ENSG00000152061	RABGAP1L	1744	0.977385	0	0.00100241	0.0399324
ENST00000372489	ENSG00000121895	TMEM156	550	4.00865	0	0.00100487	0.0399324
ENST00000309052	ENSG00000172954	LCLAT1	5060	0.309327	0	0.00100753	0.0399438
ENST00000508420	ENSG00000134970	TMED7	572	4.37852	0	0.00101142	0.0399817
ENST00000479388	ENSG00000137171	KLC4	2602	0.517968	0	0.00101112	0.0399817
ENST00000492824	ENSG00000014914	MTMR11	3332	0.51057	0	0.00101697	0.0400151
ENST00000470161	ENSG00000185619	PCGF3	1652	0.953483	0	0.00101702	0.0400151
ENST00000361847	ENSG00000080823	MOK	1940	0.804166	0	0.00101921	0.0400159
ENST00000458105	ENSG00000162733	DDR2	558	1.65808	0	0.00101836	0.0400159
ENST00000534749	ENSG00000110697	PITPNM1	4189	0.355675	0	0.00101951	0.0400159
ENST00000489117	ENSG00000256053	APOPT1	770	2.27137	0	0.00102233	0.0400662
ENST00000560365	ENSG00000213928	IRF9	623	4.19143	0	0.00102326	0.0400784
ENST00000585121	ENSG00000141380	SS18	1545	0.97233	0	0.00102716	0.0401025
ENST00000339423	ENSG00000167733	HSD11B1L	1660	0.623257	0	0.00103242	0.0401588
ENST00000340888	ENSG00000130822	PNCK	1508	0.387561	0	0.00103504	0.0401943
ENST00000488724	ENSG00000128683	GAD1	1256	0.621315	0	0.0010355	0.040196
ENST00000426967	ENSG00000204536	CCHCR1	838	1.83356	0	0.0010378	0.0402173
ENST00000507352	ENSG00000138640	FAM13A	1306	0.945302	0	0.00103757	0.0402173
ENST00000370167	ENSG00000130829	DUSP9	2289	0.746691	0	0.00104002	0.0402184
ENST00000420065	ENSG00000167550	RHEBL1	1063	1.15552	0	0.00104179	0.0402184
ENST00000356396	ENSG00000160285	LSS	2995	0.539506	0	0.0010403	0.0402184
ENST00000548043	ENSG00000135473	PAN2	4641	0.34963	0	0.00103929	0.0402184
ENST00000542113	ENSG00000186416	NKRF	3351	0.37616	0	0.001045	0.040274
ENST00000303996	ENSG00000070495	JMJD6	1893	0.756748	0	0.00105023	0.0402963
ENST00000538999	ENSG00000185022	MAFF	2365	0.61438	0	0.00105017	0.0402963
ENST00000486365	ENSG00000231672	DIRC3	2582	0.244059	0	0.00105301	0.0403027
ENST00000317677	ENSG00000214078	CPNE1	1961	0.90917	0	0.00105728	0.040362
ENST00000446079	ENSG00000114353	GNAI2	2086	0.790626	0	0.00105909	0.040362
ENST00000473126	ENSG00000180902	D2HGDH	1612	0.834816	0	0.00106333	0.040362
ENST00000484736	ENSG00000106089	STX1A	928	1.60662	0	0.00106137	0.040362
ENST00000444658	ENSG00000166946	CCNDBP1	1479	1.20644	0	0.00105643	0.040362
ENST00000326043	ENSG00000178573	MAF	2646	0.252598	0	0.00106254	0.040362
ENST00000597118	ENSG00000105402	NAPA	553	3.51776	0	0.0010574	0.040362
ENST00000523138	ENSG00000105136	ZNF419	462	2.85124	0	0.00106103	0.040362
ENST00000597960	ENSG00000105701	FKBP8	1781	0.752446	0	0.00106498	0.040362
ENST00000271745	ENSG00000143469	SYT14	4838	0.266616	0	0.00105975	0.040362
ENST00000351071	ENSG00000099290	FAM21A	4642	0.326016	0	0.0010669	0.0403641
ENST00000263278	ENSG00000087076	HSD17B14	1238	0.392033	0	0.00107298	0.0403902
ENST00000409813	ENSG00000077044	DGKD	6228	0.217899	0	0.00107701	0.0403902
ENST00000359040	ENSG00000164509	IL31RA	2529	0.314025	0	0.00107447	0.0403902
ENST00000544862	ENSG00000120659	TNFSF11	818	0.814564	0	0.00107796	0.0403902
ENST00000539743	ENSG00000110090	CPT1A	2382	0.596174	0	0.00107626	0.0403902
ENST00000417364	ENSG00000129810	SGOL1	1075	1.22106	0	0.00107288	0.0403902
ENST00000374102	ENSG00000184634	MED12	6823	0.226374	0	0.00107738	0.0403902
ENST00000418590	ENSG00000100241	SBF1	1578	0.98155	0	0.00108157	0.0404156
ENST00000286479	ENSG00000156006	NAT2	1322	0.509711	0	0.00108144	0.0404156
ENST00000520077	ENSG00000104765	BNIP3L	922	2.01824	0	0.00108184	0.0404173
ENST00000535393	ENSG00000197321	SVIL	3556	0.372012	0	0.0010825	0.04043
ENST00000537648	ENSG00000197506	SLC28A3	2481	0.254508	0	0.00108343	0.0404472
ENST00000508138	ENSG00000168944	CEP120	4720	0.301248	0	0.00108514	0.0404643
ENST00000341852	ENSG00000154310	TNIK	4727	0.314139	0	0.00108876	0.040472
ENST00000400330	ENSG00000139734	DIAPH3	4794	0.310717	0	0.00109226	0.0405266
ENST00000322635	ENSG00000148660	CAMK2G	3720	0.405196	0	0.00109509	0.0405507
ENST00000264468	ENSG00000114013	CD86	2068	0.288588	0	0.00110494	0.0406514
ENST00000585749	ENSG00000132581	SDF2	823	2.08777	0	0.00110588	0.0406514
ENST00000491168	ENSG00000237441	RGL2	2316	0.542497	0	0.0011069	0.0406514
ENST00000498773	ENSG00000075407	ZNF37A	471	3.8345	0	0.00110938	0.0407028
ENST00000334001	ENSG00000186522	2016-09-10	1379	1.0195	0	0.00111194	0.0407343
ENST00000398616	ENSG00000196646	ZNF136	1920	0.54573	0	0.00111326	0.0407592
ENST00000553556	ENSG00000139926	FRMD6	1679	0.812193	0	0.0011196	0.0407974
ENST00000515069	ENSG00000142731	PLK4	3431	0.354875	0	0.00111851	0.0407974
ENST00000583097	ENSG00000136478	TEX2	4852	0.269262	0	0.00111887	0.0407974
ENST00000469765	ENSG00000182866	LCK	2126	0.308181	0	0.00112149	0.0408124
ENST00000555519	ENSG00000170581	STAT2	588	2.02148	0	0.00112535	0.0408497
ENST00000453137	ENSG00000171094	ALK	577	1.25117	0	0.00112843	0.0408922
ENST00000340800	ENSG00000068366	ACSL4	5333	0.26366	0	0.00113258	0.0409605
ENST00000544031	ENSG00000164024	METAP1	2502	0.631453	0	0.00113744	0.0410371
ENST00000470294	ENSG00000143590	EFNA3	763	1.53775	0	0.00114017	0.0410498
ENST00000474377	ENSG00000163479	SSR2	639	2.71524	0	0.0011422	0.0410614
ENST00000223122	ENSG00000106392	C1GALT1	6078	0.227447	0	0.00114366	0.0410846
ENST00000317668	ENSG00000155066	PROM2	3824	0.364023	0	0.0011463	0.0411281
ENST00000562966	ENSG00000103066	PLA2G15	572	3.39083	0	0.00115794	0.0413461
ENST00000562277	ENSG00000196678	ERI2	546	2.2514	0	0.00115853	0.0413558
ENST00000357750	ENSG00000068001	HYAL2	2055	0.587594	0	0.00115974	0.0413669
ENST00000295980	ENSG00000163701	IL17RE	2709	0.39689	0	0.00116103	0.0413881
ENST00000596965	ENSG00000196337	CGB7	1949	0.538213	0	0.00116121	0.0413888
ENST00000597088	ENSG00000105287	PRKD2	855	0.634625	0	0.00116161	0.0413972
ENST00000518223	ENSG00000012232	EXTL3	562	3.32601	0	0.00116286	0.0414306
ENST00000459721	ENSG00000132669	RIN2	437	5.37703	0	0.00117287	0.0416055
ENST00000459902	ENSG00000136108	CKAP2	798	2.0463	0	0.0011748	0.0416225
ENST00000591254	ENSG00000123144	C19orf43	988	1.30231	0	0.00117599	0.0416429
ENST00000490995	ENSG00000164659	KIAA1324L	638	2.09164	0	0.00118148	0.0417491
ENST00000468262	ENSG00000198959	TGM2	1862	0.580372	0	0.00119345	0.0419706
ENST00000461693	ENSG00000165689	SDCCAG3	869	1.49484	0	0.00119323	0.0419706
ENST00000417170	ENSG00000108264	TADA2A	1304	0.94629	0	0.00119749	0.0420076
ENST00000466124	ENSG00000166501	PRKCB	536	1.32955	0	0.00119972	0.0420418
ENST00000412795	ENSG00000068745	IP6K2	750	1.39452	0	0.00120699	0.0421659
ENST00000576822	ENSG00000197879	MYO1C	523	1.465	0	0.00121116	0.0422255
ENST00000382241	ENSG00000159110	IFNAR2	2889	0.337328	0	0.00121118	0.0422255
ENST00000505228	ENSG00000157881	PANK4	1913	0.578654	0	0.00121778	0.042382
ENST00000376530	ENSG00000167614	TTYH1	1885	0.339726	0	0.00122343	0.0424553
ENST00000526280	ENSG00000166311	SMPD1	1344	0.702529	0	0.00122529	0.0424716
ENST00000497697	ENSG00000183963	SMTN	558	3.1847	0	0.00123297	0.0426649
ENST00000351035	ENSG00000126091	ST3GAL3	2356	0.440259	0	0.00123549	0.0427058
ENST00000393200	ENSG00000136695	IL36RN	2700	0.439268	0	0.00123592	0.0427058
ENST00000332728	ENSG00000183060	LYSMD4	2790	0.379034	0	0.00124126	0.0428206
ENST00000439848	ENSG00000030419	IKZF2	1763	0.476339	0	0.00124166	0.0428229
ENST00000258597	ENSG00000136098	NEK3	2071	0.552401	0	0.00124759	0.0429257
ENST00000551869	ENSG00000183484	GPR132	3341	0.33696	0	0.00125067	0.0429699
ENST00000592568	ENSG00000154265	ABCA5	616	2.0585	0	0.00125473	0.0430098
ENST00000491407	ENSG00000160813	PPP1R35	942	1.52921	0	0.00125778	0.0430711
ENST00000597551	ENSG00000090554	FLT3LG	951	1.0689	0	0.00125981	0.0430869
ENST00000555219	ENSG00000092020	PPP2R3C	501	4.03814	0	0.00127428	0.0433951
ENST00000381911	ENSG00000130598	TNNI2	743	0.766033	0	0.00127663	0.0434409
ENST00000595646	ENSG00000204604	ZNF468	4407	0.214577	0	0.00127991	0.0434928
ENST00000534650	ENSG00000172977	KAT5	1875	0.674788	0	0.00127926	0.0434928
ENST00000482687	ENSG00000137074	APTX	1879	0.686929	0	0.00128128	0.0435145
ENST00000494754	ENSG00000018408	WWTR1	566	3.22551	0	0.00128961	0.0436768
ENST00000530828	ENSG00000108312	UBTF	721	1.62378	0	0.00129179	0.0437048
ENST00000441580	ENSG00000160917	CPSF4	942	1.0759	0	0.00129687	0.0437684
ENST00000449090	ENSG00000162869	PPP1R21	2378	0.47678	0	0.00129888	0.0437832
ENST00000497001	ENSG00000164078	MST1R	1488	0.779301	0	0.00129823	0.0437832
ENST00000415944	ENSG00000169057	MECP2	414	5.09628	0	0.00129899	0.0437832
ENST00000533800	ENSG00000172893	DHCR7	837	1.20866	0	0.00130082	0.0437934
ENST00000525028	ENSG00000177595	PIDD	3175	0.319023	0	0.00130098	0.0437934
ENST00000533630	ENSG00000198400	NTRK1	645	1.09233	0	0.0013007	0.0437934
ENST00000407257	ENSG00000115841	RMDN2	2280	0.290829	0	0.00130721	0.043895
ENST00000520229	ENSG00000113721	PDGFRB	738	0.759879	0	0.00131318	0.0439934
ENST00000477334	ENSG00000131051	RBM39	949	1.3289	0	0.00131711	0.0440682
ENST00000303225	ENSG00000171124	FUT3	2584	0.445744	0	0.00131809	0.0440781
ENST00000425430	ENSG00000163517	HDAC11	1021	1.01218	0	0.00131789	0.0440781
ENST00000420878	ENSG00000186814	ZSCAN30	4323	0.244916	0	0.00132457	0.0441604
ENST00000368270	ENSG00000160781	PAQR6	1765	0.24102	0	0.00132701	0.0441946
ENST00000330436	ENSG00000197838	CYP2A13	1739	0.245289	0	0.00132701	0.0441946
ENST00000591349	ENSG00000123159	GIPC1	1068	1.25207	0	0.00133441	0.0443217
ENST00000574980	ENSG00000103145	HCFC1R1	845	1.68465	0	0.0013355	0.0443281
ENST00000470258	ENSG00000188811	NHLRC3	3298	0.297197	0	0.00133504	0.0443281
ENST00000606498	ENSG00000162604	TM2D1	969	1.31684	0	0.00134407	0.0445115
ENST00000416992	ENSG00000128585	MKLN1	864	1.72168	0	0.00134816	0.0445792
ENST00000537142	ENSG00000116809	ZBTB17	2511	0.40507	0	0.00135293	0.0446796
ENST00000525711	ENSG00000154127	UBASH3B	572	2.50694	0	0.00135402	0.0446827
ENST00000524984	ENSG00000149091	DGKZ	3512	0.324288	0	0.00135968	0.0447726
ENST00000407221	ENSG00000163374	YY1AP1	2705	0.451781	0	0.00136131	0.0447915
ENST00000265960	ENSG00000119487	MAPKAP1	3395	0.366725	0	0.00136872	0.0449043
ENST00000395822	ENSG00000124256	ZBP1	2073	0.27496	0	0.00137174	0.0449643
ENST00000526469	ENSG00000104518	GSDMD	1643	0.769398	0	0.001375	0.0449893
ENST00000535751	ENSG00000151690	MFSD6	1431	0.808648	0	0.00138368	0.0450597
ENST00000408996	ENSG00000243414	TICAM2	3509	0.289637	0	0.0013853	0.0450877
ENST00000344921	ENSG00000099956	SMARCB1	1728	0.721082	0	0.00139015	0.045174
ENST00000569188	ENSG00000103044	HAS3	2170	0.391879	0	0.0013911	0.0451937
ENST00000485300	ENSG00000136244	IL6	985	1.07203	0	0.00139306	0.0452458
ENST00000377057	ENSG00000135048	TMEM2	2637	0.395983	0	0.00139931	0.0452473
ENST00000564044	ENSG00000121281	ADCY7	575	2.32992	0	0.00139563	0.0452473
ENST00000460295	ENSG00000172936	MYD88	1088	0.816478	0	0.00139978	0.0452473
ENST00000601532	ENSG00000126458	RRAS	634	1.29371	0	0.00140096	0.0452584
ENST00000482618	ENSG00000154928	EPHB1	1496	0.314309	0	0.00140255	0.0452877
ENST00000489666	ENSG00000107745	MICU1	579	3.3316	0	0.00141248	0.0454604
ENST00000524325	ENSG00000171045	TSNARE1	1960	0.460036	0	0.00141664	0.0455056
ENST00000168712	ENSG00000075388	FGF4	1220	0.399766	0	0.00141794	0.0455126
ENST00000399817	ENSG00000185201	IFITM2	659	1.54624	0	0.00141892	0.0455126
ENST00000464936	ENSG00000143702	CEP170	741	1.15746	0	0.00141801	0.0455126
ENST00000508170	ENSG00000134853	PDGFRA	2202	0.231466	0	0.00142121	0.0455428
ENST00000534664	ENSG00000129484	PARP2	566	1.15431	0	0.0014216	0.0455428
ENST00000570492	ENSG00000108523	RNF167	766	1.94111	0	0.00142218	0.0455485
ENST00000367687	ENSG00000152061	RABGAP1L	1849	0.590019	0	0.00142278	0.0455507
ENST00000552199	ENSG00000127328	RAB3IP	1905	0.564493	0	0.00142346	0.0455555
ENST00000491466	ENSG00000008838	MED24	957	1.06237	0	0.00142662	0.0456229
ENST00000391827	ENSG00000162711	NLRP3	2940	0.229514	0	0.00142702	0.0456303
ENST00000541864	ENSG00000124067	SLC12A4	3627	0.338339	0	0.00142755	0.0456358
ENST00000316299	ENSG00000181929	PRKAG1	1683	0.658979	0	0.00143148	0.0456911
ENST00000425934	ENSG00000126001	CEP250	2156	0.503635	0	0.00143444	0.0457202
ENST00000512131	ENSG00000087266	SH3BP2	615	2.02	0	0.00143459	0.0457202
ENST00000468713	ENSG00000137343	ATAT1	1195	0.941872	0	0.00143832	0.0457855
ENST00000549101	ENSG00000135655	USP15	583	3.32585	0	0.00143965	0.0457933
ENST00000513090	ENSG00000142731	PLK4	3123	0.298542	0	0.00144225	0.0458283
ENST00000530118	ENSG00000177106	EPS8L2	561	2.3743	0	0.00144692	0.0458882
ENST00000537830	ENSG00000124067	SLC12A4	3525	0.33244	0	0.00144741	0.0458972
ENST00000456696	ENSG00000188191	PRKAR1B	518	3.37957	0	0.00145108	0.0458972
ENST00000510877	ENSG00000189308	LIN54	4507	0.22974	0	0.00144899	0.0458972
ENST00000496477	ENSG00000138448	ITGAV	437	6.05395	0	0.00144925	0.0458972
ENST00000531217	ENSG00000110080	ST3GAL4	1745	0.722272	0	0.00145405	0.0459181
ENST00000505875	ENSG00000168685	IL7R	626	1.34145	0	0.00145554	0.0459373
ENST00000430624	ENSG00000118260	CREB1	2005	0.612636	0	0.00145982	0.045959
ENST00000414245	ENSG00000171462	DLK2	2020	0.483461	0	0.00146234	0.0459678
ENST00000537706	ENSG00000048028	USP28	1900	0.596881	0	0.00146226	0.0459678
ENST00000370162	ENSG00000166169	POLL	2792	0.427844	0	0.00146495	0.0459782
ENST00000609362	ENSG00000254685	FPGT	3426	0.328755	0	0.00146599	0.0459878
ENST00000504216	ENSG00000164037	SLC9B1	1184	0.462805	0	0.00147167	0.0460659
ENST00000561339	ENSG00000103599	IQCH	543	1.96525	0	0.00147452	0.0461018
ENST00000602766	ENSG00000154102	C16orf74	832	1.52269	0	0.00147627	0.0461069
ENST00000370570	ENSG00000168216	LMBRD1	2099	0.580422	0	0.00147719	0.0461207
ENST00000356918	ENSG00000114670	NEK11	1702	0.636046	0	0.00147769	0.0461265
ENST00000589191	ENSG00000118900	UBN1	705	1.5892	0	0.00148026	0.0461616
ENST00000492700	ENSG00000065809	FAM107B	558	3.67157	0	0.00147978	0.0461616
ENST00000562184	ENSG00000141002	TCF25	634	1.99277	0	0.0014812	0.0461749
ENST00000540321	ENSG00000107957	SH3PXD2A	3117	0.365997	0	0.00148415	0.0462181
ENST00000590221	ENSG00000132471	WBP2	1745	0.652658	0	0.00149353	0.0463205
ENST00000388942	ENSG00000169758	C15orf27	2520	0.250085	0	0.00149448	0.0463334
ENST00000479731	ENSG00000065809	FAM107B	570	3.04122	0	0.00149646	0.0463473
ENST00000589858	ENSG00000104881	PPP1R13L	610	2.46843	0	0.00149627	0.0463473
ENST00000557986	ENSG00000182718	ANXA2	733	1.53985	0	0.00149862	0.0463733
ENST00000466484	ENSG00000213390	ARHGAP19	601	2.30152	0	0.0015058	0.0464218
ENST00000543130	ENSG00000138641	HERC3	2130	0.542962	0	0.00150443	0.0464218
ENST00000524840	ENSG00000110723	EXPH5	1882	0.471126	0	0.00151074	0.0464257
ENST00000407965	ENSG00000185022	MAFF	2325	0.493091	0	0.00151095	0.0464257
ENST00000469030	ENSG00000125611	CHCHD5	529	3.24052	0	0.00151021	0.0464257
ENST00000528927	ENSG00000185101	ANO9	2639	0.304708	0	0.0015129	0.0464371
ENST00000268059	ENSG00000140464	PML	3029	0.333849	0	0.0015146	0.0464418
ENST00000450816	ENSG00000206562	METTL6	1221	0.736146	0	0.00151431	0.0464418
ENST00000259818	ENSG00000137285	TUBB2B	2020	0.441186	0	0.00151508	0.0464456
ENST00000588096	ENSG00000171302	CANT1	369	7.30641	0	0.00152267	0.0465692
ENST00000453295	ENSG00000117859	OSBPL9	2842	0.334683	0	0.0015237	0.0465829
ENST00000532038	ENSG00000159314	ARHGAP27	3687	0.2552	0	0.0015247	0.0465948
ENST00000583590	ENSG00000198231	DDX42	4148	0.253171	0	0.00153457	0.0466898
ENST00000376883	ENSG00000204644	ZFP57	1980	0.33225	0	0.00153619	0.0467054
ENST00000356427	ENSG00000166669	ATF7IP2	3463	0.255312	0	0.0015393	0.046736
ENST00000531191	ENSG00000142675	CNKSR1	2673	0.311008	0	0.00153921	0.046736
ENST00000311457	ENSG00000100918	REC8	2402	0.249609	0	0.00154008	0.046742
ENST00000497910	ENSG00000105792	C7orf63	3032	0.293306	0	0.00154493	0.0468067
ENST00000395160	ENSG00000109339	MAPK10	2154	0.344197	0	0.00154749	0.0468478
ENST00000540732	ENSG00000255730	CTC-435M10.3	1960	0.602677	0	0.00154942	0.0468842
ENST00000459716	ENSG00000139597	N4BP2L1	2107	0.405091	0	0.00155265	0.0469219
ENST00000593831	ENSG00000197408	CYP2B6	1426	0.371767	0	0.00155372	0.0469271
ENST00000461733	ENSG00000161203	AP2M1	1470	0.751355	0	0.00155795	0.0469631
ENST00000569720	ENSG00000197912	SPG7	909	1.04313	0	0.00156154	0.0470129
ENST00000360051	ENSG00000168385	2016-09-02	3613	0.269906	0	0.00157376	0.0472334
ENST00000445774	ENSG00000132376	INPP5K	565	2.29194	0	0.00157555	0.0472621
ENST00000508540	ENSG00000136457	CHAD	1789	0.424131	0	0.00157694	0.0472766
ENST00000390652	ENSG00000141376	BCAS3	3531	0.246349	0	0.00157938	0.0473155
ENST00000487649	ENSG00000160767	FAM189B	1499	0.686824	0	0.00158111	0.0473412
ENST00000284207	ENSG00000154065	ANKRD29	2017	0.331933	0	0.00158625	0.0474438
ENST00000542416	ENSG00000150991	UBC	517	4.04871	0	0.00159283	0.0474536
ENST00000444393	ENSG00000008517	IL32	892	1.06023	0	0.00158902	0.0474536
ENST00000560738	ENSG00000140575	IQGAP1	3602	0.299458	0	0.00159284	0.0474536
ENST00000544554	ENSG00000174669	SLC29A2	2505	0.405089	0	0.00159723	0.0474994
ENST00000562735	ENSG00000167964	RAB26	1720	0.470087	0	0.00159953	0.0475207
ENST00000436227	ENSG00000159140	SON	5269	0.217074	0	0.00160103	0.0475489
ENST00000549002	ENSG00000028203	VEZT	566	1.58302	0	0.00161432	0.0477224
ENST00000483916	ENSG00000163565	IFI16	4138	0.270338	0	0.0016178	0.047763
ENST00000411497	ENSG00000170379	FAM115C	2332	0.321467	0	0.00162732	0.0478887
ENST00000243347	ENSG00000123610	TNFAIP6	1422	0.276047	0	0.00163186	0.0479114
ENST00000370002	ENSG00000107859	PITX3	1391	0.283689	0	0.00163186	0.0479114
ENST00000448492	ENSG00000159873	CCDC117	1035	0.91193	0	0.00163183	0.0479114
ENST00000334134	ENSG00000186895	FGF3	892	0.511697	0	0.00163186	0.0479114
ENST00000551327	ENSG00000089159	PXN	588	2.154	0	0.00163172	0.0479114
ENST00000463990	ENSG00000115602	IL1RL1	718	0.72411	0	0.00163999	0.0480361
ENST00000467223	ENSG00000125629	INSIG2	627	2.18556	0	0.00164056	0.0480366
ENST00000507320	ENSG00000121236	TRIM6	1767	0.418319	0	0.00164189	0.0480485
ENST00000357419	ENSG00000106077	ABHD11	1463	0.704238	0	0.00165374	0.0481841
ENST00000478138	ENSG00000142856	ITGB3BP	504	1.30813	0	0.00166155	0.0482866
ENST00000524370	ENSG00000080823	MOK	1165	0.893052	0	0.00167205	0.0484291
ENST00000381658	ENSG00000088833	NSFL1C	3451	0.243313	0	0.00167187	0.0484291
ENST00000427367	ENSG00000095585	BLNK	1710	0.499833	0	0.00167614	0.0484882
ENST00000431594	ENSG00000151689	INPP1	812	1.54039	0	0.00168398	0.0486391
ENST00000409449	ENSG00000240344	PPIL3	756	1.37294	0	0.00168987	0.0487589
ENST00000462025	ENSG00000003756	RBM5	573	1.49643	0	0.00169683	0.0488855
ENST00000556516	ENSG00000100731	PCNX	583	2.42795	0	0.00170125	0.0489423
ENST00000526394	ENSG00000166181	API5	883	1.11511	0	0.00170239	0.0489535
ENST00000506303	ENSG00000116747	TROVE2	613	1.57041	0	0.00171158	0.049071
ENST00000225474	ENSG00000108342	CSF3	1509	0.482867	0	0.0017142	0.0490972
ENST00000544146	ENSG00000167766	ZNF83	2940	0.25223	0	0.00171696	0.0491293
ENST00000418738	ENSG00000167244	IGF2	934	0.503398	0	0.00171881	0.0491482
ENST00000567825	ENSG00000007516	BAIAP3	1409	0.322108	0	0.00172169	0.0492034
ENST00000380142	ENSG00000147883	CDKN2B	859	0.516219	0	0.00172375	0.0492425
ENST00000521522	ENSG00000183137	CEP57L1	2259	0.430639	0	0.00172439	0.0492425
ENST00000592033	ENSG00000171302	CANT1	502	1.36788	0	0.00172496	0.0492534
ENST00000542596	ENSG00000186635	ARAP1	699	1.59236	0	0.00172577	0.0492657
ENST00000503600	ENSG00000237765	FAM200B	578	2.04802	0	0.00172913	0.0493108
ENST00000588820	ENSG00000181666	HKR1	1962	0.411063	0	0.00173006	0.0493179
ENST00000598422	ENSG00000073050	XRCC1	701	1.7399	0	0.00173602	0.0494333
ENST00000464491	ENSG00000123600	METTL8	744	1.36657	0	0.00173687	0.049443
ENST00000507910	ENSG00000114670	NEK11	1841	0.440678	0	0.00174147	0.0494857
ENST00000450367	ENSG00000115685	PPP1R7	1030	1.05333	0	0.00174753	0.0495929
ENST00000482804	ENSG00000151967	SCHIP1	1799	0.489102	0	0.00174977	0.0496341
ENST00000568829	ENSG00000169682	SPNS1	780	1.52246	0	0.00175406	0.0496416
ENST00000409166	ENSG00000112761	WISP3	938	0.706151	0	0.00175318	0.0496416
ENST00000389708	ENSG00000133794	ARNTL	2836	0.297211	0	0.00175351	0.0496416
ENST00000530739	ENSG00000143156	NME7	355	9.00635	0	0.00176356	0.0498107
ENST00000597454	ENSG00000105369	CD79A	801	0.689773	0	0.00176782	0.0498709
ENST00000381090	ENSG00000118961	C2orf43	2045	0.483662	0	0.00177344	0.0499409
ENST00000373807	ENSG00000148180	GSN	2823	0.257239	0	0.0017745	0.0499505
ENST00000519845	ENSG00000164953	TMEM67	1964	0.498821	0	0.00177489	0.0499546
ENST00000366806	ENSG00000130396	MLLT4	7704	2.77102	0.00218464	0.000671692	0.0335248
ENST00000372587	ENSG00000127129	EDN2	1241	22.0607	0.0488123	4.44089e-16	3.29687e-12
ENST00000420554	ENSG00000100938	GMPR2	1864	3.99837	0.0140029	0.000234829	0.0203347
ENST00000301455	ENSG00000167772	ANGPTL4	1879	120.11	0.435456	0	0
ENST00000521026	ENSG00000104419	NDRG1	2145	4.82799	0.019395	4.00456e-05	0.00618258
ENST00000312912	ENSG00000115548	KDM3A	4884	6.23441	0.0330314	0	0
ENST00000449264	ENSG00000232810	TNF	1676	2.20107	0.0169142	2.92872e-06	0.000858902
ENST00000420738	ENSG00000116209	TMEM59	728	8.25048	0.0727398	0.000162175	0.0158715
ENST00000589691	ENSG00000167895	TMC8	3927	1.06193	0.00960991	0.000106374	0.0120329
ENST00000443197	ENSG00000122786	CALD1	4173	1.00666	0.010723	0.000122164	0.013204
ENST00000594824	ENSG00000099331	MYO9B	7595	0.616251	0.00659534	7.83262e-05	0.0098297
ENST00000522476	ENSG00000104419	NDRG1	1385	3.65153	0.040455	3.9456e-05	0.00610971
ENST00000307407	ENSG00000169429	IL8	1705	331.564	3.67887	0	0
ENST00000464624	ENSG00000087460	GNAS	3764	1.07015	0.0126972	6.09378e-06	0.00153578
ENST00000449228	ENSG00000105327	BBC3	1827	5.58334	0.0666436	5.05129e-10	8.05218e-07
ENST00000468372	ENSG00000002822	MAD1L1	533	20.2911	0.257353	7.99461e-07	0.000323062
ENST00000263816	ENSG00000081479	LRP2	15808	0.234794	0.003083	1.53004e-08	1.45626e-05
ENST00000462089	ENSG00000167110	GOLGA2	766	4.66944	0.0683068	0.000637215	0.0331908
ENST00000335174	ENSG00000186352	ANKRD37	1141	23.8503	0.35336	0	0
ENST00000190983	ENSG00000064205	WISP2	1403	2.70859	0.0404781	8.97654e-06	0.00205139
ENST00000518066	ENSG00000104419	NDRG1	560	21.8607	0.344668	1.02163e-09	1.47475e-06
ENST00000463941	ENSG00000161570	CCL5	719	5.39534	0.0934848	6.10886e-05	0.00826289
ENST00000540010	ENSG00000056558	TRAF1	4303	3.31499	0.0586765	2.24265e-13	8.69733e-10
ENST00000526097	ENSG00000136573	BLK	1949	0.795241	0.0141821	0.000111298	0.0124139
ENST00000356861	ENSG00000105576	TNPO2	4962	1.5384	0.029211	3.44386e-09	4.23952e-06
ENST00000538028	ENSG00000103591	AAGAB	1777	1.83795	0.0362478	0.000123174	0.0132581
ENST00000334940	ENSG00000107551	RASSF4	2518	1.48078	0.0312038	1.30581e-05	0.0027003
ENST00000353024	ENSG00000143367	TUFT1	2933	2.41582	0.0526947	7.06599e-09	7.71427e-06
ENST00000379643	ENSG00000184368	MAP7D2	3918	3.65063	0.0812674	1.55431e-15	9.61586e-12
ENST00000380036	ENSG00000120156	TEK	4760	0.237143	0.00532514	0.000282948	0.0228892
ENST00000474237	ENSG00000154358	OBSCN	1877	2.86444	0.0649168	9.93152e-08	6.65095e-05
ENST00000378566	ENSG00000005238	FAM214B	2566	1.12851	0.0261308	6.25457e-05	0.00838143
ENST00000300061	ENSG00000166828	SCNN1G	3507	0.621795	0.0147588	9.75772e-07	0.000377293
ENST00000438534	ENSG00000134222	PSRC1	1827	1.64764	0.0397012	0.00017105	0.0164124
ENST00000349238	ENSG00000110514	MADD	5873	1.42162	0.0350355	1.88195e-09	2.48223e-06
ENST00000341491	ENSG00000162772	ATF3	2033	65.2685	1.66233	0	0
ENST00000378357	ENSG00000107159	CA9	1618	99.3252	2.55315	0	0
ENST00000519580	ENSG00000104419	NDRG1	550	90.7676	2.37713	2.22045e-16	1.69692e-12
ENST00000471629	ENSG00000064205	WISP2	2759	0.495634	0.0130442	0.000776452	0.0358582
ENST00000380232	ENSG00000171855	IFNB1	840	1.52649	0.0412485	0.000536324	0.0315642
ENST00000250160	ENSG00000104415	WISP1	3844	0.893088	0.0242156	1.09941e-06	0.000411622
ENST00000330953	ENSG00000183813	CCR4	3095	0.300006	0.00845141	0.000621906	0.0331908
ENST00000520230	ENSG00000104419	NDRG1	582	5.76559	0.163034	0.000802749	0.0364755
ENST00000296871	ENSG00000164400	CSF2	783	246.817	7.08889	0	0
ENST00000366985	ENSG00000162772	ATF3	516	10.2105	0.303382	5.29697e-05	0.00749234
ENST00000599966	ENSG00000143847	PPFIA4	3178	1.06362	0.0323768	2.19084e-06	0.000686682
ENST00000570453	ENSG00000182575	NXPH3	5194	0.224469	0.0069755	0.000748567	0.0350995
ENST00000523819	ENSG00000147689	FAM83A	658	5.74442	0.18035	2.01609e-06	0.000645935
ENST00000393962	ENSG00000167772	ANGPTL4	1705	3.26748	0.102849	1.90681e-08	1.76812e-05
ENST00000448778	ENSG00000165507	C10orf10	613	2.99769	0.094684	0.00107219	0.0403902
ENST00000506784	ENSG00000117266	CDK18	2143	0.991287	0.0330197	0.00063015	0.0331908
ENST00000313093	ENSG00000180448	HMHA1	4264	3.36787	0.112497	5.79758e-13	2.09225e-09
ENST00000466145	ENSG00000184368	MAP7D2	598	5.91541	0.197764	1.10646e-05	0.00238984
ENST00000541728	ENSG00000134321	RSAD2	1355	3.82328	0.133186	1.95878e-07	0.000113103
ENST00000537839	ENSG00000168003	SLC3A2	584	8.78538	0.306111	1.88177e-05	0.0035151
ENST00000305479	ENSG00000168634	WFDC13	1372	0.608834	0.0215338	0.00137567	0.0449948
ENST00000441476	ENSG00000122512	PMS2	2271	2.27117	0.0810925	1.12622e-07	7.31583e-05
ENST00000246115	ENSG00000125910	S1PR4	1594	0.49632	0.0179531	0.00148717	0.0462361
ENST00000511311	ENSG00000186352	ANKRD37	668	16.728	0.60557	2.96985e-12	8.86981e-09
ENST00000290271	ENSG00000159167	STC1	3883	5.07476	0.185186	2.22045e-16	1.69692e-12
ENST00000361738	ENSG00000143409	FAM63A	1961	2.29589	0.0847244	3.78311e-07	0.000186525
ENST00000281043	ENSG00000134323	MYCN	2602	0.554277	0.0204593	1.62622e-05	0.00318665
ENST00000506424	ENSG00000186352	ANKRD37	519	10.9651	0.408727	1.86195e-07	0.000107751
ENST00000011684	ENSG00000008323	PLEKHG6	2881	0.624757	0.0234676	0.00107872	0.0403992
ENST00000324698	ENSG00000164675	IQUB	2891	0.750076	0.0283978	9.91771e-05	0.0114634
ENST00000333751	ENSG00000213859	KCTD11	3051	75.8546	2.91018	0	0
ENST00000405010	ENSG00000048052	HDAC9	4239	9.89194	0.394899	3.10862e-15	1.71858e-11
ENST00000553883	ENSG00000100628	ASB2	2168	15.5182	0.625073	1.33227e-15	8.4432e-12
ENST00000418569	ENSG00000135926	TMBIM1	589	6.27507	0.253971	8.6221e-05	0.0104347
ENST00000485260	ENSG00000181458	TMEM45A	452	7.25839	0.296092	4.68812e-05	0.00688606
ENST00000578780	ENSG00000176225	RTTN	911	8.78538	0.363868	2.32335e-08	2.06743e-05
ENST00000549308	ENSG00000153233	PTPRR	1603	3.27416	0.138187	1.19765e-07	7.72191e-05
ENST00000523430	ENSG00000104549	SQLE	1879	1.85647	0.0784767	6.19778e-06	0.00155277
ENST00000417172	ENSG00000122786	CALD1	1915	2.58042	0.109319	7.57711e-07	0.000311028
ENST00000402929	ENSG00000135100	HNF1A	3002	0.386847	0.0164236	0.00115598	0.0413158
ENST00000401931	ENSG00000169429	IL8	700	14.7094	0.628959	1.98058e-09	2.57313e-06
ENST00000478879	ENSG00000099840	IZUMO4	1925	1.40131	0.0606011	1.64689e-06	0.000556927
ENST00000261891	ENSG00000035664	DAPK2	2603	10.0992	0.443816	6.4837e-14	2.80783e-10
ENST00000544974	ENSG00000137821	LRRC49	2582	1.46378	0.0648091	1.45027e-06	0.000505814
ENST00000519278	ENSG00000104419	NDRG1	3983	45.9411	2.05483	0	0
ENST00000493245	ENSG00000107159	CA9	697	43.4915	1.95942	2.16493e-13	8.52315e-10
ENST00000515389	ENSG00000145287	PLAC8	364	12.8933	0.591496	0.000699551	0.0339827
ENST00000527261	ENSG00000133805	AMPD3	583	6.40177	0.296791	1.00008e-06	0.000383837
ENST00000588370	ENSG00000080031	PTPRH	582	8.38058	0.391354	6.18852e-07	0.000270986
ENST00000358813	ENSG00000115009	CCL20	800	10.2155	0.480142	5.1764e-10	8.20132e-07
ENST00000444908	ENSG00000170379	FAM115C	2976	0.588255	0.0278756	8.37428e-05	0.0102494
ENST00000437231	ENSG00000197111	PCBP2	3026	0.732025	0.0347216	7.48747e-05	0.00953684
ENST00000446688	ENSG00000079308	TNS1	4292	0.58015	0.0275545	7.84334e-06	0.00185947
ENST00000426621	ENSG00000185022	MAFF	2216	1.88478	0.0918705	1.51876e-06	0.000525459
ENST00000354944	ENSG00000104419	NDRG1	2818	16.7052	0.825772	2.04281e-14	9.82955e-11
ENST00000557236	ENSG00000129473	BCL2L2	631	5.10356	0.252814	1.47705e-05	0.00297489
ENST00000306602	ENSG00000169245	CXCL10	1173	13.18	0.656557	3.70814e-13	1.35706e-09
ENST00000521438	ENSG00000104419	NDRG1	2810	23.436	1.16897	3.10862e-15	1.71858e-11
ENST00000372541	ENSG00000124104	SNX21	771	2.99697	0.151025	0.000658981	0.0333996
ENST00000445409	ENSG00000089127	OAS1	1684	12.1644	0.613766	6.73572e-12	1.90237e-08
ENST00000586480	ENSG00000105376	ICAM5	2599	1.42537	0.0723658	9.89541e-07	0.000380353
ENST00000555952	ENSG00000139926	FRMD6	535	5.05055	0.260665	4.97935e-05	0.00716002
ENST00000374273	ENSG00000061656	SPAG4	1453	6.54848	0.338398	1.85558e-10	3.30237e-07
ENST00000539243	ENSG00000180448	HMHA1	3822	1.76049	0.0910515	7.81267e-09	8.38848e-06
ENST00000359560	ENSG00000133961	NUMB	3560	2.69551	0.143231	3.91619e-09	4.64643e-06
ENST00000504387	ENSG00000111859	NEDD9	3211	1.00185	0.0535523	3.326e-06	0.000950732
ENST00000370215	ENSG00000186862	PDZD7	2032	0.873378	0.0466948	0.000144141	0.0147337
ENST00000562939	ENSG00000187193	MT1X	538	6.42179	0.347381	5.2109e-05	0.00740689
ENST00000374004	ENSG00000000938	FGR	2350	0.614072	0.0332491	0.00111358	0.0407614
ENST00000257696	ENSG00000135245	HILPDA	1349	113.12	6.12808	2.44249e-15	1.44238e-11
ENST00000303843	ENSG00000169891	REPS2	7771	0.570554	0.0309213	7.65696e-07	0.000312823
ENST00000523642	ENSG00000104419	NDRG1	507	7.11166	0.387277	3.72803e-06	0.00104949
ENST00000442711	ENSG00000122641	INHBA	1632	3.49139	0.19035	4.88151e-08	3.75264e-05
ENST00000394686	ENSG00000164023	SGMS2	2127	0.727265	0.0401202	0.000626633	0.0331908
ENST00000439096	ENSG00000105327	BBC3	1838	4.69005	0.259213	7.83202e-10	1.19008e-06
ENST00000300302	ENSG00000051108	HERPUD1	1862	6.6565	0.36794	8.82779e-10	1.31826e-06
ENST00000558779	ENSG00000166797	FAM96A	494	7.14983	0.395917	0.000126064	0.0134877
ENST00000430370	ENSG00000130810	PPAN	594	2.66941	0.148609	0.00113957	0.0410498
ENST00000369458	ENSG00000134258	VTCN1	2612	0.868289	0.0485834	1.40784e-05	0.00287354
ENST00000468248	ENSG00000061656	SPAG4	1181	5.31047	0.297696	1.35506e-08	1.3187e-05
ENST00000263620	ENSG00000116017	ARID3A	5983	1.4716	0.0827501	1.0228e-10	1.95486e-07
ENST00000526570	ENSG00000077782	FGFR1	5528	0.310991	0.0175672	4.29639e-05	0.00649313
ENST00000518010	ENSG00000104419	NDRG1	581	216.352	12.2289	3.10862e-14	1.44238e-10
ENST00000523931	ENSG00000104419	NDRG1	554	14.4995	0.820691	3.23903e-09	4.0077e-06
ENST00000588912	ENSG00000105376	ICAM5	928	1.29288	0.0734159	0.0013655	0.0448441
ENST00000517331	ENSG00000104419	NDRG1	584	244.759	13.9971	3.19744e-14	1.45756e-10
ENST00000250457	ENSG00000129521	EGLN3	2709	23.6526	1.35279	8.81517e-14	3.5789e-10
ENST00000518176	ENSG00000104419	NDRG1	888	7.52071	0.433866	2.85271e-07	0.000148544
ENST00000555019	ENSG00000100628	ASB2	2842	0.944685	0.0546634	8.90032e-06	0.00203935
ENST00000323851	ENSG00000104419	NDRG1	3014	601.599	34.8663	0	0
ENST00000377991	ENSG00000137103	TMEM8B	3441	0.478784	0.0279357	0.000251968	0.0213955
ENST00000305631	ENSG00000168350	DEGS2	1890	0.502981	0.0293901	0.000214306	0.0191027
ENST00000554989	ENSG00000166165	CKB	625	4.59897	0.271363	0.000155389	0.0155099
ENST00000489434	ENSG00000107819	SFXN3	747	2.56875	0.152095	0.000884599	0.0383279
ENST00000409189	ENSG00000115009	CCL20	831	7.18056	0.427927	1.9329e-08	1.78098e-05
ENST00000409897	ENSG00000067066	SP100	2037	3.61442	0.218214	6.05567e-08	4.48285e-05
ENST00000470160	ENSG00000115548	KDM3A	2955	0.795381	0.0484506	4.13368e-05	0.00631068
ENST00000474368	ENSG00000183486	MX2	2871	1.54016	0.0939826	2.67778e-09	3.42751e-06
ENST00000547327	ENSG00000129521	EGLN3	2849	4.94558	0.30181	1.60256e-11	4.06035e-08
ENST00000232375	ENSG00000114268	PFKFB4	3586	35.4237	2.16716	1.86517e-14	9.31999e-11
ENST00000378554	ENSG00000005238	FAM214B	2209	2.22693	0.138008	2.28306e-07	0.000127028
ENST00000378617	ENSG00000165282	PIGO	4066	0.674362	0.0421959	1.43846e-05	0.00291774
ENST00000445951	ENSG00000138286	FAM149B1	2169	1.23682	0.0774498	7.61259e-06	0.00182079
ENST00000465155	ENSG00000162772	ATF3	1626	4.25105	0.266964	3.03075e-09	3.76793e-06
ENST00000356016	ENSG00000196233	LCOR	4834	6.36644	0.400492	6.84319e-12	1.91194e-08
ENST00000360448	ENSG00000164674	SYTL3	2277	1.25105	0.0790194	9.63364e-06	0.00216537
ENST00000508502	ENSG00000138674	SEC31A	3801	0.534378	0.0338449	8.97744e-05	0.0106758
ENST00000526421	ENSG00000023445	BIRC3	624	7.31044	0.463633	8.50853e-07	0.000339946
ENST00000489990	ENSG00000117859	OSBPL9	1012	2.56809	0.163113	6.4652e-05	0.00857963
ENST00000542509	ENSG00000111674	ENO2	825	7.81009	0.497526	1.22731e-08	1.20795e-05
ENST00000600426	ENSG00000143847	PPFIA4	2967	0.344233	0.0219939	0.00148014	0.0461616
ENST00000245923	ENSG00000125744	RTN2	2293	0.859525	0.0553258	0.000115373	0.0127239
ENST00000487660	ENSG00000163931	TKT	610	5.51244	0.356938	0.000107287	0.0121046
ENST00000562225	ENSG00000163565	IFI16	1108	6.9695	0.45234	2.64364e-07	0.000140187
ENST00000379375	ENSG00000078401	EDN1	2033	5.79414	0.378296	3.68396e-11	8.25195e-08
ENST00000369096	ENSG00000057657	PRDM1	5164	5.1437	0.336686	3.1728e-12	9.36826e-09
ENST00000399135	ENSG00000159261	CLDN14	1752	0.74534	0.0488528	0.000170398	0.0163802
ENST00000430669	ENSG00000185920	PTCH1	8232	0.29271	0.019343	1.09075e-05	0.00237367
ENST00000463155	ENSG00000054277	OPN3	806	2.62191	0.175856	0.000496466	0.0308222
ENST00000487559	ENSG00000116285	ERRFI1	787	12.411	0.835878	1.46086e-08	1.41109e-05
ENST00000248121	ENSG00000127561	SYNGR3	2051	1.19656	0.0806799	3.1167e-07	0.000160362
ENST00000522377	ENSG00000104419	NDRG1	1103	9.71443	0.65688	5.64657e-09	6.40691e-06
ENST00000489245	ENSG00000172578	KLHL6	4193	0.425979	0.0290007	1.98024e-05	0.00364268
ENST00000555081	ENSG00000165949	IFI27	571	8.67525	0.592642	2.6607e-06	0.000798321
ENST00000549820	ENSG00000089127	OAS1	1121	6.5548	0.448456	9.30705e-08	6.34726e-05
ENST00000450745	ENSG00000168918	INPP5D	4020	0.42483	0.0292272	3.75118e-05	0.0058695
ENST00000483500	ENSG00000169429	IL8	599	6.59364	0.456543	3.32514e-06	0.000950732
ENST00000414252	ENSG00000198538	ZNF28	2256	0.790031	0.0547379	0.000260099	0.0218292
ENST00000486275	ENSG00000157601	MX1	892	10.6143	0.73848	3.75463e-09	4.4958e-06
ENST00000459640	ENSG00000157191	NECAP2	981	3.91344	0.273251	5.89881e-06	0.00149973
ENST00000512955	ENSG00000114019	AMOTL2	551	7.10734	0.500081	4.09105e-05	0.00626867
ENST00000553040	ENSG00000139636	LMBR1L	768	2.72613	0.192363	0.00050033	0.0309267
ENST00000468645	ENSG00000168614	NBPF9	3645	0.433417	0.0307379	0.000526615	0.0313766
ENST00000538674	ENSG00000102780	DGKH	3004	0.676869	0.0480153	9.50146e-05	0.0111027
ENST00000487241	ENSG00000132256	TRIM5	756	3.45596	0.245968	2.75357e-05	0.00464595
ENST00000548220	ENSG00000153233	PTPRR	1374	1.24877	0.0890244	0.000216518	0.0192208
ENST00000403904	ENSG00000213923	CSNK1E	1580	3.10103	0.221498	1.97702e-06	0.000640895
ENST00000509101	ENSG00000163739	CXCL1	574	20.8301	1.48877	2.08558e-08	1.89479e-05
ENST00000446486	ENSG00000137965	IFI44	497	8.10592	0.580206	1.15567e-05	0.00247368
ENST00000368636	ENSG00000176171	BNIP3	1160	351.92	25.2608	4.66294e-15	2.52416e-11
ENST00000549384	ENSG00000110880	CORO1C	891	7.32169	0.529279	6.03891e-07	0.000267313
ENST00000508487	ENSG00000081041	CXCL2	1218	16.5843	1.20218	7.59703e-11	1.55432e-07
ENST00000535366	ENSG00000111674	ENO2	2827	6.00138	0.436448	1.0213e-09	1.47475e-06
ENST00000561217	ENSG00000185215	TNFAIP2	603	15.948	1.16226	5.24945e-07	0.000243571
ENST00000531537	ENSG00000178685	PARP10	578	4.72178	0.344567	0.000330331	0.0253117
ENST00000331808	ENSG00000182108	DEXI	1561	2.1219	0.15512	1.94924e-05	0.00360651
ENST00000479999	ENSG00000125629	INSIG2	532	7.20184	0.526596	3.4985e-05	0.00556926
ENST00000233612	ENSG00000115271	GCA	1694	6.41624	0.471938	2.3525e-08	2.08623e-05
ENST00000526756	ENSG00000110080	ST3GAL4	802	8.75402	0.644112	7.87609e-07	0.000320265
ENST00000600231	ENSG00000089351	GRAMD1A	2534	1.30663	0.0962488	9.15006e-06	0.00208371
ENST00000407598	ENSG00000169635	HIC2	4734	0.352402	0.0263016	0.000313801	0.0245297
ENST00000420397	ENSG00000136536	2016-03-07	983	10.281	0.768439	4.18334e-08	3.31397e-05
ENST00000336811	ENSG00000214274	ANG	1222	6.11791	0.458225	3.60489e-08	2.95483e-05
ENST00000577402	ENSG00000177731	FLII	689	5.73915	0.429968	4.02888e-05	0.00621274
ENST00000431718	ENSG00000152256	PDK1	728	4.07864	0.307023	2.0738e-05	0.00377081
ENST00000263094	ENSG00000064687	ABCA7	6816	0.93644	0.0705464	1.21946e-07	7.82371e-05
ENST00000556898	ENSG00000066427	ATXN3	990	2.54134	0.192056	6.08398e-05	0.00824956
ENST00000470843	ENSG00000122406	RPL5	694	3.78206	0.285827	1.20065e-05	0.00254209
ENST00000367240	ENSG00000143847	PPFIA4	6434	2.85256	0.21571	1.28682e-10	2.40548e-07
ENST00000481454	ENSG00000135245	HILPDA	1370	5.84415	0.443	1.87385e-08	1.75141e-05
ENST00000420009	ENSG00000118503	TNFAIP3	698	18.257	1.38729	1.52067e-08	1.45267e-05
ENST00000354227	ENSG00000104936	DMPK	1982	1.13761	0.0864488	4.81049e-05	0.00698666
ENST00000425542	ENSG00000100097	LGALS1	637	16.6648	1.26857	3.59607e-08	2.95483e-05
ENST00000412318	ENSG00000206560	ANKRD28	4408	1.25525	0.095756	4.33943e-07	0.000207981
ENST00000324194	ENSG00000114120	SLC25A36	1301	11.5533	0.887142	9.92512e-09	1.01133e-05
ENST00000589534	ENSG00000099875	MKNK2	487	11.7028	0.901332	1.08485e-05	0.00237076
ENST00000414097	ENSG00000104419	NDRG1	3755	12.3853	0.954133	6.47919e-11	1.33613e-07
ENST00000560275	ENSG00000213928	IRF9	841	5.70222	0.440183	7.46392e-06	0.00179242
ENST00000233047	ENSG00000011638	TMEM159	2014	1.51485	0.117004	1.75638e-05	0.00336308
ENST00000475548	ENSG00000183963	SMTN	598	3.73104	0.288875	0.0007791	0.0359315
ENST00000395872	ENSG00000087494	PTHLH	1318	7.46513	0.57827	3.0115e-08	2.56556e-05
ENST00000480202	ENSG00000142627	EPHA2	795	7.60521	0.589986	3.02426e-06	0.000882933
ENST00000359787	ENSG00000198125	MB	1170	1.95529	0.15193	8.74324e-06	0.00201345
ENST00000424469	ENSG00000176463	SLCO3A1	2705	0.480349	0.0375033	0.00155105	0.0468953
ENST00000428369	ENSG00000072682	P4HA2	751	2.21617	0.174764	0.00166798	0.0483872
ENST00000597716	ENSG00000182472	CAPN12	2198	0.417478	0.0331458	0.00170412	0.0489868
ENST00000394801	ENSG00000109332	UBE2D3	2368	0.893889	0.0718641	0.000105049	0.0119403
ENST00000226253	ENSG00000109107	ALDOC	1982	22.8392	1.84255	2.30034e-10	3.98473e-07
ENST00000518828	ENSG00000151914	DST	585	15.2249	1.22932	2.63646e-07	0.000140092
ENST00000345429	ENSG00000139793	MBNL2	4669	1.39543	0.113556	6.20198e-07	0.000270986
ENST00000410000	ENSG00000059728	MXD1	598	3.63964	0.296775	0.000141543	0.0145713
ENST00000440669	ENSG00000100342	APOL1	1033	1.58199	0.12927	0.000401184	0.0283055
ENST00000367114	ENSG00000143486	EIF2D	1633	0.93832	0.0770505	0.000901848	0.0385813
ENST00000357058	ENSG00000137075	RNF38	5254	0.294179	0.024351	0.000390058	0.0278596
ENST00000498203	ENSG00000061656	SPAG4	687	6.56356	0.546033	1.85341e-06	0.0006127
ENST00000338033	ENSG00000181085	MAPK15	1961	0.515659	0.0429439	0.000579006	0.0325108
ENST00000259915	ENSG00000204531	POU5F1	1414	1.2228	0.101889	0.000298214	0.0236628
ENST00000238607	ENSG00000119630	PGF	1693	2.7198	0.22748	2.8538e-06	0.000839774
ENST00000310455	ENSG00000173281	PPP1R3B	5548	9.84645	0.826072	5.25195e-11	1.11267e-07
ENST00000370097	ENSG00000125531	C20orf195	1119	1.32441	0.111339	0.0012374	0.0427328
ENST00000397170	ENSG00000163703	CRELD1	1728	1.2406	0.10449	7.06046e-05	0.00914994
ENST00000322914	ENSG00000141524	TMC6	2786	4.56887	0.385554	2.01887e-08	1.84367e-05
ENST00000397406	ENSG00000214063	TSPAN4	1426	2.08289	0.175862	2.92561e-05	0.00487919
ENST00000540014	ENSG00000164463	CREBRF	7788	0.216162	0.0182576	0.00016918	0.0163053
ENST00000263925	ENSG00000072201	LNX1	2953	2.32291	0.197127	1.6219e-07	9.62165e-05
ENST00000392668	ENSG00000134954	ETS1	5139	10.192	0.865197	1.84545e-10	3.30237e-07
ENST00000393657	ENSG00000157349	DDX19B	1717	1.73194	0.147032	3.43688e-05	0.00549554
ENST00000555567	ENSG00000119630	PGF	1927	7.46507	0.6349	4.80539e-09	5.57416e-06
ENST00000395761	ENSG00000163739	CXCL1	1097	117.305	9.99362	1.16274e-11	3.08287e-08
ENST00000397389	ENSG00000111325	OGFOD2	2308	0.523895	0.0446527	0.00132082	0.0441126
ENST00000449926	ENSG00000171877	FRMD5	2042	0.781504	0.0667049	0.000544951	0.031784
ENST00000518480	ENSG00000104419	NDRG1	558	13.0474	1.11798	1.16463e-06	0.000426612
ENST00000579677	ENSG00000135164	DMTF1	3915	3.11446	0.266877	4.11253e-08	3.27787e-05
ENST00000513901	ENSG00000181381	DDX60L	623	3.19049	0.273746	0.0010537	0.0403166
ENST00000336775	ENSG00000112276	BVES	1663	0.941583	0.0809651	0.00088479	0.0383279
ENST00000398997	ENSG00000130772	MED18	1106	1.98755	0.171547	0.000264858	0.0220319
ENST00000471449	ENSG00000132155	RAF1	804	3.31788	0.286539	6.64305e-05	0.00875155
ENST00000526424	ENSG00000149179	C11orf49	556	5.08159	0.43935	0.000113275	0.0125621
ENST00000314124	ENSG00000088726	TMEM40	2308	4.72869	0.410236	3.41414e-08	2.87092e-05
ENST00000570767	ENSG00000171490	RSL1D1	871	5.59758	0.486753	1.21604e-05	0.00255433
ENST00000395170	ENSG00000181929	PRKAG1	1738	3.05022	0.265362	3.81818e-06	0.00106907
ENST00000467790	ENSG00000137965	IFI44	1066	30.3418	2.6442	1.05918e-09	1.49572e-06
ENST00000411863	ENSG00000178665	ZNF713	1286	2.98667	0.261494	1.35255e-06	0.00048011
ENST00000506107	ENSG00000114019	AMOTL2	544	10.2114	0.899047	1.1035e-05	0.00238694
ENST00000533127	ENSG00000110075	PPP6R3	551	3.80225	0.33699	0.000760696	0.0354477
ENST00000407637	ENSG00000138641	HERC3	2634	2.079	0.184429	3.92154e-07	0.000191174
ENST00000371852	ENSG00000138135	CH25H	1378	1.20549	0.107092	5.90985e-06	0.00150034
ENST00000303329	ENSG00000172379	ARNT2	6558	2.39775	0.213085	1.02996e-09	1.47856e-06
ENST00000486882	ENSG00000137959	IFI44L	5152	4.31981	0.384338	2.84692e-09	3.59094e-06
ENST00000409807	ENSG00000115641	FHL2	1601	12.6376	1.12758	6.79853e-09	7.4536e-06
ENST00000571018	ENSG00000171928	TVP23B	718	3.37306	0.302019	0.000226481	0.0198609
ENST00000397956	ENSG00000160226	C21orf2	1634	0.903019	0.081061	0.000411186	0.0286634
ENST00000514380	ENSG00000168214	RBPJ	1519	1.45662	0.131248	4.0516e-05	0.0062293
ENST00000511477	ENSG00000145730	PAM	528	9.5209	0.858843	5.28133e-05	0.00748083
ENST00000546973	ENSG00000111331	OAS3	499	6.18495	0.558036	0.000212652	0.0189935
ENST00000591255	ENSG00000129667	RHBDF2	545	4.25381	0.385146	0.000449229	0.0298343
ENST00000591106	ENSG00000081913	PHLPP1	549	4.52349	0.409937	0.000746623	0.0350995
ENST00000440381	ENSG00000122884	P4HA1	2790	3.64461	0.330746	1.48438e-07	8.94887e-05
ENST00000493688	ENSG00000124224	PPP4R1L	2325	1.65691	0.150904	1.98386e-06	0.000640895
ENST00000551836	ENSG00000182809	CRIP2	627	2.33087	0.213058	0.00157972	0.0473161
ENST00000547458	ENSG00000075089	ACTR6	595	4.82954	0.442958	0.000205261	0.0186014
ENST00000492931	ENSG00000196839	ADA	1276	1.17491	0.108393	0.00102531	0.0400921
ENST00000239223	ENSG00000120129	DUSP1	2019	39.5387	3.64964	9.41911e-11	1.84017e-07
ENST00000403444	ENSG00000079385	CEACAM1	3427	0.663731	0.0614658	5.84306e-05	0.00799493
ENST00000435638	ENSG00000109107	ALDOC	579	2.78977	0.259368	0.000975341	0.039623
ENST00000367147	ENSG00000174514	MFSD4	4095	0.460332	0.0428178	3.12609e-05	0.00512473
ENST00000497876	ENSG00000131061	ZNF341	3140	1.68911	0.157218	1.53606e-06	0.00052945
ENST00000278175	ENSG00000148926	ADM	1885	164.954	15.5035	1.15019e-12	3.78305e-09
ENST00000485430	ENSG00000176945	MUC20	589	2.86424	0.269377	0.000431421	0.0293964
ENST00000553071	ENSG00000161638	ITGA5	1013	2.27566	0.214381	8.2385e-05	0.0101684
ENST00000430881	ENSG00000121858	TNFSF10	467	5.32742	0.502244	6.52203e-05	0.0086326
ENST00000453116	ENSG00000119950	MXI1	803	2.44438	0.23055	0.00032424	0.0250295
ENST00000395002	ENSG00000138640	FAM13A	4945	2.72521	0.259085	5.00683e-08	3.82634e-05
ENST00000441159	ENSG00000170379	FAM115C	5568	1.74808	0.166951	1.96776e-08	1.8067e-05
ENST00000392002	ENSG00000142046	TMEM91	1389	7.76674	0.741996	6.51594e-08	4.72926e-05
ENST00000368407	ENSG00000169242	EFNA1	1926	35.9579	3.44048	8.79489e-10	1.31826e-06
ENST00000322875	ENSG00000117335	CD46	3278	0.779813	0.0750045	8.28159e-05	0.0101897
ENST00000309775	ENSG00000173727	AP000769.1	693	6.87811	0.662605	3.07626e-07	0.000158596
ENST00000474988	ENSG00000112078	KCTD20	1618	1.16871	0.112636	0.000328414	0.0252318
ENST00000509520	ENSG00000143322	ABL2	1834	1.84162	0.17917	1.97542e-05	0.00364032
ENST00000591154	ENSG00000196684	HSH2D	507	3.00401	0.29267	0.00136324	0.0447985
ENST00000507412	ENSG00000173221	GLRX	3407	0.409315	0.0399241	7.95837e-05	0.00992737
ENST00000515679	ENSG00000118564	FBXL5	591	7.89445	0.772652	2.07768e-05	0.00377522
ENST00000514382	ENSG00000112576	CCND3	476	7.75539	0.759397	0.000220097	0.0194058
ENST00000439966	ENSG00000153208	MERTK	2972	0.453827	0.0445401	0.00093773	0.0391227
ENST00000555646	ENSG00000170581	STAT2	603	4.7042	0.463543	0.000143547	0.0147063
ENST00000537531	ENSG00000142910	TINAGL1	1083	6.25354	0.61695	1.32811e-06	0.000473376
ENST00000498667	ENSG00000143590	EFNA3	776	6.21977	0.61376	1.75735e-06	0.000583917
ENST00000418373	ENSG00000131435	PDLIM4	538	15.7837	1.55787	5.47619e-06	0.00142576
ENST00000479452	ENSG00000187609	EXD3	962	1.8355	0.182046	2.71783e-05	0.00461261
ENST00000589441	ENSG00000099875	MKNK2	636	7.8801	0.787951	1.99936e-05	0.00367401
ENST00000403410	ENSG00000181458	TMEM45A	1910	8.77573	0.878644	4.68938e-08	3.64811e-05
ENST00000383814	ENSG00000163701	IL17RE	2704	0.550921	0.055164	0.000587642	0.0326377
ENST00000256257	ENSG00000133874	RNF122	1868	1.48547	0.14896	1.14937e-06	0.000423898
ENST00000502913	ENSG00000138646	HERC5	1949	0.726991	0.0731006	0.000936369	0.0390973
ENST00000344730	ENSG00000143322	ABL2	6910	5.19557	0.522721	3.45902e-09	4.23952e-06
ENST00000474002	ENSG00000137959	IFI44L	928	3.13736	0.317661	8.80653e-06	0.002025
ENST00000263464	ENSG00000023445	BIRC3	5197	48.7907	4.94317	8.20322e-12	2.26754e-08
ENST00000377507	ENSG00000049249	TNFRSF9	1923	11.3714	1.15229	4.57537e-09	5.37939e-06
ENST00000368640	ENSG00000112769	LAMA4	672	2.99068	0.303417	0.000769455	0.0356703
ENST00000511118	ENSG00000174695	TMEM167A	719	5.38083	0.547767	8.57781e-05	0.0104005
ENST00000446942	ENSG00000178026	FAM211B	1828	0.673488	0.0688738	0.00122136	0.0424326
ENST00000422471	ENSG00000100342	APOL1	561	7.64937	0.785216	5.29558e-05	0.00749234
ENST00000374030	ENSG00000174950	CD164L2	993	1.15023	0.118088	0.00100818	0.0399517
ENST00000439028	ENSG00000180739	S1PR5	2191	1.00577	0.103542	0.000114691	0.0126704
ENST00000556827	ENSG00000100644	HIF1A	752	3.60727	0.371593	0.000263189	0.0219608
ENST00000595927	ENSG00000267976	AP000695.1	1894	0.721016	0.0743502	5.82264e-05	0.00797959
ENST00000579986	ENSG00000176225	RTTN	801	11.6128	1.20061	1.21349e-06	0.000439149
ENST00000492118	ENSG00000162772	ATF3	2117	3.77793	0.390985	4.16689e-07	0.000200131
ENST00000450168	ENSG00000166816	LDHD	1966	1.5721	0.16304	1.63611e-05	0.00320362
ENST00000360060	ENSG00000152952	PLOD2	3665	107.162	11.1165	1.32894e-12	4.26303e-09
ENST00000418904	ENSG00000154978	VOPP1	1317	1.25231	0.12997	0.00061665	0.0331803
ENST00000371075	ENSG00000087460	GNAS	2551	1.23003	0.128746	1.96476e-05	0.00362582
ENST00000510441	ENSG00000180104	EXOC3	613	2.22473	0.233746	0.000584292	0.0325734
ENST00000421797	ENSG00000128585	MKLN1	2460	1.75091	0.183979	1.52595e-05	0.00304295
ENST00000355070	ENSG00000122507	BBS9	4004	0.321558	0.0338505	0.000901442	0.0385813
ENST00000450235	ENSG00000002822	MAD1L1	850	8.64211	0.911639	3.5483e-06	0.00100324
ENST00000346661	ENSG00000006114	SYNRG	8134	1.398	0.147643	2.98648e-07	0.000155199
ENST00000553716	ENSG00000119630	PGF	1699	13.5935	1.43701	3.20487e-08	2.71251e-05
ENST00000319136	ENSG00000100342	APOL1	3000	4.17918	0.442243	3.18701e-07	0.000162055
ENST00000466814	ENSG00000196428	TSC22D2	2093	1.60959	0.171185	4.46899e-05	0.00665828
ENST00000451018	ENSG00000140563	MCTP2	2472	1.34287	0.143208	3.99297e-05	0.00616843
ENST00000393352	ENSG00000115641	FHL2	1426	1.98854	0.213027	0.000122747	0.013234
ENST00000393350	ENSG00000178573	MAF	6384	0.296874	0.0319578	5.66823e-06	0.00146257
ENST00000370125	ENSG00000079335	CDC14A	4181	2.37501	0.256608	6.35162e-07	0.00027257
ENST00000540159	ENSG00000176171	BNIP3	1607	7.90516	0.859611	1.85869e-07	0.000107751
ENST00000586268	ENSG00000049759	NEDD4L	830	2.44176	0.265583	0.000315239	0.0246125
ENST00000450498	ENSG00000137959	IFI44L	849	16.8385	1.83507	2.3547e-07	0.000129902
ENST00000542434	ENSG00000012779	ALOX5	2178	0.611227	0.0668127	0.000928439	0.0389477
ENST00000513069	ENSG00000087266	SH3BP2	866	2.34534	0.25678	0.000230782	0.0201362
ENST00000314646	ENSG00000079805	DNM2	3633	1.22386	0.134057	1.0834e-05	0.00237074
ENST00000546318	ENSG00000185745	IFIT1	2769	4.54716	0.498671	1.53501e-07	9.23265e-05
ENST00000444881	ENSG00000135926	TMBIM1	2936	1.09053	0.119657	3.73114e-05	0.00584379
ENST00000449822	ENSG00000130363	RSPH3	1904	3.08737	0.340749	5.9491e-06	0.00150662
ENST00000527194	ENSG00000178719	GRINA	806	2.54592	0.281512	0.000680205	0.0337161
ENST00000368390	ENSG00000185499	MUC1	804	3.13027	0.346642	0.000217005	0.0192531
ENST00000446342	ENSG00000122861	PLAU	2658	4.31353	0.478238	5.82103e-07	0.000260778
ENST00000223095	ENSG00000106366	SERPINE1	3190	346.512	38.5098	9.10383e-14	3.63923e-10
ENST00000452089	ENSG00000121716	PILRB	2099	0.638455	0.0710098	0.00141567	0.0455056
ENST00000598168	ENSG00000131408	NR1H2	1915	0.995373	0.11086	0.000413127	0.0287173
ENST00000375789	ENSG00000213722	DDAH2	1688	1.20334	0.134037	0.00012038	0.013097
ENST00000394241	ENSG00000163235	TGFA	568	9.68138	1.08022	2.36401e-05	0.00415919
ENST00000229277	ENSG00000111674	ENO2	2423	40.3391	4.505	1.39273e-09	1.90464e-06
ENST00000535300	ENSG00000137955	RABGGTB	1284	18.9725	2.12058	9.73008e-08	6.55376e-05
ENST00000341983	ENSG00000105327	BBC3	1538	1.63958	0.183466	5.0698e-05	0.00726997
ENST00000371176	ENSG00000095585	BLNK	1715	8.04947	0.900894	1.29999e-07	8.15902e-05
ENST00000485479	ENSG00000137074	APTX	1986	1.78872	0.200237	5.35947e-05	0.00755196
ENST00000525750	ENSG00000185507	IRF7	656	3.75274	0.420331	1.50996e-05	0.00301801
ENST00000374594	ENSG00000119326	CTNNAL1	824	3.76954	0.42351	0.000164853	0.0160236
ENST00000551116	ENSG00000175197	DDIT3	1067	1.45397	0.16371	0.000876349	0.0381387
ENST00000582381	ENSG00000109107	ALDOC	571	215.701	24.2999	4.79113e-09	5.57416e-06
ENST00000552637	ENSG00000177425	PAWR	364	8.61826	0.976775	0.000804549	0.0364958
ENST00000350878	ENSG00000071054	MAP4K4	3919	0.349121	0.0396299	0.000948566	0.039266
ENST00000425432	ENSG00000102984	ZNF821	1951	1.22828	0.139696	0.000114157	0.0126383
ENST00000443841	ENSG00000125740	FOSB	3346	0.390882	0.0445761	0.000994227	0.0398723
ENST00000339275	ENSG00000135114	OASL	1492	13.6901	1.56719	1.05778e-07	7.01149e-05
ENST00000571307	ENSG00000091592	NLRP1	4050	0.392095	0.0452167	0.000438814	0.0295737
ENST00000495509	ENSG00000112511	PHF1	1752	1.26065	0.145386	0.000255043	0.021565
ENST00000477930	ENSG00000146232	NFKBIE	901	12.3592	1.4297	1.59512e-06	0.000543925
ENST00000367468	ENSG00000073756	PTGS2	4514	4.3764	0.50642	6.88937e-08	4.93673e-05
ENST00000455036	ENSG00000205189	ZBTB10	5458	1.95346	0.226064	7.41155e-07	0.00030568
ENST00000494910	ENSG00000137959	IFI44L	664	4.07142	0.474707	4.81028e-05	0.00698666
ENST00000242208	ENSG00000122641	INHBA	6064	2.78873	0.325986	8.78471e-08	6.02265e-05
ENST00000514247	ENSG00000109775	UFSP2	2348	5.53934	0.64771	2.67325e-07	0.000141468
ENST00000298295	ENSG00000165507	C10orf10	2120	32.72	3.82783	7.59657e-09	8.22443e-06
ENST00000171887	ENSG00000079308	TNS1	10331	1.36011	0.159288	1.98438e-07	0.000114074
ENST00000417185	ENSG00000187091	PLCD1	685	3.37225	0.395093	0.000395525	0.0280414
ENST00000377722	ENSG00000204876	AC021218.2	2536	0.448862	0.0526307	6.27217e-05	0.00839205
ENST00000596686	ENSG00000104936	DMPK	2499	1.89325	0.222154	1.15575e-05	0.00247368
ENST00000373925	ENSG00000130775	THEMIS2	1650	8.78362	1.03486	4.74658e-07	0.000222222
ENST00000259708	ENSG00000137171	KLC4	2688	2.31274	0.27274	5.34816e-06	0.00139522
ENST00000452191	ENSG00000166780	C16orf45	1865	3.01523	0.355655	6.23515e-06	0.0015578
ENST00000358994	ENSG00000119383	PPP2R4	2664	3.29135	0.388249	2.65537e-06	0.000797643
ENST00000528780	ENSG00000185885	IFITM1	730	2.1031	0.248811	0.00128415	0.0435656
ENST00000172229	ENSG00000064300	NGFR	3417	4.91932	0.583226	6.44084e-08	4.68785e-05
ENST00000381461	ENSG00000183354	KIAA2026	6884	1.84224	0.218546	5.91552e-07	0.000263196
ENST00000469809	ENSG00000163608	C3orf17	1512	3.82711	0.455946	1.45227e-05	0.00293431
ENST00000542096	ENSG00000107201	DDX58	3253	12.1691	1.45118	6.37573e-08	4.6666e-05
ENST00000244360	ENSG00000204618	RNF39	2206	4.54501	0.542689	4.36295e-07	0.000208392
ENST00000495646	ENSG00000088280	ASAP3	2552	0.897907	0.107348	0.000271008	0.022372
ENST00000487646	ENSG00000130045	NXNL2	1234	1.08058	0.129522	0.000267422	0.0221759
ENST00000568547	ENSG00000166912	MTMR10	1106	1.91214	0.229594	0.00042717	0.0292629
ENST00000434760	ENSG00000093000	NUP50	763	2.32132	0.278877	0.00157693	0.0472766
ENST00000305392	ENSG00000169403	PTAFR	1539	11.1639	1.34167	4.7085e-07	0.000220837
ENST00000403482	ENSG00000133794	ARNTL	2389	1.32344	0.159054	7.41409e-05	0.00946657
ENST00000435575	ENSG00000088726	TMEM40	1785	3.74874	0.450612	4.09252e-06	0.00112647
ENST00000557894	ENSG00000213928	IRF9	1391	3.09815	0.373469	2.14579e-05	0.00387909
ENST00000397990	ENSG00000214274	ANG	742	9.04805	1.09193	3.90218e-06	0.00108326
ENST00000515408	ENSG00000172795	DCP2	8029	0.455372	0.0549776	4.07059e-05	0.00624741
ENST00000335670	ENSG00000069667	RORA	10844	0.83932	0.10142	3.12336e-07	0.000160388
ENST00000301819	ENSG00000168026	TTC21A	4258	0.330155	0.0400603	0.000489285	0.0306155
ENST00000383331	ENSG00000206344	HCG27	1720	0.773853	0.094135	0.000135231	0.01414
ENST00000368414	ENSG00000146373	RNF217	1771	1.21999	0.148689	0.0004321	0.0294145
ENST00000519917	ENSG00000135722	FBXL8	1460	1.24374	0.151723	0.000579908	0.0325108
ENST00000525063	ENSG00000148926	ADM	867	65.046	7.95228	7.41561e-08	5.27902e-05
ENST00000317376	ENSG00000107742	SPOCK2	5328	0.340434	0.0416293	0.000281061	0.0228076
ENST00000374234	ENSG00000148153	INIP	713	2.44258	0.298967	0.0011468	0.0411403
ENST00000545044	ENSG00000107201	DDX58	2122	20.5389	2.51698	8.36203e-08	5.80951e-05
ENST00000352431	ENSG00000101040	ZMYND8	3832	1.36163	0.167497	1.59723e-05	0.00314884
ENST00000564558	ENSG00000184939	ZFP90	4664	2.23211	0.275054	2.29039e-06	0.000710142
ENST00000426531	ENSG00000100353	EIF3D	710	3.93661	0.485229	0.00049004	0.0306155
ENST00000592782	ENSG00000136448	NMT1	4999	1.81487	0.223881	3.40296e-06	0.000969529
ENST00000315253	ENSG00000150764	DIXDC1	5427	0.391177	0.0482675	0.000231753	0.020187
ENST00000296026	ENSG00000163734	CXCL3	1075	5.04604	0.623408	2.71753e-06	0.000807907
ENST00000558770	ENSG00000140511	HAPLN3	3071	0.592479	0.0732784	0.000189916	0.0175925
ENST00000452835	ENSG00000137959	IFI44L	554	12.1391	1.50167	1.12365e-05	0.00241693
ENST00000293272	ENSG00000161570	CCL5	1365	41.5048	5.14024	3.57013e-08	2.95429e-05
ENST00000298690	ENSG00000165799	RNASE7	1498	16.578	2.06016	1.00373e-07	6.70449e-05
ENST00000303562	ENSG00000170345	FOS	2158	11.3807	1.41535	1.32037e-07	8.267e-05
ENST00000482178	ENSG00000100417	PMM1	2020	0.569997	0.0712264	0.00153705	0.0467168
ENST00000404752	ENSG00000243244	STON1	5511	2.54356	0.317913	4.10352e-07	0.000197452
ENST00000479407	ENSG00000168256	NKIRAS2	992	2.66398	0.333037	0.000162442	0.0158828
ENST00000503556	ENSG00000138640	FAM13A	3386	1.07781	0.135285	2.97032e-05	0.00494107
ENST00000202917	ENSG00000089127	OAS1	1816	68.4242	8.59144	5.42868e-09	6.18669e-06
ENST00000396853	ENSG00000132256	TRIM5	1287	2.44523	0.307115	0.000143145	0.0146896
ENST00000489186	ENSG00000128335	APOL2	579	11.9104	1.49939	4.16089e-06	0.00113925
ENST00000425406	ENSG00000135164	DMTF1	3868	0.541666	0.0682123	0.000324631	0.0250448
ENST00000535434	ENSG00000111669	TPI1	1476	1.73675	0.218848	0.000217066	0.0192531
ENST00000495594	ENSG00000186007	LEMD1	637	6.25856	0.78969	2.73538e-05	0.00462428
ENST00000553611	ENSG00000133997	MED6	651	3.58064	0.452935	0.000939534	0.0391679
ENST00000237289	ENSG00000118503	TNFAIP3	4432	96.2014	12.1846	5.13423e-11	1.10253e-07
ENST00000335352	ENSG00000186577	C6orf1	1093	5.48974	0.695465	9.96918e-06	0.0022273
ENST00000534185	ENSG00000143842	SOX13	723	2.27887	0.289398	0.00143587	0.0457453
ENST00000332674	ENSG00000119950	MXI1	3470	15.1129	1.92602	8.34802e-08	5.80951e-05
ENST00000472859	ENSG00000118515	SGK1	523	3.47433	0.444936	0.000844368	0.037459
ENST00000586636	ENSG00000099622	CIRBP	938	12.1552	1.55693	3.00391e-06	0.00087798
ENST00000554617	ENSG00000170345	FOS	796	3.23602	0.414858	0.000180204	0.0169773
ENST00000532795	ENSG00000134802	SLC43A3	587	5.66093	0.726192	0.000322012	0.0249241
ENST00000439519	ENSG00000152256	PDK1	558	8.82548	1.14171	0.000100341	0.0115774
ENST00000356541	ENSG00000173210	ABLIM3	1886	3.6655	0.474758	9.28664e-06	0.00210559
ENST00000512918	ENSG00000138764	CCNG2	578	4.79166	0.621022	0.00053394	0.0315168
ENST00000532326	ENSG00000185507	IRF7	1604	1.25083	0.162119	0.000497156	0.0308371
ENST00000379655	ENSG00000140859	KIFC3	3427	1.0915	0.141939	5.55962e-05	0.00773748
ENST00000331161	ENSG00000151023	ENKUR	3382	0.585556	0.076455	5.10825e-05	0.00731044
ENST00000378747	ENSG00000123240	OPTN	3400	1.27151	0.166086	2.5752e-05	0.00444899
ENST00000280560	ENSG00000150967	ABCB9	3515	4.10581	0.536763	1.70903e-06	0.000570781
ENST00000558799	ENSG00000137821	LRRC49	557	3.20705	0.420102	0.000295071	0.0235021
ENST00000567116	ENSG00000178802	MPI	586	11.8215	1.54964	4.06432e-05	0.00624147
ENST00000394507	ENSG00000001631	KRIT1	4762	0.584946	0.0767117	0.000117979	0.012912
ENST00000432913	ENSG00000012211	PRICKLE3	990	1.9086	0.250411	0.000500682	0.030927
ENST00000379697	ENSG00000147010	SH3KBP1	1944	0.858107	0.112645	0.000667743	0.0334732
ENST00000396097	ENSG00000134324	LPIN1	4005	0.532368	0.0698873	0.000411726	0.0286634
ENST00000371826	ENSG00000119922	IFIT2	3489	189.287	24.988	1.27964e-11	3.34903e-08
ENST00000376350	ENSG00000080031	PTPRH	3877	7.25128	0.957322	2.62143e-07	0.000139578
ENST00000562420	ENSG00000069329	VPS35	740	4.25921	0.562353	0.000373515	0.0272327
ENST00000473484	ENSG00000178038	ALS2CL	564	2.4017	0.317302	0.00138848	0.0451308
ENST00000429942	ENSG00000176092	AIM1L	886	1.78522	0.235879	0.000721024	0.0344326
ENST00000263339	ENSG00000115008	IL1A	2124	364.032	48.1156	9.46043e-12	2.53419e-08
ENST00000372522	ENSG00000177868	CCDC23	650	5.63188	0.744558	0.000282252	0.0228759
ENST00000493074	ENSG00000114796	KLHL24	627	7.17901	0.949116	4.74822e-05	0.00694292
ENST00000553152	ENSG00000089127	OAS1	890	9.5166	1.26122	1.91298e-06	0.000629193
ENST00000404790	ENSG00000115970	THADA	3043	1.16399	0.154472	9.4056e-05	0.0110185
ENST00000585513	ENSG00000095752	IL11	1201	2.87833	0.382674	2.86997e-05	0.0048113
ENST00000221980	ENSG00000105376	ICAM5	3000	4.79134	0.637783	7.74854e-07	0.000316067
ENST00000478516	ENSG00000114268	PFKFB4	579	2.26781	0.302183	0.00138408	0.045067
ENST00000485118	ENSG00000185499	MUC1	666	7.49916	1.00041	1.71794e-05	0.00332128
ENST00000541931	ENSG00000151743	AMN1	880	3.72524	0.49698	0.000128928	0.0136847
ENST00000490035	ENSG00000185565	LSAMP	9446	0.492342	0.0659918	2.21535e-06	0.000692694
ENST00000249066	ENSG00000128335	APOL2	2685	2.54548	0.341445	1.26022e-05	0.00263035
ENST00000479512	ENSG00000114388	NPRL2	1905	1.056	0.142132	0.000635997	0.0331908
ENST00000467784	ENSG00000124224	PPP4R1L	767	1.41364	0.190774	0.00146155	0.0459678
ENST00000559725	ENSG00000182718	ANXA2	561	6.16229	0.834422	0.00060906	0.033025
ENST00000483611	ENSG00000173193	PARP14	394	6.51235	0.88435	0.000495399	0.0308144
ENST00000514995	ENSG00000137628	DDX60	534	7.02374	0.95436	0.000498273	0.0308701
ENST00000436170	ENSG00000142046	TMEM91	864	3.05287	0.416101	0.000278997	0.0227252
ENST00000573198	ENSG00000197879	MYO1C	582	5.43905	0.741926	0.000707368	0.0341762
ENST00000478584	ENSG00000144824	PHLDB2	630	5.11853	0.698817	0.000263626	0.0219799
ENST00000575041	ENSG00000122299	ZC3H7A	780	2.11656	0.290163	0.00120337	0.0420775
ENST00000512804	ENSG00000047365	ARAP2	758	3.13258	0.43025	0.00033016	0.0253117
ENST00000477963	ENSG00000203780	FANK1	1583	0.897726	0.123342	0.000530148	0.0314286
ENST00000551219	ENSG00000153233	PTPRR	2966	0.422787	0.0582077	0.000845844	0.0374669
ENST00000479734	ENSG00000100201	DDX17	441	25.6603	3.53802	3.02494e-05	0.00499674
ENST00000353796	ENSG00000146587	RBAK	4125	0.539617	0.0744992	0.000509928	0.0310724
ENST00000438429	ENSG00000120549	KIAA1217	2589	1.12351	0.155135	0.00012309	0.0132545
ENST00000330714	ENSG00000183486	MX2	3042	9.60538	1.32709	5.40169e-07	0.000247978
ENST00000263642	ENSG00000115267	IFIH1	3595	43.3955	6.00331	7.5393e-09	8.19658e-06
ENST00000539601	ENSG00000197818	SLC9A8	2309	0.686366	0.0951474	0.0012427	0.0428337
ENST00000402003	ENSG00000119801	YPEL5	2197	2.07045	0.28741	4.39314e-05	0.00658682
ENST00000597577	ENSG00000104872	PIH1D1	698	2.23198	0.310451	0.000772989	0.0357867
ENST00000463746	ENSG00000135269	TES	488	5.19353	0.723802	0.00126679	0.0432478
ENST00000406660	ENSG00000182473	EXOC7	718	2.41929	0.339666	0.00175382	0.0496416
ENST00000371804	ENSG00000185745	IFIT1	1880	314.692	44.3447	1.50122e-10	2.74697e-07
ENST00000369091	ENSG00000057657	PRDM1	2612	0.917427	0.12972	0.000255397	0.0215809
ENST00000586852	ENSG00000080031	PTPRH	680	4.67543	0.662501	9.69422e-05	0.0112703
ENST00000393283	ENSG00000015568	RGPD5	3304	0.426992	0.0605158	0.00172538	0.04926
ENST00000418700	ENSG00000163818	LZTFL1	2014	1.50714	0.214027	0.000219916	0.0194031
ENST00000581807	ENSG00000109107	ALDOC	580	6.34668	0.901886	0.000318642	0.0247591
ENST00000462537	ENSG00000124762	CDKN1A	553	4.01684	0.571002	9.3746e-05	0.0109959
ENST00000416380	ENSG00000137207	YIPF3	1005	8.38497	1.19196	2.00666e-05	0.00367962
ENST00000584086	ENSG00000109107	ALDOC	686	8.47488	1.2052	5.54721e-05	0.00773029
ENST00000443807	ENSG00000154451	GBP5	4699	0.709769	0.10119	1.98046e-05	0.00364268
ENST00000358395	ENSG00000101236	RNF24	3242	6.2331	0.889076	1.31975e-06	0.000471412
ENST00000457016	ENSG00000134982	APC	11025	1.34808	0.19231	2.86489e-06	0.000842084
ENST00000379122	ENSG00000185033	SEMA4B	2512	2.76347	0.394339	1.77057e-05	0.00338278
ENST00000539028	ENSG00000110852	CLEC2B	860	3.55161	0.50693	7.91974e-05	0.00990296
ENST00000542057	ENSG00000183421	RIPK4	2449	0.670065	0.0957801	0.00159926	0.0475207
ENST00000433680	ENSG00000118503	TNFAIP3	465	5.30834	0.758802	0.00129024	0.0436922
ENST00000378845	ENSG00000183049	CAMK1D	1578	0.77416	0.1107	0.000753334	0.0352078
ENST00000397745	ENSG00000197646	PDCD1LG2	2148	1.09864	0.157197	0.000162325	0.0158802
ENST00000509832	ENSG00000145730	PAM	564	14.2848	2.0446	5.55147e-05	0.00773029
ENST00000273153	ENSG00000144655	CSRNP1	3148	8.1015	1.16149	5.74557e-07	0.000257842
ENST00000484030	ENSG00000119950	MXI1	838	3.82711	0.549335	0.000345954	0.0260328
ENST00000534230	ENSG00000109929	SC5D	1861	4.24802	0.610982	1.41136e-05	0.00287626
ENST00000326080	ENSG00000170271	FAXDC2	3251	3.65074	0.525262	3.72411e-06	0.00104949
ENST00000328928	ENSG00000130775	THEMIS2	2336	5.98324	0.860956	5.09082e-06	0.00134429
ENST00000320650	ENSG00000164136	IL15	1447	2.09165	0.301481	0.000109249	0.0122674
ENST00000553185	ENSG00000089127	OAS1	664	4.33716	0.625387	0.000398145	0.0281499
ENST00000421450	ENSG00000118503	TNFAIP3	421	27.5505	3.97723	5.68757e-06	0.0014632
ENST00000413284	ENSG00000067066	SP100	377	8.19289	1.18381	0.00130051	0.0437934
ENST00000540424	ENSG00000139112	GABARAPL1	2321	2.93812	0.425195	2.03463e-05	0.00371257
ENST00000369472	ENSG00000146278	PNRC1	816	3.00173	0.435166	0.000955969	0.039384
ENST00000592686	ENSG00000090339	ICAM1	571	4.92514	0.716058	0.000828368	0.0371384
ENST00000371818	ENSG00000119917	IFIT3	2496	183.461	26.6987	5.97575e-10	9.35371e-07
ENST00000543978	ENSG00000149091	DGKZ	1707	1.93986	0.282941	0.000178027	0.0168578
ENST00000590078	ENSG00000108799	EZH1	2392	0.596281	0.0870854	0.00154097	0.0467521
ENST00000550557	ENSG00000123358	NR4A1	4837	0.597173	0.0872423	4.37345e-05	0.00656231
ENST00000592144	ENSG00000105220	GPI	678	3.58142	0.523888	0.00125169	0.0429806
ENST00000508342	ENSG00000069869	NEDD4	7235	4.86925	0.712365	9.74859e-07	0.000377293
ENST00000555835	ENSG00000258818	RNASE4	1907	5.68642	0.832808	5.6961e-06	0.00146395
ENST00000540348	ENSG00000165006	UBAP1	2866	2.66896	0.391084	1.72044e-05	0.00332128
ENST00000465735	ENSG00000107551	RASSF4	2207	0.55973	0.0823506	0.000446396	0.0297641
ENST00000511569	ENSG00000164211	STARD4	981	2.1148	0.311345	0.000485084	0.0305832
ENST00000304101	ENSG00000170745	KCNS3	2333	1.41243	0.208015	1.58648e-05	0.00314196
ENST00000220597	ENSG00000076641	PAG1	10744	1.5269	0.225508	1.36913e-06	0.000484671
ENST00000488253	ENSG00000188313	PLSCR1	581	9.50245	1.4035	0.000124784	0.0133815
ENST00000367928	ENSG00000112299	VNN1	3106	1.935	0.286238	4.72386e-06	0.00126932
ENST00000397574	ENSG00000185507	IRF7	1968	15.2807	2.26108	2.05869e-06	0.000655542
ENST00000539225	ENSG00000119139	TJP2	4500	6.91716	1.02362	1.58769e-06	0.000542814
ENST00000549918	ENSG00000111331	OAS3	1168	2.96295	0.43922	9.04724e-05	0.0107391
ENST00000286380	ENSG00000155918	RAET1L	802	2.04621	0.30344	0.000576125	0.0325062
ENST00000495892	ENSG00000183486	MX2	4064	0.621558	0.0922187	2.00232e-05	0.00367686
ENST00000575465	ENSG00000141527	CARD14	582	4.78654	0.71026	0.000156154	0.0155287
ENST00000530439	ENSG00000148926	ADM	1839	10.7841	1.60179	2.63568e-06	0.000792643
ENST00000370055	ENSG00000198910	L1CAM	4655	0.421221	0.0626601	0.000360809	0.0266263
ENST00000487270	ENSG00000182185	RAD51B	2596	0.942544	0.140535	0.000140741	0.0145167
ENST00000370082	ENSG00000130589	HELZ2	1827	23.2535	3.46823	1.0288e-06	0.00039139
ENST00000591230	ENSG00000074657	ZNF532	4450	0.940163	0.1404	9.799e-05	0.0113613
ENST00000357321	ENSG00000166321	NUDT13	2102	1.85003	0.276318	6.95479e-05	0.00905363
ENST00000396085	ENSG00000166833	NAV2	11000	1.16721	0.174576	6.743e-06	0.00164754
ENST00000329078	ENSG00000183018	SPNS2	3447	0.60991	0.0912829	0.000216397	0.0192166
ENST00000538902	ENSG00000143367	TUFT1	1767	3.86019	0.580012	3.38778e-05	0.00545057
ENST00000542278	ENSG00000165195	PIGA	2849	2.21819	0.334064	3.92658e-05	0.00608751
ENST00000347595	ENSG00000100342	APOL1	1223	24.4943	3.69413	2.02795e-06	0.000648935
ENST00000583043	ENSG00000176225	RTTN	6278	0.384873	0.0580875	0.000435145	0.0295025
ENST00000504926	ENSG00000168916	ZNF608	4726	0.261523	0.0394761	0.00143402	0.0457192
ENST00000557579	ENSG00000129473	BCL2L2	596	4.55258	0.688076	0.000750219	0.0351549
ENST00000379389	ENSG00000187608	ISG15	711	558.018	84.3526	3.52368e-09	4.2985e-06
ENST00000545045	ENSG00000111674	ENO2	1911	8.27864	1.25151	5.7238e-06	0.00146961
ENST00000338042	ENSG00000068305	MEF2A	5491	1.60532	0.242737	2.57804e-05	0.00445095
ENST00000494284	ENSG00000118482	PHF3	2854	1.00452	0.151918	0.000256508	0.0216486
ENST00000477172	ENSG00000002822	MAD1L1	454	18.8759	2.85605	7.73421e-05	0.0097602
ENST00000376583	ENSG00000177000	MTHFR	7021	0.334872	0.0506879	0.000414592	0.028796
ENST00000435296	ENSG00000135245	HILPDA	785	19.5713	2.96703	1.02733e-05	0.00227958
ENST00000451983	ENSG00000100650	SRSF5	822	5.68352	0.861877	0.000166419	0.0161349
ENST00000486360	ENSG00000143847	PPFIA4	4547	0.871139	0.132123	2.70209e-05	0.00459695
ENST00000309739	ENSG00000172602	RND1	1681	2.18741	0.331768	1.70761e-05	0.00330673
ENST00000510223	ENSG00000138646	HERC5	2925	1.23626	0.187928	8.31387e-05	0.0102091
ENST00000409946	ENSG00000138095	LRPPRC	1848	1.71713	0.261034	0.000269489	0.0222932
ENST00000489264	ENSG00000196968	FUT11	1635	26.1422	3.97937	1.25253e-06	0.000451391
ENST00000481731	ENSG00000196209	SIRPB2	1930	0.578841	0.088281	0.00117498	0.0416225
ENST00000593460	ENSG00000105643	ARRDC2	3748	0.543854	0.0829938	0.000230153	0.0201061
ENST00000559423	ENSG00000156958	GALK2	895	2.16319	0.330388	0.0017608	0.049756
ENST00000508127	ENSG00000143322	ABL2	412	21.5966	3.30035	2.70507e-05	0.00459695
ENST00000489394	ENSG00000130066	SAT1	1135	58.5136	8.95302	6.20532e-07	0.000270986
ENST00000264832	ENSG00000090339	ICAM1	3252	31.3654	4.8023	9.41139e-08	6.3849e-05
ENST00000445463	ENSG00000106366	SERPINE1	3135	4.66733	0.71467	8.05468e-06	0.00189574
ENST00000398421	ENSG00000158517	NCF1	2354	0.671116	0.102965	0.000105749	0.01198
ENST00000272198	ENSG00000143847	PPFIA4	5045	0.221258	0.0339608	0.00150173	0.0464142
ENST00000323523	ENSG00000181458	TMEM45A	1567	57.6688	8.85194	2.34991e-07	0.000129902
ENST00000584689	ENSG00000141526	SLC16A3	1033	2.31967	0.356376	0.000973068	0.0395802
ENST00000257570	ENSG00000135114	OASL	2085	60.8191	9.34556	9.73595e-08	6.55376e-05
ENST00000369448	ENSG00000183508	FAM46C	5751	0.653176	0.100378	1.19202e-05	0.00252896
ENST00000557252	ENSG00000170581	STAT2	717	2.38536	0.366622	0.000235416	0.0203492
ENST00000508385	ENSG00000087266	SH3BP2	876	2.00216	0.308942	0.000640835	0.0332573
ENST00000293829	ENSG00000161958	FGF11	3063	22.1819	3.42376	6.01948e-07	0.000267022
ENST00000534983	ENSG00000006118	TMEM132A	2477	2.96157	0.457372	2.62814e-05	0.00451048
ENST00000409586	ENSG00000241852	C8orf58	2021	5.23608	0.810126	1.08193e-05	0.00237074
ENST00000377482	ENSG00000116285	ERRFI1	3104	163.457	25.3135	1.21632e-09	1.69008e-06
ENST00000340022	ENSG00000001631	KRIT1	4553	0.636264	0.0985633	0.000278081	0.0226861
ENST00000509478	ENSG00000138640	FAM13A	2286	1.14894	0.178276	0.00025622	0.0216364
ENST00000574092	ENSG00000011638	TMEM159	581	5.86378	0.909876	0.000607495	0.0330072
ENST00000448520	ENSG00000120913	PDLIM2	894	4.09272	0.63566	0.000167102	0.0161891
ENST00000561768	ENSG00000166140	ZFYVE19	1486	10.7561	1.67074	7.93213e-06	0.00187539
ENST00000444761	ENSG00000180398	MCFD2	4169	0.391953	0.060933	0.00161827	0.0477656
ENST00000360957	ENSG00000104881	PPP1R13L	3104	5.87328	0.913385	5.17133e-06	0.00136002
ENST00000369583	ENSG00000138166	DUSP5	2557	48.6356	7.56969	1.09095e-07	7.17638e-05
ENST00000219368	ENSG00000103089	FA2H	2424	0.442701	0.0690212	0.000999095	0.0399324
ENST00000426034	ENSG00000088543	C3orf18	2480	1.31918	0.205963	0.000136631	0.0142177
ENST00000474942	ENSG00000124116	WFDC3	467	14.5355	2.27049	3.09235e-05	0.00508225
ENST00000449609	ENSG00000181458	TMEM45A	874	8.84523	1.38294	4.17708e-05	0.00636118
ENST00000427482	ENSG00000140600	SH3GL3	1806	1.4801	0.231554	0.000129316	0.0137147
ENST00000284523	ENSG00000154342	WNT3A	2932	0.286546	0.0448338	0.000565873	0.0323579
ENST00000582585	ENSG00000141562	NARF	891	1.26067	0.197831	0.000868975	0.037984
ENST00000393599	ENSG00000129355	CDKN2D	1422	1.1642	0.18291	0.000925923	0.0389301
ENST00000497571	ENSG00000067082	KLF6	4656	41.3675	6.50367	2.18603e-08	1.96543e-05
ENST00000504937	ENSG00000141510	TP53	2271	1.41508	0.2225	0.000246384	0.0210452
ENST00000544232	ENSG00000142046	TMEM91	725	7.52774	1.18572	5.83893e-05	0.00799348
ENST00000261918	ENSG00000138623	SEMA7A	3885	7.29801	1.1496	2.672e-06	0.000800787
ENST00000580014	ENSG00000108375	RNF43	497	6.87033	1.08287	0.000154116	0.0154315
ENST00000472823	ENSG00000204681	GABBR1	4286	0.551296	0.0870222	0.000417815	0.0289117
ENST00000381577	ENSG00000120217	CD274	3644	18.6503	2.94498	6.99999e-07	0.000293735
ENST00000264563	ENSG00000095752	IL11	2281	3.33403	0.526701	1.10234e-05	0.00238694
ENST00000528037	ENSG00000149503	INCENP	1372	1.94358	0.307476	0.000643168	0.0332836
ENST00000558482	ENSG00000035664	DAPK2	909	7.31026	1.16054	3.67432e-05	0.00577568
ENST00000489635	ENSG00000197530	MIB2	3034	2.42824	0.385541	3.8403e-05	0.00598231
ENST00000378827	ENSG00000125845	BMP2	3601	4.9675	0.788903	2.61204e-06	0.000786812
ENST00000441339	ENSG00000172927	MYEOV	1996	46.2887	7.3538	3.96984e-07	0.000193166
ENST00000249601	ENSG00000128805	ARHGAP22	2751	0.776399	0.123419	0.000625084	0.0331908
ENST00000457808	ENSG00000198839	ZNF277	891	2.05582	0.326975	0.001699	0.0489174
ENST00000476579	ENSG00000128335	APOL2	583	6.05397	0.96379	0.000131886	0.0138909
ENST00000589362	ENSG00000131037	EPS8L1	1830	2.05456	0.327339	0.000176347	0.0167482
ENST00000432525	ENSG00000100201	DDX17	1354	1.53452	0.244722	0.0011968	0.0420005
ENST00000523833	ENSG00000134013	LOXL2	559	7.01282	1.12076	0.000557347	0.0320893
ENST00000525858	ENSG00000173039	RELA	754	1.95877	0.313058	0.00174126	0.0494851
ENST00000530156	ENSG00000110315	RNF141	779	1.85123	0.296607	0.00111837	0.0407974
ENST00000371817	ENSG00000130635	COL5A1	8468	1.68288	0.269888	4.96255e-06	0.00132232
ENST00000423823	ENSG00000089335	ZNF302	2590	1.47777	0.237174	0.000172688	0.0164965
ENST00000331163	ENSG00000100311	PDGFB	3497	8.94806	1.43637	2.87384e-06	0.000843759
ENST00000590375	ENSG00000105220	GPI	529	11.9501	1.91959	0.000156136	0.0155287
ENST00000526294	ENSG00000221968	FADS3	550	4.56477	0.733916	0.00138756	0.0451197
ENST00000508698	ENSG00000205129	C4orf47	680	3.48569	0.561055	0.000320154	0.0248102
ENST00000424712	ENSG00000133056	PIK3C2B	7318	0.320505	0.0516123	0.00052117	0.031346
ENST00000361773	ENSG00000140682	TGFB1I1	1773	1.46157	0.235777	0.000551859	0.0319765
ENST00000341529	ENSG00000179776	CDH5	4117	2.02046	0.325978	1.26308e-05	0.00263095
ENST00000376160	ENSG00000136754	ABI1	3515	1.84825	0.298588	5.53875e-05	0.00773029
ENST00000462884	ENSG00000181458	TMEM45A	560	24.2746	3.92268	3.22193e-05	0.00524873
ENST00000490241	ENSG00000138835	RGS3	1265	3.26933	0.528857	0.000181122	0.0170391
ENST00000373137	ENSG00000116883	RP11-268J15.5	1838	5.94884	0.963942	7.05309e-06	0.00170796
ENST00000560573	ENSG00000172183	ISG20	2698	1.16884	0.189402	7.11132e-05	0.00919984
ENST00000467148	ENSG00000130589	HELZ2	8064	15.9611	2.58713	1.07663e-07	7.11828e-05
ENST00000538036	ENSG00000167987	VPS37C	506	11.9394	1.93853	0.000198577	0.0181335
ENST00000545234	ENSG00000087494	PTHLH	1214	5.86201	0.95296	4.97481e-05	0.00716002
ENST00000382905	ENSG00000132950	ZMYM5	1382	1.61696	0.262936	0.00113971	0.0410498
ENST00000532638	ENSG00000137709	POU2F3	1779	0.637699	0.103925	0.00132869	0.0442249
ENST00000377050	ENSG00000213886	UBD	1087	3.278	0.534455	3.066e-05	0.00505173
ENST00000535040	ENSG00000146242	TPBG	3392	15.3557	2.5041	1.94741e-06	0.000635717
ENST00000395321	ENSG00000109107	ALDOC	1722	141.052	23.0101	3.9621e-08	3.19719e-05
ENST00000556728	ENSG00000227051	C14orf132	774	4.47487	0.730216	0.000291524	0.0233432
ENST00000379519	ENSG00000119801	YPEL5	2499	14.9622	2.4416	3.39905e-06	0.000969478
ENST00000593396	ENSG00000011422	PLAUR	650	3.78204	0.618485	0.000625909	0.0331908
ENST00000378850	ENSG00000205129	C4orf47	1134	2.45654	0.402002	0.000101678	0.0116798
ENST00000476510	ENSG00000172432	GTPBP2	2816	3.91817	0.641455	3.40747e-05	0.00546195
ENST00000542125	ENSG00000132376	INPP5K	1371	1.59412	0.261126	0.00119465	0.0419813
ENST00000289989	ENSG00000241852	C8orf58	2016	7.32931	1.20107	1.34824e-05	0.00276714
ENST00000330871	ENSG00000184557	SOCS3	2729	18.9309	3.10508	1.43963e-06	0.000503973
ENST00000302472	ENSG00000171522	PTGER4	3848	2.61317	0.429267	1.21272e-05	0.00255148
ENST00000540470	ENSG00000133106	EPSTI1	4603	0.475509	0.0781236	0.000257971	0.0217348
ENST00000280700	ENSG00000151092	NGLY1	2473	2.95816	0.486124	5.19845e-05	0.00739729
ENST00000374455	ENSG00000198915	RASGEF1A	632	7.49966	1.23299	0.000238778	0.0205577
ENST00000517599	ENSG00000104419	NDRG1	2918	0.816642	0.135176	0.000659696	0.0333996
ENST00000421365	ENSG00000115267	IFIH1	1617	7.07048	1.17123	2.4071e-05	0.00420927
ENST00000397961	ENSG00000141959	PFKL	3390	1.2098	0.200433	0.000122288	0.0132091
ENST00000342456	ENSG00000006534	ALDH3B1	2703	1.14277	0.189461	0.000367776	0.0269102
ENST00000379158	ENSG00000164978	NUDT2	1073	1.97195	0.32697	0.00134641	0.044555
ENST00000520517	ENSG00000164919	COX6C	566	17.1781	2.86182	0.000117729	0.012903
ENST00000574250	ENSG00000141258	SGSM2	556	3.66284	0.610735	0.00166344	0.0483091
ENST00000538152	ENSG00000110852	CLEC2B	745	7.07983	1.18193	0.000143115	0.0146896
ENST00000237858	ENSG00000173221	GLRX	1211	10.0612	1.6802	2.31982e-05	0.00409771
ENST00000488620	ENSG00000138835	RGS3	1725	3.07815	0.514435	0.000102117	0.0117095
ENST00000368849	ENSG00000143367	TUFT1	3111	49.6562	8.30719	1.39823e-07	8.67092e-05
ENST00000480654	ENSG00000100100	PIK3IP1	3030	0.783023	0.131198	0.000426938	0.0292547
ENST00000372500	ENSG00000117394	SLC2A1	1031	106.275	17.8749	6.35479e-07	0.00027257
ENST00000545000	ENSG00000153015	CWC27	881	3.54739	0.596848	0.000590191	0.0327188
ENST00000368848	ENSG00000143367	TUFT1	3033	8.55617	1.4413	7.64502e-06	0.00182106
ENST00000427466	ENSG00000130775	THEMIS2	415	6.60786	1.11471	0.00128147	0.0435145
ENST00000324941	ENSG00000176428	VPS37D	1624	4.05526	0.684783	2.25765e-05	0.00402174
ENST00000553810	ENSG00000184990	SIVA1	550	13.7605	2.32421	0.000179073	0.0169075
ENST00000379775	ENSG00000170525	PFKFB3	4483	52.1378	8.81315	4.39672e-08	3.4619e-05
ENST00000462725	ENSG00000114209	PDCD10	715	3.56081	0.602222	0.0011524	0.0412558
ENST00000396247	ENSG00000160439	RDH13	1987	1.28083	0.216701	0.000556714	0.0320893
ENST00000552564	ENSG00000161638	ITGA5	4996	3.63498	0.616038	1.27562e-05	0.00265375
ENST00000472321	ENSG00000100097	LGALS1	546	12.6743	2.14824	9.4352e-05	0.0110433
ENST00000514516	ENSG00000114019	AMOTL2	4521	0.38263	0.0649414	0.00158697	0.0474438
ENST00000531005	ENSG00000172638	EFEMP2	2135	0.524214	0.0889765	0.000508968	0.0310724
ENST00000446646	ENSG00000048052	HDAC9	560	32.4733	5.51643	4.09168e-05	0.00626867
ENST00000568139	ENSG00000179335	CLK3	918	7.00008	1.18944	8.95163e-05	0.0106597
ENST00000467356	ENSG00000171988	JMJD1C	1305	3.20554	0.545981	0.000250081	0.0212989
ENST00000544850	ENSG00000111196	MAGOHB	1057	6.12026	1.04369	8.6385e-05	0.0104448
ENST00000493253	ENSG00000128422	KRT17	1834	20.8654	3.56039	6.16441e-06	0.00154608
ENST00000476531	ENSG00000102144	PGK1	960	28.2182	4.81521	1.64971e-05	0.00322782
ENST00000495977	ENSG00000100209	HSCB	846	2.8978	0.494581	0.00117128	0.0416055
ENST00000584103	ENSG00000072778	ACADVL	555	6.22916	1.06328	0.00111368	0.0407614
ENST00000526792	ENSG00000117676	RPS6KA1	2596	1.4297	0.244079	0.000262656	0.0219586
ENST00000540753	ENSG00000095303	PTGS1	2312	5.84352	0.998939	1.85238e-05	0.00349015
ENST00000449950	ENSG00000060642	PIGV	1464	1.47336	0.252434	0.00127078	0.0433383
ENST00000508159	ENSG00000138646	HERC5	2243	3.87465	0.664081	5.50355e-05	0.00769241
ENST00000371268	ENSG00000143001	TMEM61	1097	1.33356	0.228797	0.000346873	0.0260567
ENST00000372989	ENSG00000102362	SYTL4	3885	1.17845	0.20229	0.000141485	0.0145711
ENST00000261729	ENSG00000111344	RASAL1	3382	0.703302	0.120731	0.000692623	0.0338581
ENST00000478861	ENSG00000130589	HELZ2	833	6.15971	1.05885	0.000137632	0.0142818
ENST00000588156	ENSG00000078142	PIK3C3	733	10.2619	1.7674	0.000111137	0.0124097
ENST00000463973	ENSG00000061656	SPAG4	981	6.42288	1.10746	3.99302e-05	0.00616843
ENST00000370751	ENSG00000137959	IFI44L	5874	10.8618	1.87292	2.08126e-06	0.000661109
ENST00000531459	ENSG00000006534	ALDH3B1	1591	2.76713	0.477981	0.000212466	0.0189843
ENST00000405591	ENSG00000122033	MTIF3	1069	7.18171	1.24219	8.3976e-05	0.0102627
ENST00000420138	ENSG00000063660	GPC1	1835	1.04815	0.181297	0.00154372	0.0467913
ENST00000379359	ENSG00000102760	RGCC	960	2.36742	0.41026	0.000130068	0.0137776
ENST00000553277	ENSG00000123384	LRP1	1693	2.24839	0.389741	0.000199031	0.0181585
ENST00000370129	ENSG00000101986	ABCD1	1016	1.33321	0.231358	0.000632871	0.0331908
ENST00000550797	ENSG00000167550	RHEBL1	1261	2.40262	0.417666	0.000338299	0.0256649
ENST00000379446	ENSG00000111859	NEDD9	4536	14.3501	2.49479	2.26013e-06	0.000703309
ENST00000393545	ENSG00000042317	SPATA7	2123	1.01526	0.176762	0.00145666	0.0459502
ENST00000314261	ENSG00000138468	SENP7	4736	1.17317	0.204384	0.000140176	0.0144995
ENST00000301887	ENSG00000168062	BATF2	2142	7.11622	1.24074	1.90269e-05	0.00354509
ENST00000396152	ENSG00000122643	NT5C3A	1788	30.1904	5.26745	4.44719e-06	0.00120369
ENST00000461692	ENSG00000168291	PDHB	1535	2.54277	0.443873	0.000306468	0.0241116
ENST00000482015	ENSG00000183696	UPP1	861	16.376	2.86161	4.7119e-05	0.00691166
ENST00000494566	ENSG00000168071	CCDC88B	2909	0.806727	0.140991	0.000377693	0.0274013
ENST00000256495	ENSG00000134107	BHLHE40	3473	60.7271	10.6307	1.03325e-07	6.88397e-05
ENST00000359370	ENSG00000113578	FGF1	3660	0.407519	0.071347	0.000327373	0.025189
ENST00000585667	ENSG00000099875	MKNK2	870	2.22434	0.389949	0.00149671	0.0463473
ENST00000489365	ENSG00000057657	PRDM1	649	1.91784	0.336291	0.0012253	0.0424716
ENST00000422482	ENSG00000232013	AC107021.1	1799	2.75053	0.482717	3.43236e-05	0.0054917
ENST00000324001	ENSG00000105227	PRX	4855	0.758438	0.133116	5.6372e-05	0.00780782
ENST00000445961	ENSG00000170889	RPS9	944	41.6819	7.32011	1.18155e-05	0.00251648
ENST00000393353	ENSG00000115641	FHL2	1531	62.3415	10.9495	1.16875e-06	0.000426612
ENST00000484513	ENSG00000172936	MYD88	3314	0.878445	0.154408	0.000363751	0.0267295
ENST00000564974	ENSG00000187193	MT1X	549	14.2259	2.50367	6.09664e-05	0.00825496
ENST00000379883	ENSG00000107201	DDX58	4353	35.7696	6.30443	3.18447e-07	0.000162055
ENST00000282077	ENSG00000152256	PDK1	14193	8.26514	1.45702	4.42679e-07	0.000209898
ENST00000369756	ENSG00000112773	FAM46A	5537	4.60694	0.812245	1.30248e-05	0.00269934
ENST00000381551	ENSG00000100311	PDGFB	1125	4.74421	0.836454	0.00014359	0.0147063
ENST00000530181	ENSG00000166387	PPFIBP2	2965	1.11127	0.19613	0.000237174	0.0204534
ENST00000454046	ENSG00000070669	ASNS	1947	1.87745	0.331511	0.000316603	0.024645
ENST00000566126	ENSG00000179335	CLK3	732	4.65252	0.821948	0.000836939	0.0372758
ENST00000369612	ENSG00000119950	MXI1	879	18.195	3.21531	3.27341e-05	0.00531926
ENST00000582744	ENSG00000125458	NT5C	921	3.92271	0.693259	0.000401549	0.0283055
ENST00000555253	ENSG00000119630	PGF	3549	0.666805	0.118011	8.46653e-05	0.0103089
ENST00000471698	ENSG00000077150	NFKB2	472	8.64804	1.5344	0.000287081	0.0231156
ENST00000486556	ENSG00000102871	TRADD	1833	4.30166	0.764177	7.95592e-05	0.00992736
ENST00000206765	ENSG00000092295	TGM1	2777	7.70863	1.37014	1.72304e-05	0.00332128
ENST00000489847	ENSG00000100211	CBY1	776	2.93175	0.521165	0.001057	0.040362
ENST00000556641	ENSG00000090061	CCNK	747	4.33749	0.772044	0.000877057	0.0381439
ENST00000435218	ENSG00000088726	TMEM40	1547	6.93834	1.2368	4.84647e-05	0.00701162
ENST00000423829	ENSG00000090339	ICAM1	1296	13.0424	2.32638	3.2164e-05	0.00524302
ENST00000420916	ENSG00000109381	ELF2	882	2.75869	0.493094	0.00138109	0.0450216
ENST00000346473	ENSG00000175197	DDIT3	906	119.41	21.361	1.59212e-06	0.000543613
ENST00000382040	ENSG00000134321	RSAD2	3519	20.9053	3.74639	1.9296e-06	0.000633054
ENST00000542383	ENSG00000162552	WNT4	1162	5.82145	1.04336	0.000105768	0.01198
ENST00000463471	ENSG00000157873	TNFRSF14	4255	0.485882	0.0871124	0.000427372	0.029269
ENST00000309156	ENSG00000141738	GRB7	2243	20.6576	3.70681	7.33079e-06	0.00176534
ENST00000557700	ENSG00000165949	IFI27	598	5.84544	1.04895	0.000508703	0.0310724
ENST00000339241	ENSG00000164056	SPRY1	2348	1.90196	0.341718	0.000126794	0.0135301
ENST00000520420	ENSG00000164463	CREBRF	1660	3.69171	0.663535	0.000136696	0.0142188
ENST00000526204	ENSG00000160948	VPS28	2120	1.35237	0.243444	0.000500051	0.0309267
ENST00000555121	ENSG00000165949	IFI27	672	4.29501	0.774088	0.000677178	0.0336499
ENST00000585906	ENSG00000152223	EPG5	4348	0.94185	0.170001	0.000297621	0.0236309
ENST00000432527	ENSG00000160999	SH2B2	794	4.85836	0.877166	9.62943e-05	0.0112201
ENST00000441677	ENSG00000157601	MX1	583	6.64841	1.20146	0.000511815	0.0311155
ENST00000395323	ENSG00000213626	LBH	2933	5.35068	0.967201	1.90943e-05	0.00355146
ENST00000503631	ENSG00000005700	IBTK	3560	2.14357	0.387616	0.000106069	0.0120037
ENST00000457488	ENSG00000035664	DAPK2	1741	10.7785	1.9523	2.38055e-05	0.00417565
ENST00000367535	ENSG00000116701	NCF2	2226	2.34152	0.424207	0.000156085	0.0155287
ENST00000394477	ENSG00000101972	STAG2	385	26.8239	4.86447	0.00041472	0.0287972
ENST00000451578	ENSG00000011638	TMEM159	1378	10.7205	1.94471	3.542e-05	0.00561867
ENST00000359801	ENSG00000196209	SIRPB2	2642	1.05856	0.192376	0.00014048	0.0145079
ENST00000546625	ENSG00000166046	TCP11L2	3198	1.14561	0.208263	0.000109723	0.0122894
ENST00000409885	ENSG00000204334	ERICH2	601	1.92623	0.350336	0.0016161	0.047729
ENST00000570904	ENSG00000189067	LITAF	1118	2.54342	0.464413	0.00112553	0.0408497
ENST00000320172	ENSG00000112773	FAM46A	5609	17.3626	3.17222	1.44111e-06	0.000503973
ENST00000556785	ENSG00000129521	EGLN3	864	5.7078	1.04384	0.000194398	0.0178549
ENST00000553354	ENSG00000020426	MNAT1	277	50.6161	9.25981	0.00105208	0.0402981
ENST00000256458	ENSG00000134070	IRAK2	3483	10.3989	1.90319	7.95985e-06	0.00187852
ENST00000215912	ENSG00000100100	PIK3IP1	2467	6.48083	1.19026	2.95383e-05	0.0049168
ENST00000317370	ENSG00000181856	SLC2A4	3426	0.6706	0.123321	0.000203856	0.0184948
ENST00000259234	ENSG00000136715	SAP130	4140	0.993669	0.182861	0.000298339	0.0236628
ENST00000444999	ENSG00000183696	UPP1	869	7.20916	1.3285	0.000171985	0.0164513
ENST00000370747	ENSG00000137965	IFI44	1687	119.763	22.0783	3.98281e-07	0.000193435
ENST00000361405	ENSG00000014914	MTMR11	2249	2.48007	0.45751	0.000238023	0.0205063
ENST00000334350	ENSG00000198417	MT1F	690	38.6957	7.13895	1.85807e-05	0.00349024
ENST00000427522	ENSG00000130589	HELZ2	7827	12.1711	2.25042	1.7404e-06	0.000579767
ENST00000575369	ENSG00000132530	XAF1	2830	1.43071	0.264742	9.91588e-05	0.0114634
ENST00000491376	ENSG00000106348	IMPDH1	748	2.94449	0.545041	0.00127351	0.0433909
ENST00000428099	ENSG00000077150	NFKB2	3048	7.2804	1.34787	2.91722e-05	0.00486832
ENST00000490230	ENSG00000163346	PBXIP1	853	10.5101	1.9477	0.00011771	0.012903
ENST00000508276	ENSG00000109736	MFSD10	697	2.20384	0.408413	0.00125881	0.0430819
ENST00000527199	ENSG00000177106	EPS8L2	540	4.64073	0.86024	0.000412916	0.0287173
ENST00000373754	ENSG00000106852	LHX6	3280	0.661896	0.122711	0.00120703	0.0421659
ENST00000253332	ENSG00000131016	AKAP12	6597	5.16481	0.957705	1.67583e-05	0.00325685
ENST00000368465	ENSG00000163346	PBXIP1	3144	4.29427	0.796325	4.97751e-05	0.00716002
ENST00000373008	ENSG00000122884	P4HA1	2727	91.134	16.9033	2.20574e-07	0.000124054
ENST00000382263	ENSG00000127863	TNFRSF19	4151	0.464047	0.0860949	0.000352964	0.0262787
ENST00000388747	ENSG00000167103	PIP5KL1	2198	0.986642	0.183133	0.000558207	0.0321084
ENST00000514328	ENSG00000145349	CAMK2D	1497	1.43687	0.267212	0.00156892	0.0471648
ENST00000413003	ENSG00000177679	SRRM3	2149	0.750062	0.139495	0.00035677	0.0264775
ENST00000533706	ENSG00000110274	CEP164	5035	0.900119	0.167556	0.000236957	0.0204483
ENST00000451107	ENSG00000180263	FGD6	2232	8.16813	1.52078	4.23491e-05	0.00641996
ENST00000524973	ENSG00000177106	EPS8L2	403	9.64707	1.79801	0.001626	0.0478732
ENST00000558590	ENSG00000166126	AMN	2772	0.461269	0.0859713	0.0010068	0.0399332
ENST00000263434	ENSG00000080031	PTPRH	3343	0.595834	0.111166	0.00170402	0.0489868
ENST00000548537	ENSG00000120833	SOCS2	3733	0.409761	0.0764665	0.00163889	0.0480234
ENST00000306675	ENSG00000170214	ADRA1B	1738	2.51232	0.469952	6.91347e-05	0.00900887
ENST00000596357	ENSG00000123815	ADCK4	373	13.1836	2.46738	0.00161269	0.0476988
ENST00000588164	ENSG00000053747	LAMA3	773	1.8523	0.346902	0.000897542	0.0385522
ENST00000459686	ENSG00000167549	CORO6	4069	5.28507	0.990443	2.71329e-05	0.00460791
ENST00000238994	ENSG00000119938	PPP1R3C	2524	1.29735	0.243384	8.88351e-05	0.0106127
ENST00000442217	ENSG00000136710	CCDC115	1847	1.74876	0.328498	0.000631153	0.0331908
ENST00000574151	ENSG00000103145	HCFC1R1	618	15.9601	2.99963	0.000186509	0.0174178
ENST00000497016	ENSG00000171346	KRT15	959	35.0277	6.58978	2.63311e-05	0.00451443
ENST00000505986	ENSG00000169299	PGM2	1646	2.09932	0.39537	0.000664208	0.0334394
ENST00000470252	ENSG00000107819	SFXN3	2541	3.96197	0.746229	0.000118544	0.0129471
ENST00000440835	ENSG00000153233	PTPRR	2818	5.01491	0.944562	3.77962e-05	0.00589839
ENST00000553154	ENSG00000012822	CALCOCO1	566	9.96027	1.87908	0.000416121	0.0288482
ENST00000231509	ENSG00000113580	NR3C1	3556	1.25855	0.237826	0.000331643	0.0253673
ENST00000432131	ENSG00000183696	UPP1	682	11.1993	2.121	0.000302455	0.0239162
ENST00000474295	ENSG00000117640	MTFR1L	1869	1.77854	0.337188	0.000693634	0.0338807
ENST00000381913	ENSG00000167723	TRPV3	5050	0.67587	0.12822	0.000153353	0.015389
ENST00000427396	ENSG00000105792	C7orf63	2299	1.12075	0.212626	0.000856025	0.0376402
ENST00000396822	ENSG00000019549	SNAI2	2204	2.23911	0.424863	0.000328948	0.0252567
ENST00000252595	ENSG00000130304	SLC27A1	3594	4.2951	0.815075	4.1608e-05	0.00634463
ENST00000465250	ENSG00000214046	SMIM7	1281	1.87166	0.356194	0.00101776	0.0400159
ENST00000436748	ENSG00000143401	ANP32E	1339	1.8835	0.35864	0.0015794	0.0473155
ENST00000468843	ENSG00000170222	ADPRM	1277	5.05362	0.962398	0.000154534	0.0154675
ENST00000367838	ENSG00000143147	GPR161	2676	1.76496	0.336576	0.000347945	0.0261006
ENST00000537099	ENSG00000151651	ADAM8	1579	3.96147	0.757154	0.000153395	0.015389
ENST00000397566	ENSG00000185507	IRF7	2051	4.9774	0.951488	0.000118021	0.012912
ENST00000296953	ENSG00000164463	CREBRF	7778	5.9156	1.13084	1.04938e-05	0.00231465
ENST00000348811	ENSG00000109046	WSB1	1611	1.73435	0.331554	0.00107566	0.0403902
ENST00000467555	ENSG00000188372	ZP3	552	8.08222	1.54612	0.000828627	0.0371384
ENST00000405223	ENSG00000152527	PLEKHH2	3623	0.682775	0.130614	0.00121352	0.0422674
ENST00000375099	ENSG00000162543	UBXN10	5571	0.476088	0.0911234	0.000129502	0.0137231
ENST00000531688	ENSG00000142089	IFITM3	500	4.75582	0.911393	0.00111943	0.0407974
ENST00000476911	ENSG00000137965	IFI44	577	15.6014	2.99423	0.000311533	0.0243891
ENST00000379433	ENSG00000111859	NEDD9	3341	0.835099	0.160507	0.000249842	0.0212915
ENST00000295766	ENSG00000167552	TUBA1A	1887	2.23331	0.429542	0.000337039	0.0256067
ENST00000429591	ENSG00000178665	ZNF713	3550	3.24179	0.623974	4.66767e-05	0.00686228
ENST00000368012	ENSG00000143217	PVRL4	3502	19.687	3.80401	6.08024e-06	0.00153385
ENST00000547140	ENSG00000139318	DUSP6	604	5.37941	1.04053	0.0017052	0.048998
ENST00000485192	ENSG00000118503	TNFAIP3	604	17.036	3.29556	0.000152404	0.0153429
ENST00000357769	ENSG00000187720	THSD4	3403	0.741609	0.14362	0.00125993	0.0430869
ENST00000290573	ENSG00000159399	HK2	5772	28.7738	5.57706	6.95467e-07	0.000293358
ENST00000280653	ENSG00000171109	MFN1	3178	2.71983	0.527406	0.000178543	0.016882
ENST00000551521	ENSG00000180263	FGD6	904	11.6784	2.26482	0.000124252	0.0133355
ENST00000298681	ENSG00000165794	SLC39A2	1379	0.973812	0.189343	0.00132193	0.0441329
ENST00000392571	ENSG00000152256	PDK1	1515	7.09473	1.38176	0.000169443	0.0163186
ENST00000527564	ENSG00000254531	AP001816.1	790	7.82111	1.52366	0.000120607	0.0131101
ENST00000549077	ENSG00000063046	EIF4B	885	8.02486	1.5663	0.000225962	0.0198355
ENST00000006967	ENSG00000006459	KDM7A	2434	1.79165	0.349939	0.000393464	0.0279639
ENST00000477665	ENSG00000240891	PLCXD2	1721	1.51622	0.296491	0.00103755	0.0402173
ENST00000437877	ENSG00000002822	MAD1L1	864	27.9952	5.47971	5.36365e-05	0.00755377
ENST00000321356	ENSG00000013441	CLK1	1888	33.6841	6.59478	1.18527e-05	0.00252219
ENST00000316355	ENSG00000138764	CCNG2	5526	7.44212	1.45766	1.8594e-05	0.00349024
ENST00000474662	ENSG00000165195	PIGA	685	12.5243	2.454	0.000213444	0.0190455
ENST00000318663	ENSG00000175938	ORAI3	2206	6.59309	1.29301	4.69357e-05	0.00689015
ENST00000367568	ENSG00000135604	STX11	1926	1.61259	0.31631	0.000139965	0.0144835
ENST00000601382	ENSG00000269855	AC012313.1	951	1.05919	0.207797	0.00130431	0.0438486
ENST00000452307	ENSG00000126561	STAT5A	3755	0.84179	0.165375	0.000912518	0.0387997
ENST00000469230	ENSG00000124508	BTN2A2	1790	2.74943	0.540489	0.00027891	0.0227252
ENST00000300797	ENSG00000167371	PRRT2	3000	1.14247	0.224622	0.000128856	0.0136827
ENST00000523202	ENSG00000186918	ZNF395	2068	5.56914	1.09648	0.00010818	0.0121684
ENST00000226317	ENSG00000124875	CXCL6	1718	0.834634	0.164387	0.000630307	0.0331908
ENST00000346248	ENSG00000182022	CHST15	4810	3.01831	0.594798	0.000104813	0.0119396
ENST00000590918	ENSG00000010310	GIPR	3289	0.76193	0.150296	0.000190481	0.0176295
ENST00000336032	ENSG00000146278	PNRC1	2065	58.1932	11.4888	2.47742e-06	0.000759108
ENST00000495131	ENSG00000117228	GBP1	748	3.3696	0.666683	0.000795035	0.0362864
ENST00000252998	ENSG00000130701	RBBP8NL	2793	0.907018	0.179714	0.000194636	0.0178641
ENST00000274456	ENSG00000145779	TNFAIP8	795	41.8789	8.29883	4.76321e-05	0.00696093
ENST00000461381	ENSG00000163608	C3orf17	1048	3.76812	0.747723	0.000517776	0.0312949
ENST00000370871	ENSG00000116791	CRYZ	1292	2.21917	0.440501	0.000885417	0.0383279
ENST00000577695	ENSG00000141738	GRB7	612	28.7292	5.70725	0.000112623	0.0125205
ENST00000424946	ENSG00000136052	SLC41A2	590	9.46773	1.88238	0.000342106	0.0258255
ENST00000584445	ENSG00000141562	NARF	2484	1.31983	0.262746	0.000648404	0.0333496
ENST00000504176	ENSG00000073331	ALPK1	3931	0.773229	0.154154	0.00100242	0.0399324
ENST00000372047	ENSG00000160271	RALGDS	3598	1.69008	0.336954	0.000338286	0.0256649
ENST00000372841	ENSG00000196968	FUT11	2056	41.0527	8.19461	7.61709e-06	0.00182079
ENST00000521591	ENSG00000145901	TNIP1	2274	13.2245	2.64046	4.77725e-05	0.00696577
ENST00000559404	ENSG00000156381	ANKRD9	1502	10.0359	2.00683	7.93264e-05	0.00990955
ENST00000216127	ENSG00000100302	RASD2	3412	0.72152	0.144433	0.000213639	0.0190498
ENST00000322813	ENSG00000005238	FAM214B	3028	1.37264	0.27517	0.00041793	0.028912
ENST00000482432	ENSG00000137413	TAF8	556	6.97216	1.40115	0.00112561	0.0408497
ENST00000394854	ENSG00000138814	PPP3CA	4685	3.19094	0.64207	0.000121282	0.0131635
ENST00000311734	ENSG00000115602	IL1RL1	3994	1.29008	0.259595	0.000217157	0.0192531
ENST00000518112	ENSG00000134014	ELP3	2059	4.00079	0.807542	0.00027725	0.0226268
ENST00000310452	ENSG00000133138	TBC1D8B	2589	1.49632	0.302261	0.000381953	0.0275891
ENST00000564595	ENSG00000149925	ALDOA	1663	7.29937	1.47542	0.000159241	0.0157205
ENST00000221452	ENSG00000104856	RELB	2294	2.01386	0.407356	0.000507884	0.0310724
ENST00000528655	ENSG00000148926	ADM	1889	22.2445	4.50823	3.86945e-05	0.00601789
ENST00000374045	ENSG00000181634	TNFSF15	6687	8.40082	1.704	1.58936e-05	0.00314196
ENST00000514031	ENSG00000109736	MFSD10	950	6.32762	1.28382	0.000482956	0.0305832
ENST00000406324	ENSG00000198125	MB	582	4.38698	0.891113	0.000794611	0.0362864
ENST00000402693	ENSG00000181588	MEX3D	2850	62.9272	12.7941	1.64826e-06	0.000556927
ENST00000540948	ENSG00000148346	LCN2	1109	2.41045	0.491111	0.000789579	0.0361631
ENST00000342435	ENSG00000188313	PLSCR1	2233	33.7922	6.89188	1.02821e-05	0.00227958
ENST00000558056	ENSG00000185215	TNFAIP2	421	47.2607	9.63932	0.000216006	0.0191884
ENST00000477068	ENSG00000135899	SP110	2725	1.48691	0.303353	0.000160339	0.0157748
ENST00000591196	ENSG00000068137	PLEKHH3	2640	2.3862	0.487237	0.000386887	0.0278007
ENST00000075503	ENSG00000060140	STYK1	2995	5.16553	1.05577	8.23314e-05	0.0101684
ENST00000394386	ENSG00000161326	DUSP14	1559	14.0929	2.88227	7.7436e-05	0.00976257
ENST00000475866	ENSG00000176092	AIM1L	1548	12.1485	2.48465	5.42588e-05	0.00761663
ENST00000590753	ENSG00000108861	DUSP3	1019	10.5156	2.15085	0.000211898	0.0189535
ENST00000588170	ENSG00000030582	GRN	588	7.86674	1.60946	0.000997619	0.0399242
ENST00000393957	ENSG00000159713	TPPP3	1058	3.18887	0.65331	0.000282786	0.0228832
ENST00000540743	ENSG00000110852	CLEC2B	994	7.48848	1.53943	0.000374526	0.0272745
ENST00000358005	ENSG00000128891	C15orf57	1704	1.50875	0.310286	0.00132673	0.0441946
ENST00000368408	ENSG00000143590	EFNA3	1782	6.69819	1.3776	0.000104345	0.0119101
[truncated: 1,547 more rows]

## Sheet: Metabolism related
transcript_id	gene_id	gene_name	length	siHOX9_2_FPKM	siNC_FPKM	log2(foldchange)	pvalue	qvalue
ENST00000290573	ENSG00000159399	HK2	5772	28.7738	5.57706	2.36718	6.95467e-07	0.000293358
ENST00000553999	ENSG00000100644	HIF1A	616	1.6871	20.2362	-3.58432	1.2768e-07	8.09165e-05
ENST00000556827	ENSG00000100644	HIF1A	752	3.60727	0.371593	3.27912	0.000263189	0.0219608
ENST00000394997	ENSG00000100644	HIF1A	3922	5.50073	20.2218	-1.87822	0.000234673	0.0203323
ENST00000557206	ENSG00000100644	HIF1A	767	7.20949	37.4296	-2.37621	4.7364e-05	0.00693344
ENST00000282077	ENSG00000152256	PDK1	14193	8.26514	1.45702	2.50402	4.42679e-07	0.000209898
ENST00000431718	ENSG00000152256	PDK1	728	4.07864	0.307023	3.73167	2.0738e-05	0.00377081
ENST00000410055	ENSG00000152256	PDK1	2987	10.0011	2.86174	1.8052	0.00139896	0.0452473
ENST00000439519	ENSG00000152256	PDK1	558	8.82548	1.14171	2.95047	0.000100341	0.0115774
ENST00000392571	ENSG00000152256	PDK1	1515	7.09473	1.38176	2.36024	0.000169443	0.0163186
ENST00000372500	ENSG00000117394	SLC2A1	1031	106.275	17.8749	2.57179	6.35479e-07	0.00027257
ENST00000426263	ENSG00000117394	SLC2A1	3318	189.609	47.2651	2.00418	2.15208e-06	0.000676982
