# Supplementary material for: HOXA9 inhibits HIF-1α-mediated glycolysis through interacting with CRIP2 to repress cutaneous squamous cell carcinoma development
Source: Nat Commun. 2018 Apr 16;9:1480. doi: 10.1038/s41467-018-03914-5 (PMC5902613; doi:10.1038/s41467-018-03914-5)
Supplement: Supplementary file 5 — Supplementary Data 2 [file 41467_2018_3914_MOESM5_ESM.xlsx]

## Sheet: t2t_0987317CE3031512699797551
Supplementary Data 2 Functional annotation clustering of regulated genes in HOXA9-depleted cells
Annotation Cluster 1	Enrichment Score: 34.08653763869284
Category	Term	Count	%	PValue	Genes	List Total	Pop Hits	Pop Total	Fold Enrichment	Bonferroni	Benjamini	FDR
GOTERM_CC_ALL	GO:0044428~nuclear part	779	30.9127	4.9674e-43	ENSG00000111331, ENSG00000110075, ENSG00000183684, ENSG00000164338, ENSG00000126778, ENSG00000109113, ENSG00000170581, ENSG00000166833, ENSG00000163682, ENSG00000130726, ENSG00000198911, ENSG00000184937, ENSG00000104907, ENSG00000156384, ENSG00000060688, ENSG00000183486, ENSG00000109381, ENSG00000102081, ENSG00000198721, ENSG00000204673, ENSG00000197150, ENSG00000196591, ENSG00000213886, ENSG0000…	2343	3981	18224	1.52201	5.88637e-40	1.47159e-40	8.01807e-40
GOTERM_CC_ALL	GO:0031981~nuclear lumen	714	28.3333	4.25625e-41	ENSG00000111331, ENSG00000110075, ENSG00000120438, ENSG00000183684, ENSG00000164338, ENSG00000126778, ENSG00000109113, ENSG00000170581, ENSG00000163682, ENSG00000166833, ENSG00000166971, ENSG00000130726, ENSG00000102103, ENSG00000198911, ENSG00000141644, ENSG00000184937, ENSG00000104907, ENSG00000113580, ENSG00000060688, ENSG00000156384, ENSG00000136352, ENSG00000139620, ENSG00000196497, ENSG0000…	2343	3592	18224	1.54608	5.04366e-38	1.00873e-38	6.87018e-38
GOTERM_CC_ALL	GO:0044446~intracellular organelle part	1338	53.0952	9.66085e-36	ENSG00000078142, ENSG00000075651, ENSG00000160688, ENSG00000111331, ENSG00000110075, ENSG00000183684, ENSG00000087074, ENSG00000164338, ENSG00000126777, ENSG00000033011, ENSG00000126778, ENSG00000167987, ENSG00000109113, ENSG00000137821, ENSG00000177646, ENSG00000170581, ENSG00000163682, ENSG00000166833, ENSG00000130726, ENSG00000198911, ENSG00000104907, ENSG00000184937, ENSG00000100139, ENSG0000…	2343	8233	18224	1.26407	1.14481e-32	1.90802e-33	1.55939e-32
GOTERM_CC_ALL	GO:0005654~nucleoplasm	604	23.9683	1.52822e-35	ENSG00000111331, ENSG00000110075, ENSG00000183684, ENSG00000164338, ENSG00000170581, ENSG00000166833, ENSG00000130726, ENSG00000102103, ENSG00000198911, ENSG00000141644, ENSG00000104907, ENSG00000184937, ENSG00000113580, ENSG00000060688, ENSG00000136352, ENSG00000139620, ENSG00000109381, ENSG00000102081, ENSG00000131747, ENSG00000198721, ENSG00000204673, ENSG00000204371, ENSG00000196591, ENSG0000…	2343	2996	18224	1.56807	1.81093e-32	2.58705e-33	2.46675e-32
GOTERM_CC_ALL	GO:0044422~organelle part	1358	53.8889	6.54947e-35	ENSG00000078142, ENSG00000075651, ENSG00000160688, ENSG00000111331, ENSG00000110075, ENSG00000183684, ENSG00000087074, ENSG00000164338, ENSG00000126777, ENSG00000033011, ENSG00000126778, ENSG00000167987, ENSG00000109113, ENSG00000137821, ENSG00000177646, ENSG00000170581, ENSG00000163682, ENSG00000166833, ENSG00000130726, ENSG00000198911, ENSG00000104907, ENSG00000184937, ENSG00000100139, ENSG0000…	2343	8415	18224	1.25521	7.76112e-32	9.7014e-33	1.05717e-31
GOTERM_CC_ALL	GO:0005634~nucleus	1171	46.4683	4.13123e-33	ENSG00000111335, ENSG00000111331, ENSG00000113240, ENSG00000110075, ENSG00000183684, ENSG00000141002, ENSG00000164338, ENSG00000126778, ENSG00000013561, ENSG00000109113, ENSG00000177646, ENSG00000170581, ENSG00000163682, ENSG00000166833, ENSG00000130726, ENSG00000198911, ENSG00000184939, ENSG00000104907, ENSG00000184937, ENSG00000060688, ENSG00000156384, ENSG00000183486, ENSG00000136098, ENSG0000…	2343	7048	18224	1.2923	4.89551e-30	5.43946e-31	6.66838e-30
GOTERM_CC_ALL	GO:0070013~intracellular organelle lumen	792	31.4286	1.07264e-32	ENSG00000160688, ENSG00000111331, ENSG00000110075, ENSG00000183684, ENSG00000164338, ENSG00000126778, ENSG00000109113, ENSG00000170581, ENSG00000166833, ENSG00000163682, ENSG00000130726, ENSG00000198911, ENSG00000184937, ENSG00000104907, ENSG00000156384, ENSG00000060688, ENSG00000109381, ENSG00000102081, ENSG00000198721, ENSG00000204673, ENSG00000197150, ENSG00000196591, ENSG00000157227, ENSG0000…	2343	4328	18224	1.42334	1.27107e-29	1.15552e-30	1.73138e-29
GOTERM_CC_ALL	GO:0031974~membrane-enclosed lumen	809	32.1032	2.70472e-32	ENSG00000160688, ENSG00000111331, ENSG00000110075, ENSG00000183684, ENSG00000164338, ENSG00000126778, ENSG00000109113, ENSG00000170581, ENSG00000166833, ENSG00000163682, ENSG00000130726, ENSG00000198911, ENSG00000184937, ENSG00000104907, ENSG00000156384, ENSG00000060688, ENSG00000109381, ENSG00000102081, ENSG00000198721, ENSG00000204673, ENSG00000197150, ENSG00000196591, ENSG00000157227, ENSG0000…	2343	4457	18224	1.41181	3.2051e-29	2.46546e-30	4.3658e-29
GOTERM_CC_ALL	GO:0043233~organelle lumen	800	31.746	4.23795e-32	ENSG00000160688, ENSG00000111331, ENSG00000110075, ENSG00000183684, ENSG00000164338, ENSG00000126778, ENSG00000109113, ENSG00000170581, ENSG00000166833, ENSG00000163682, ENSG00000130726, ENSG00000198911, ENSG00000184937, ENSG00000104907, ENSG00000156384, ENSG00000060688, ENSG00000109381, ENSG00000102081, ENSG00000198721, ENSG00000204673, ENSG00000197150, ENSG00000196591, ENSG00000157227, ENSG0000…	2343	4400	18224	1.41419	5.02197e-29	3.58712e-30	6.84063e-29
UP_KEYWORDS	Nucleus	855	33.9286	1.31296e-27	ENSG00000111335, ENSG00000111331, ENSG00000113240, ENSG00000110075, ENSG00000183684, ENSG00000141002, ENSG00000164338, ENSG00000126778, ENSG00000013561, ENSG00000109113, ENSG00000170581, ENSG00000166833, ENSG00000130726, ENSG00000198911, ENSG00000184939, ENSG00000184937, ENSG00000156384, ENSG00000060688, ENSG00000183486, ENSG00000109381, ENSG00000102081, ENSG00000196591, ENSG00000054267, ENSG0000…	2470	5244	20581	1.35854	7.11622e-25	1.42324e-25	1.91215e-24
Annotation Cluster 2	Enrichment Score: 30.229341692539766
Category	Term	Count	%	PValue	Genes	List Total	Pop Hits	Pop Total	Fold Enrichment	Bonferroni	Benjamini	FDR
GOTERM_CC_ALL	GO:0005622~intracellular	2083	82.6587	2.2833e-48	ENSG00000137628, ENSG00000113240, ENSG00000110075, ENSG00000164338, ENSG00000126777, ENSG00000126778, ENSG00000013561, ENSG00000109113, ENSG00000151247, ENSG00000163682, ENSG00000196998, ENSG00000130726, ENSG00000185215, ENSG00000184939, ENSG00000184937, ENSG00000100139, ENSG00000104907, ENSG00000183486, ENSG00000136098, ENSG00000198721, ENSG00000258659, ENSG00000197150, ENSG00000184164, ENSG0000…
GOTERM_CC_ALL	GO:0044424~intracellular part	2037	80.8333	7.63639e-45	ENSG00000137628, ENSG00000113240, ENSG00000110075, ENSG00000164338, ENSG00000126777, ENSG00000126778, ENSG00000013561, ENSG00000109113, ENSG00000151247, ENSG00000163682, ENSG00000196998, ENSG00000130726, ENSG00000185215, ENSG00000184939, ENSG00000184937, ENSG00000100139, ENSG00000104907, ENSG00000183486, ENSG00000136098, ENSG00000198721, ENSG00000258659, ENSG00000197150, ENSG00000184164, ENSG0000…
GOTERM_CC_ALL	GO:0005737~cytoplasm	1687	66.9444	5.06404e-44	ENSG00000137628, ENSG00000110075, ENSG00000164338, ENSG00000126777, ENSG00000126778, ENSG00000013561, ENSG00000151247, ENSG00000163682, ENSG00000196998, ENSG00000185215, ENSG00000104907, ENSG00000100139, ENSG00000184937, ENSG00000183486, ENSG00000136098, ENSG00000198721, ENSG00000258659, ENSG00000197150, ENSG00000184164, ENSG00000196591, ENSG00000054267, ENSG00000109107, ENSG00000110080, ENSG0000…	2343	10775	18224	1.21778	6.00089e-41	2.0003e-41	8.17405e-41
GOTERM_CC_ALL	GO:0044446~intracellular organelle part	1338	53.0952	9.66085e-36	ENSG00000078142, ENSG00000075651, ENSG00000160688, ENSG00000111331, ENSG00000110075, ENSG00000183684, ENSG00000087074, ENSG00000164338, ENSG00000126777, ENSG00000033011, ENSG00000126778, ENSG00000167987, ENSG00000109113, ENSG00000137821, ENSG00000177646, ENSG00000170581, ENSG00000163682, ENSG00000166833, ENSG00000130726, ENSG00000198911, ENSG00000104907, ENSG00000184937, ENSG00000100139, ENSG0000…	2343	8233	18224	1.26407	1.14481e-32	1.90802e-33	1.55939e-32
GOTERM_CC_ALL	GO:0044422~organelle part	1358	53.8889	6.54947e-35	ENSG00000078142, ENSG00000075651, ENSG00000160688, ENSG00000111331, ENSG00000110075, ENSG00000183684, ENSG00000087074, ENSG00000164338, ENSG00000126777, ENSG00000033011, ENSG00000126778, ENSG00000167987, ENSG00000109113, ENSG00000137821, ENSG00000177646, ENSG00000170581, ENSG00000163682, ENSG00000166833, ENSG00000130726, ENSG00000198911, ENSG00000104907, ENSG00000184937, ENSG00000100139, ENSG0000…	2343	8415	18224	1.25521	7.76112e-32	9.7014e-33	1.05717e-31
GOTERM_CC_ALL	GO:0043231~intracellular membrane-bounded organelle	1676	66.5079	6.29046e-33	ENSG00000113240, ENSG00000110075, ENSG00000164338, ENSG00000126777, ENSG00000126778, ENSG00000013561, ENSG00000109113, ENSG00000163682, ENSG00000130726, ENSG00000184939, ENSG00000104907, ENSG00000100139, ENSG00000184937, ENSG00000183486, ENSG00000136098, ENSG00000198721, ENSG00000197150, ENSG00000184164, ENSG00000196591, ENSG00000054267, ENSG00000109107, ENSG00000110080, ENSG00000119487, ENSG0000…	2343	11035	18224	1.18134	7.4542e-30	7.4542e-31	1.01537e-29
GOTERM_CC_ALL	GO:0043229~intracellular organelle	1801	71.4683	1.11792e-32	ENSG00000137628, ENSG00000113240, ENSG00000110075, ENSG00000164338, ENSG00000126777, ENSG00000126778, ENSG00000013561, ENSG00000109113, ENSG00000151247, ENSG00000163682, ENSG00000130726, ENSG00000184939, ENSG00000104907, ENSG00000100139, ENSG00000184937, ENSG00000183486, ENSG00000136098, ENSG00000198721, ENSG00000197150, ENSG00000184164, ENSG00000196591, ENSG00000054267, ENSG00000109107, ENSG0000…	2343	12099	18224	1.15781	1.32473e-29	1.10394e-30	1.80447e-29
GOTERM_CC_ALL	GO:0043227~membrane-bounded organelle	1804	71.5873	3.21072e-30	ENSG00000113240, ENSG00000110075, ENSG00000164338, ENSG00000126777, ENSG00000126778, ENSG00000013561, ENSG00000109113, ENSG00000151247, ENSG00000163682, ENSG00000130726, ENSG00000184939, ENSG00000104907, ENSG00000100139, ENSG00000184937, ENSG00000183486, ENSG00000136098, ENSG00000198721, ENSG00000197150, ENSG00000184164, ENSG00000196591, ENSG00000054267, ENSG00000109107, ENSG00000110080, ENSG0000…	2343	12209	18224	1.14929	3.8047e-27	2.53647e-28	5.18254e-27
GOTERM_CC_ALL	GO:0043226~organelle	1904	75.5556	4.99105e-28	ENSG00000137628, ENSG00000113240, ENSG00000110075, ENSG00000164338, ENSG00000126777, ENSG00000126778, ENSG00000013561, ENSG00000109113, ENSG00000151247, ENSG00000163682, ENSG00000130726, ENSG00000184939, ENSG00000184937, ENSG00000104907, ENSG00000100139, ENSG00000183486, ENSG00000136098, ENSG00000198721, ENSG00000197150, ENSG00000184164, ENSG00000196591, ENSG00000054267, ENSG00000109107, ENSG0000…	2343	13154	18224	1.12585	5.9144e-25	3.47906e-26	8.05624e-25
GOTERM_CC_ALL	GO:0044464~cell part	2214	87.8571	1.83089e-15	ENSG00000137628, ENSG00000113240, ENSG00000110075, ENSG00000164338, ENSG00000126777, ENSG00000126778, ENSG00000054277, ENSG00000013561, ENSG00000109113, ENSG00000151247, ENSG00000163682, ENSG00000196998, ENSG00000130726, ENSG00000185215, ENSG00000184939, ENSG00000184937, ENSG00000100139, ENSG00000104907, ENSG00000183486, ENSG00000136098, ENSG00000170379, ENSG00000110852, ENSG00000198721, ENSG0000…
GOTERM_CC_ALL	GO:0005623~cell	2214	87.8571	1.39324e-14	ENSG00000137628, ENSG00000113240, ENSG00000110075, ENSG00000164338, ENSG00000126777, ENSG00000126778, ENSG00000054277, ENSG00000013561, ENSG00000109113, ENSG00000151247, ENSG00000163682, ENSG00000196998, ENSG00000130726, ENSG00000185215, ENSG00000184939, ENSG00000184937, ENSG00000100139, ENSG00000104907, ENSG00000183486, ENSG00000136098, ENSG00000170379, ENSG00000110852, ENSG00000198721, ENSG0000…
GOTERM_BP_ALL	GO:0009987~cellular process	2137	84.8016	1.10193e-09	ENSG00000137628, ENSG00000113240, ENSG00000110075, ENSG00000170382, ENSG00000164338, ENSG00000126777, ENSG00000126778, ENSG00000054277, ENSG00000013561, ENSG00000109113, ENSG00000151247, ENSG00000163682, ENSG00000196998, ENSG00000130726, ENSG00000185215, ENSG00000184939, ENSG00000184937, ENSG00000100139, ENSG00000104907, ENSG00000183486, ENSG00000136098, ENSG00000170379, ENSG00000198721, ENSG0000…
Annotation Cluster 3	Enrichment Score: 13.855077281000447
Category	Term	Count	%	PValue	Genes	List Total	Pop Hits	Pop Total	Fold Enrichment	Bonferroni	Benjamini	FDR
GOTERM_BP_ALL	GO:0071840~cellular component organization or biogenesis	1002	39.7619	4.34712e-15	ENSG00000078142, ENSG00000075651, ENSG00000110075, ENSG00000170382, ENSG00000164338, ENSG00000126778, ENSG00000167987, ENSG00000177646, ENSG00000124313, ENSG00000170581, ENSG00000163682, ENSG00000196998, ENSG00000128585, ENSG00000130726, ENSG00000198911, ENSG00000100139, ENSG00000184937, ENSG00000198910, ENSG00000183486, ENSG00000170379, ENSG00000136098, ENSG00000102081, ENSG00000258659, ENSG0000…	2236	6265	16792	1.20109	4.0835e-11	1.57052e-12	8.79297e-12
GOTERM_BP_ALL	GO:0006996~organelle organization	644	25.5556	1.42542e-14	ENSG00000086300, ENSG00000078142, ENSG00000110075, ENSG00000120438, ENSG00000054392, ENSG00000086598, ENSG00000167987, ENSG00000182923, ENSG00000147010, ENSG00000177646, ENSG00000181085, ENSG00000124313, ENSG00000170581, ENSG00000196998, ENSG00000166971, ENSG00000130726, ENSG00000128585, ENSG00000102103, ENSG00000198911, ENSG00000141644, ENSG00000113580, ENSG00000183486, ENSG00000196497, ENSG0000…	2236	3753	16792	1.28866	1.34023e-10	4.46743e-12	2.88547e-11
GOTERM_BP_ALL	GO:0016043~cellular component organization	974	38.6508	4.3916e-14	ENSG00000078142, ENSG00000075651, ENSG00000110075, ENSG00000170382, ENSG00000126778, ENSG00000167987, ENSG00000177646, ENSG00000124313, ENSG00000170581, ENSG00000163682, ENSG00000196998, ENSG00000128585, ENSG00000130726, ENSG00000198911, ENSG00000100139, ENSG00000184937, ENSG00000198910, ENSG00000183486, ENSG00000170379, ENSG00000136098, ENSG00000102081, ENSG00000258659, ENSG00000204673, ENSG0000…	2236	6109	16792	1.19735	4.14632e-10	1.15176e-11	8.92508e-11
Annotation Cluster 4	Enrichment Score: 11.694201983660355
Category	Term	Count	%	PValue	Genes	List Total	Pop Hits	Pop Total	Fold Enrichment	Bonferroni	Benjamini	FDR
GOTERM_BP_ALL	GO:0008219~cell death	385	15.2778	2.376e-17	ENSG00000115008, ENSG00000161642, ENSG00000188313, ENSG00000071243, ENSG00000171720, ENSG00000120438, ENSG00000087074, ENSG00000076248, ENSG00000126778, ENSG00000147010, ENSG00000115694, ENSG00000115415, ENSG00000140464, ENSG00000166971, ENSG00000161638, ENSG00000035681, ENSG00000184937, ENSG00000113580, ENSG00000131747, ENSG00000106366, ENSG00000056558, ENSG00000139625, ENSG00000141458, ENSG0000…	2236	1958	16792	1.47665	2.24081e-13	1.86734e-14	4.82361e-14
GOTERM_BP_ALL	GO:0012501~programmed cell death	363	14.4048	9.47038e-16	ENSG00000115008, ENSG00000161642, ENSG00000071243, ENSG00000188313, ENSG00000171720, ENSG00000087074, ENSG00000120438, ENSG00000076248, ENSG00000126778, ENSG00000147010, ENSG00000115694, ENSG00000115415, ENSG00000166971, ENSG00000140464, ENSG00000161638, ENSG00000184937, ENSG00000035681, ENSG00000113580, ENSG00000131747, ENSG00000056558, ENSG00000106366, ENSG00000139625, ENSG00000204673, ENSG0000…	2236	1852	16792	1.47196	9.42346e-12	4.95937e-13	2.03171e-12
GOTERM_BP_ALL	GO:0010941~regulation of cell death	308	12.2222	9.86431e-16	ENSG00000115008, ENSG00000161642, ENSG00000071243, ENSG00000171720, ENSG00000120438, ENSG00000076248, ENSG00000126778, ENSG00000115415, ENSG00000140464, ENSG00000161638, ENSG00000184937, ENSG00000035681, ENSG00000131747, ENSG00000056558, ENSG00000106366, ENSG00000139625, ENSG00000141458, ENSG00000204673, ENSG00000146674, ENSG00000196591, ENSG00000137331, ENSG00000120156, ENSG00000213886, ENSG0000…	2236	1509	16792	1.53282	9.42346e-12	4.71179e-13	2.03171e-12
GOTERM_BP_ALL	GO:0006915~apoptotic process	344	13.6508	3.38318e-15	ENSG00000115008, ENSG00000161642, ENSG00000071243, ENSG00000188313, ENSG00000171720, ENSG00000087074, ENSG00000120438, ENSG00000076248, ENSG00000126778, ENSG00000147010, ENSG00000115694, ENSG00000115415, ENSG00000166971, ENSG00000140464, ENSG00000161638, ENSG00000184937, ENSG00000035681, ENSG00000113580, ENSG00000131747, ENSG00000056558, ENSG00000106366, ENSG00000139625, ENSG00000204673, ENSG0000…	2236	1747	16792	1.47875	3.14115e-11	1.25644e-12	6.76126e-12
GOTERM_BP_ALL	GO:0042981~regulation of apoptotic process	286	11.3492	1.15312e-14	ENSG00000115008, ENSG00000161642, ENSG00000071243, ENSG00000171720, ENSG00000120438, ENSG00000076248, ENSG00000126778, ENSG00000115415, ENSG00000140464, ENSG00000161638, ENSG00000184937, ENSG00000035681, ENSG00000131747, ENSG00000056558, ENSG00000106366, ENSG00000139625, ENSG00000204673, ENSG00000196591, ENSG00000146674, ENSG00000137331, ENSG00000120156, ENSG00000213886, ENSG00000143401, ENSG0000…	2236	1400	16792	1.53415	1.08893e-10	3.889e-12	2.34368e-11
GOTERM_BP_ALL	GO:0043067~regulation of programmed cell death	288	11.4286	1.26282e-14	ENSG00000115008, ENSG00000161642, ENSG00000071243, ENSG00000171720, ENSG00000120438, ENSG00000076248, ENSG00000126778, ENSG00000115415, ENSG00000140464, ENSG00000161638, ENSG00000184937, ENSG00000035681, ENSG00000131747, ENSG00000056558, ENSG00000106366, ENSG00000139625, ENSG00000204673, ENSG00000146674, ENSG00000196591, ENSG00000137331, ENSG00000120156, ENSG00000213886, ENSG00000143401, ENSG0000…	2236	1413	16792	1.53067	1.19364e-10	4.11604e-12	2.56906e-11
GOTERM_BP_ALL	GO:0097190~apoptotic signaling pathway	143	5.6746	1.66127e-13	ENSG00000115008, ENSG00000168209, ENSG00000161642, ENSG00000138448, ENSG00000172667, ENSG00000148346, ENSG00000162552, ENSG00000087074, ENSG00000177595, ENSG00000173039, ENSG00000104081, ENSG00000115694, ENSG00000126709, ENSG00000182866, ENSG00000152256, ENSG00000140464, ENSG00000175197, ENSG00000051108, ENSG00000122641, ENSG00000056558, ENSG00000106366, ENSG00000165119, ENSG00000185499, ENSG0000…	2236	583	16792	1.84204	1.56639e-09	3.91597e-11	3.37186e-10
GOTERM_BP_ALL	GO:0010942~positive regulation of cell death	136	5.39683	5.69402e-10	ENSG00000168209, ENSG00000071243, ENSG00000106305, ENSG00000172667, ENSG00000073921, ENSG00000182872, ENSG00000177595, ENSG00000104081, ENSG00000182866, ENSG00000140464, ENSG00000175197, ENSG00000101265, ENSG00000122641, ENSG00000035681, ENSG00000184937, ENSG00000125845, ENSG00000131747, ENSG00000119922, ENSG00000146674, ENSG00000145349, ENSG00000113916, ENSG00000143878, ENSG00000213886, ENSG0000…	2236	607	16792	1.6826	5.37001e-06	5.59378e-08	1.15596e-06
GOTERM_BP_ALL	GO:0043069~negative regulation of programmed cell death	170	6.74603	4.22964e-09	ENSG00000144747, ENSG00000115008, ENSG00000161642, ENSG00000138448, ENSG00000105976, ENSG00000172766, ENSG00000171720, ENSG00000162552, ENSG00000076248, ENSG00000090554, ENSG00000126778, ENSG00000177595, ENSG00000173039, ENSG00000124193, ENSG00000126709, ENSG00000167772, ENSG00000161638, ENSG00000051108, ENSG00000184937, ENSG00000165119, ENSG00000106366, ENSG00000139625, ENSG00000164509, ENSG0000…	2236	829	16792	1.54002	3.98889e-05	3.56158e-07	8.58674e-06
GOTERM_BP_ALL	GO:0060548~negative regulation of cell death	181	7.18254	4.50952e-09	ENSG00000144747, ENSG00000115008, ENSG00000161642, ENSG00000138448, ENSG00000105976, ENSG00000167264, ENSG00000172766, ENSG00000171720, ENSG00000162552, ENSG00000076248, ENSG00000090554, ENSG00000126778, ENSG00000177595, ENSG00000173039, ENSG00000124193, ENSG00000126709, ENSG00000167772, ENSG00000161638, ENSG00000051108, ENSG00000184937, ENSG00000165119, ENSG00000106366, ENSG00000139625, ENSG0000…	2236	897	16792	1.51536	4.25284e-05	3.76366e-07	9.15495e-06
GOTERM_BP_ALL	GO:0043066~negative regulation of apoptotic process	168	6.66667	4.68797e-09	ENSG00000144747, ENSG00000115008, ENSG00000161642, ENSG00000138448, ENSG00000172766, ENSG00000171720, ENSG00000162552, ENSG00000076248, ENSG00000090554, ENSG00000126778, ENSG00000177595, ENSG00000173039, ENSG00000124193, ENSG00000126709, ENSG00000167772, ENSG00000161638, ENSG00000051108, ENSG00000184937, ENSG00000165119, ENSG00000106366, ENSG00000139625, ENSG00000164509, ENSG00000196591, ENSG0000…	2236	818	16792	1.54236	4.42113e-05	3.87827e-07	9.51723e-06
GOTERM_BP_ALL	GO:0043068~positive regulation of programmed cell death	127	5.03968	6.99006e-09	ENSG00000071243, ENSG00000172667, ENSG00000182872, ENSG00000177595, ENSG00000104081, ENSG00000182866, ENSG00000140464, ENSG00000175197, ENSG00000101265, ENSG00000122641, ENSG00000184937, ENSG00000035681, ENSG00000125845, ENSG00000131747, ENSG00000119922, ENSG00000146674, ENSG00000145349, ENSG00000113916, ENSG00000143878, ENSG00000213886, ENSG00000196712, ENSG00000086061, ENSG00000011422, ENSG0000…	2236	577	16792	1.65295	6.59211e-05	5.53977e-07	1.41908e-05
GOTERM_BP_ALL	GO:0043065~positive regulation of apoptotic process	125	4.96032	1.46148e-08	ENSG00000071243, ENSG00000172667, ENSG00000182872, ENSG00000177595, ENSG00000104081, ENSG00000182866, ENSG00000140464, ENSG00000175197, ENSG00000101265, ENSG00000122641, ENSG00000184937, ENSG00000035681, ENSG00000125845, ENSG00000131747, ENSG00000119922, ENSG00000146674, ENSG00000145349, ENSG00000113916, ENSG00000143878, ENSG00000213886, ENSG00000196712, ENSG00000086061, ENSG00000011422, ENSG0000…	2236	572	16792	1.64114	0.000137823	1.10266e-06	2.96701e-05
Annotation Cluster 5	Enrichment Score: 11.632219019486882
Category	Term	Count	%	PValue	Genes	List Total	Pop Hits	Pop Total	Fold Enrichment	Bonferroni	Benjamini	FDR
UP_KEYWORDS	Nucleotide-binding	339	13.4524	2.73374e-19	ENSG00000187867, ENSG00000114268, ENSG00000111335, ENSG00000154310, ENSG00000078142, ENSG00000138107, ENSG00000113643, ENSG00000137628, ENSG00000168078, ENSG00000160688, ENSG00000157985, ENSG00000168827, ENSG00000111331, ENSG00000113240, ENSG00000120438, ENSG00000145907, ENSG00000163785, ENSG00000054392, ENSG00000103222, ENSG00000115694, ENSG00000181085, ENSG00000160584, ENSG00000166833, ENSG0000…	2470	1788	20581	1.5798	1.48169e-16	2.1167e-17	3.98133e-16
UP_KEYWORDS	ATP-binding	273	10.8333	1.50283e-17	ENSG00000187867, ENSG00000114268, ENSG00000111335, ENSG00000154310, ENSG00000078142, ENSG00000138107, ENSG00000113643, ENSG00000168078, ENSG00000160688, ENSG00000137628, ENSG00000111331, ENSG00000113240, ENSG00000120438, ENSG00000145907, ENSG00000163785, ENSG00000103222, ENSG00000115694, ENSG00000181085, ENSG00000160584, ENSG00000166833, ENSG00000117266, ENSG00000071909, ENSG00000163468, ENSG0000…	2470	1391	20581	1.63533	8.14536e-15	1.01817e-15	2.18868e-14
GOTERM_MF_ALL	GO:0036094~small molecule binding	466	18.4921	2.99133e-14	ENSG00000111335, ENSG00000138107, ENSG00000078142, ENSG00000137628, ENSG00000160688, ENSG00000111331, ENSG00000113240, ENSG00000183684, ENSG00000120438, ENSG00000054392, ENSG00000163785, ENSG00000103222, ENSG00000109113, ENSG00000181085, ENSG00000177646, ENSG00000160584, ENSG00000166833, ENSG00000117266, ENSG00000141644, ENSG00000183486, ENSG00000136098, ENSG00000131747, ENSG00000139625, ENSG0000…	2242	2571	16881	1.36473	6.55537e-11	1.31107e-11	5.19029e-11
GOTERM_MF_ALL	GO:0097159~organic cyclic compound binding	965	38.2937	3.28467e-14	ENSG00000111335, ENSG00000078142, ENSG00000160688, ENSG00000137628, ENSG00000111331, ENSG00000113240, ENSG00000183684, ENSG00000141002, ENSG00000164338, ENSG00000126777, ENSG00000126778, ENSG00000109113, ENSG00000177646, ENSG00000151247, ENSG00000170581, ENSG00000163682, ENSG00000166833, ENSG00000117266, ENSG00000130726, ENSG00000198911, ENSG00000184939, ENSG00000184937, ENSG00000104907, ENSG0000…	2242	6052	16881	1.20058	7.21334e-11	1.20223e-11	5.71099e-11
GOTERM_MF_ALL	GO:0000166~nucleotide binding	437	17.3413	5.58044e-14	ENSG00000111335, ENSG00000138107, ENSG00000078142, ENSG00000137628, ENSG00000160688, ENSG00000111331, ENSG00000113240, ENSG00000183684, ENSG00000120438, ENSG00000054392, ENSG00000163785, ENSG00000103222, ENSG00000109113, ENSG00000181085, ENSG00000177646, ENSG00000160584, ENSG00000166833, ENSG00000117266, ENSG00000141644, ENSG00000183486, ENSG00000136098, ENSG00000131747, ENSG00000139625, ENSG0000…	2242	2389	16881	1.3773	1.22578e-10	1.53223e-11	9.70557e-11
GOTERM_MF_ALL	GO:1901265~nucleoside phosphate binding	437	17.3413	6.54545e-14	ENSG00000111335, ENSG00000138107, ENSG00000078142, ENSG00000137628, ENSG00000160688, ENSG00000111331, ENSG00000113240, ENSG00000183684, ENSG00000120438, ENSG00000054392, ENSG00000163785, ENSG00000103222, ENSG00000109113, ENSG00000181085, ENSG00000177646, ENSG00000160584, ENSG00000166833, ENSG00000117266, ENSG00000141644, ENSG00000183486, ENSG00000136098, ENSG00000131747, ENSG00000139625, ENSG0000…	2242	2390	16881	1.37672	1.43779e-10	1.59754e-11	1.13842e-10
GOTERM_MF_ALL	GO:1901363~heterocyclic compound binding	951	37.7381	9.36335e-14	ENSG00000111335, ENSG00000078142, ENSG00000160688, ENSG00000137628, ENSG00000111331, ENSG00000113240, ENSG00000183684, ENSG00000141002, ENSG00000164338, ENSG00000126777, ENSG00000126778, ENSG00000109113, ENSG00000177646, ENSG00000151247, ENSG00000170581, ENSG00000163682, ENSG00000166833, ENSG00000117266, ENSG00000130726, ENSG00000198911, ENSG00000184939, ENSG00000184937, ENSG00000104907, ENSG0000…	2242	5971	16881	1.19921	2.05434e-10	1.86758e-11	1.62659e-10
UP_KEYWORDS	Kinase	157	6.23016	3.71882e-13	ENSG00000114268, ENSG00000154310, ENSG00000078142, ENSG00000105976, ENSG00000181929, ENSG00000168078, ENSG00000008130, ENSG00000113240, ENSG00000163785, ENSG00000090554, ENSG00000115694, ENSG00000147010, ENSG00000145725, ENSG00000181085, ENSG00000182866, ENSG00000073331, ENSG00000160584, ENSG00000117266, ENSG00000152256, ENSG00000142235, ENSG00000131037, ENSG00000177169, ENSG00000196335, ENSG0000…	2470	735	20581	1.77984	2.01583e-10	1.55064e-11	5.41656e-10
GOTERM_MF_ALL	GO:0032549~ribonucleoside binding	349	13.8492	8.92379e-13	ENSG00000187867, ENSG00000114268, ENSG00000154310, ENSG00000111335, ENSG00000078142, ENSG00000138107, ENSG00000113643, ENSG00000137628, ENSG00000168078, ENSG00000160688, ENSG00000255561, ENSG00000157985, ENSG00000168827, ENSG00000111331, ENSG00000113240, ENSG00000120438, ENSG00000145907, ENSG00000163785, ENSG00000054392, ENSG00000103222, ENSG00000109113, ENSG00000115694, ENSG00000181085, ENSG0000…	2242	1853	16881	1.41812	1.95881e-09	1.63234e-10	1.55098e-09
GOTERM_MF_ALL	GO:0001882~nucleoside binding	350	13.8889	9.2968e-13	ENSG00000187867, ENSG00000114268, ENSG00000154310, ENSG00000111335, ENSG00000078142, ENSG00000138107, ENSG00000113643, ENSG00000137628, ENSG00000168078, ENSG00000160688, ENSG00000255561, ENSG00000157985, ENSG00000168827, ENSG00000111331, ENSG00000113240, ENSG00000120438, ENSG00000145907, ENSG00000163785, ENSG00000054392, ENSG00000103222, ENSG00000109113, ENSG00000115694, ENSG00000181085, ENSG0000…	2242	1860	16881	1.41683	2.04069e-09	1.56976e-10	1.61582e-09
GOTERM_MF_ALL	GO:0001883~purine nucleoside binding	348	13.8095	1.4397e-12	ENSG00000187867, ENSG00000114268, ENSG00000154310, ENSG00000111335, ENSG00000078142, ENSG00000138107, ENSG00000113643, ENSG00000137628, ENSG00000168078, ENSG00000160688, ENSG00000255561, ENSG00000157985, ENSG00000168827, ENSG00000111331, ENSG00000113240, ENSG00000120438, ENSG00000145907, ENSG00000163785, ENSG00000054392, ENSG00000103222, ENSG00000109113, ENSG00000115694, ENSG00000181085, ENSG0000…	2242	1853	16881	1.41406	3.16022e-09	2.2573e-10	2.50225e-09
GOTERM_MF_ALL	GO:0032550~purine ribonucleoside binding	347	13.7698	1.83085e-12	ENSG00000187867, ENSG00000114268, ENSG00000154310, ENSG00000111335, ENSG00000078142, ENSG00000138107, ENSG00000113643, ENSG00000137628, ENSG00000168078, ENSG00000160688, ENSG00000255561, ENSG00000157985, ENSG00000168827, ENSG00000111331, ENSG00000113240, ENSG00000120438, ENSG00000145907, ENSG00000163785, ENSG00000054392, ENSG00000103222, ENSG00000109113, ENSG00000115694, ENSG00000181085, ENSG0000…	2242	1850	16881	1.41228	4.01876e-09	2.67917e-10	3.18204e-09
GOTERM_MF_ALL	GO:0035639~purine ribonucleoside triphosphate binding	345	13.6905	2.47344e-12	ENSG00000187867, ENSG00000114268, ENSG00000111335, ENSG00000154310, ENSG00000078142, ENSG00000138107, ENSG00000113643, ENSG00000137628, ENSG00000168078, ENSG00000160688, ENSG00000255561, ENSG00000157985, ENSG00000168827, ENSG00000111331, ENSG00000113240, ENSG00000120438, ENSG00000145907, ENSG00000163785, ENSG00000054392, ENSG00000103222, ENSG00000109113, ENSG00000115694, ENSG00000181085, ENSG0000…	2242	1841	16881	1.411	5.42926e-09	3.39329e-10	4.29887e-09
GOTERM_MF_ALL	GO:0032555~purine ribonucleotide binding	350	13.8889	5.34075e-12	ENSG00000187867, ENSG00000114268, ENSG00000154310, ENSG00000111335, ENSG00000078142, ENSG00000138107, ENSG00000113643, ENSG00000137628, ENSG00000168078, ENSG00000160688, ENSG00000255561, ENSG00000157985, ENSG00000168827, ENSG00000111331, ENSG00000113240, ENSG00000120438, ENSG00000145907, ENSG00000163785, ENSG00000054392, ENSG00000103222, ENSG00000109113, ENSG00000115694, ENSG00000181085, ENSG0000…	2242	1884	16881	1.39878	1.17229e-08	6.89582e-10	9.28216e-09
GOTERM_MF_ALL	GO:0017076~purine nucleotide binding	352	13.9683	5.40652e-12	ENSG00000187867, ENSG00000114268, ENSG00000154310, ENSG00000111335, ENSG00000078142, ENSG00000138107, ENSG00000113643, ENSG00000137628, ENSG00000168078, ENSG00000160688, ENSG00000255561, ENSG00000157985, ENSG00000168827, ENSG00000111331, ENSG00000113240, ENSG00000120438, ENSG00000145907, ENSG00000163785, ENSG00000054392, ENSG00000103222, ENSG00000109113, ENSG00000115694, ENSG00000181085, ENSG0000…	2242	1897	16881	1.39713	1.18674e-08	6.59301e-10	9.39658e-09
GOTERM_MF_ALL	GO:0032553~ribonucleotide binding	352	13.9683	6.52686e-12	ENSG00000187867, ENSG00000114268, ENSG00000154310, ENSG00000111335, ENSG00000078142, ENSG00000138107, ENSG00000113643, ENSG00000137628, ENSG00000168078, ENSG00000160688, ENSG00000255561, ENSG00000157985, ENSG00000168827, ENSG00000111331, ENSG00000113240, ENSG00000120438, ENSG00000145907, ENSG00000163785, ENSG00000054392, ENSG00000103222, ENSG00000109113, ENSG00000115694, ENSG00000181085, ENSG0000…	2242	1900	16881	1.39493	1.43265e-08	7.54028e-10	1.13437e-08
GOTERM_MF_ALL	GO:0016301~kinase activity	196	7.77778	8.77857e-12	ENSG00000114268, ENSG00000154310, ENSG00000078142, ENSG00000168078, ENSG00000113240, ENSG00000163785, ENSG00000147010, ENSG00000115694, ENSG00000181085, ENSG00000160584, ENSG00000117266, ENSG00000130726, ENSG00000071909, ENSG00000136098, ENSG00000139625, ENSG00000000938, ENSG00000120156, ENSG00000115687, ENSG00000188191, ENSG00000117676, ENSG00000011422, ENSG00000119487, ENSG00000164078, ENSG0000…	2242	924	16881	1.59715	1.92689e-08	9.17566e-10	1.52571e-08
GOTERM_MF_ALL	GO:0097367~carbohydrate derivative binding	402	15.9524	1.5306e-11	ENSG00000111335, ENSG00000078142, ENSG00000138107, ENSG00000137628, ENSG00000160688, ENSG00000130635, ENSG00000111331, ENSG00000113240, ENSG00000120438, ENSG00000163785, ENSG00000054392, ENSG00000103222, ENSG00000109113, ENSG00000181085, ENSG00000160584, ENSG00000166833, ENSG00000117266, ENSG00000183486, ENSG00000136098, ENSG00000131747, ENSG00000139625, ENSG00000163898, ENSG00000197150, ENSG0000…	2242	2241	16881	1.35066	3.35966e-08	1.52712e-09	2.66017e-08
GOTERM_MF_ALL	GO:0005524~ATP binding	286	11.3492	2.79382e-11	ENSG00000187867, ENSG00000114268, ENSG00000111335, ENSG00000154310, ENSG00000078142, ENSG00000138107, ENSG00000113643, ENSG00000168078, ENSG00000160688, ENSG00000255561, ENSG00000137628, ENSG00000111331, ENSG00000113240, ENSG00000120438, ENSG00000145907, ENSG00000163785, ENSG00000103222, ENSG00000115694, ENSG00000181085, ENSG00000160584, ENSG00000166833, ENSG00000117266, ENSG00000071909, ENSG0000…	2242	1495	16881	1.44041	6.13244e-08	2.66628e-09	4.85565e-08
GOTERM_MF_ALL	GO:0030554~adenyl nucleotide binding	293	11.627	3.43734e-11	ENSG00000187867, ENSG00000114268, ENSG00000111335, ENSG00000154310, ENSG00000078142, ENSG00000138107, ENSG00000113643, ENSG00000168078, ENSG00000160688, ENSG00000255561, ENSG00000137628, ENSG00000111331, ENSG00000113240, ENSG00000120438, ENSG00000145907, ENSG00000163785, ENSG00000103222, ENSG00000115694, ENSG00000181085, ENSG00000160584, ENSG00000166833, ENSG00000117266, ENSG00000100335, ENSG0000…	2242	1542	16881	1.43069	7.54496e-08	3.01798e-09	5.97408e-08
GOTERM_MF_ALL	GO:0032559~adenyl ribonucleotide binding	291	11.5476	3.78199e-11	ENSG00000187867, ENSG00000114268, ENSG00000111335, ENSG00000154310, ENSG00000078142, ENSG00000138107, ENSG00000113643, ENSG00000168078, ENSG00000160688, ENSG00000255561, ENSG00000137628, ENSG00000111331, ENSG00000113240, ENSG00000120438, ENSG00000145907, ENSG00000163785, ENSG00000103222, ENSG00000115694, ENSG00000181085, ENSG00000160584, ENSG00000166833, ENSG00000117266, ENSG00000100335, ENSG0000…	2242	1531	16881	1.43113	8.30146e-08	3.19287e-09	6.57308e-08
GOTERM_MF_ALL	GO:0016773~phosphotransferase activity, alcohol group as acceptor	166	6.5873	4.84296e-10	ENSG00000114268, ENSG00000154310, ENSG00000078142, ENSG00000105976, ENSG00000181929, ENSG00000168078, ENSG00000008130, ENSG00000177455, ENSG00000113240, ENSG00000163785, ENSG00000115694, ENSG00000181085, ENSG00000182866, ENSG00000073331, ENSG00000160584, ENSG00000117266, ENSG00000152256, ENSG00000130726, ENSG00000101265, ENSG00000142235, ENSG00000177169, ENSG00000071909, ENSG00000196335, ENSG0000…	2242	784	16881	1.59424	1.06303e-06	3.93714e-08	8.41704e-07
UP_SEQ_FEATURE	nucleotide phosphate-binding region:ATP	182	7.22222	1.10128e-08	ENSG00000114268, ENSG00000154310, ENSG00000105976, ENSG00000137628, ENSG00000168078, ENSG00000113240, ENSG00000100201, ENSG00000204410, ENSG00000163785, ENSG00000115694, ENSG00000181085, ENSG00000182866, ENSG00000160584, ENSG00000166833, ENSG00000126261, ENSG00000117266, ENSG00000152256, ENSG00000142235, ENSG00000197299, ENSG00000177169, ENSG00000071909, ENSG00000196335, ENSG00000136098, ENSG0000…	2445	994	20063	1.50246	6.1064e-05	1.52663e-05	2.11862e-05
UP_SEQ_FEATURE	binding site:ATP	111	4.40476	1.74924e-07	ENSG00000154310, ENSG00000105976, ENSG00000168078, ENSG00000113240, ENSG00000163785, ENSG00000175198, ENSG00000115694, ENSG00000181085, ENSG00000182866, ENSG00000160584, ENSG00000117266, ENSG00000152256, ENSG00000142235, ENSG00000247626, ENSG00000177169, ENSG00000196335, ENSG00000071909, ENSG00000136098, ENSG00000131747, ENSG00000139625, ENSG00000000938, ENSG00000145349, ENSG00000120156, ENSG0000…	2445	558	20063	1.63232	0.000969482	0.000161646	0.000336515
INTERPRO	IPR011009:Protein kinase-like domain	108	4.28571	6.56811e-07	ENSG00000154310, ENSG00000105976, ENSG00000078142, ENSG00000168078, ENSG00000113240, ENSG00000163785, ENSG00000115694, ENSG00000181085, ENSG00000182866, ENSG00000160584, ENSG00000073331, ENSG00000117266, ENSG00000142235, ENSG00000177169, ENSG00000196335, ENSG00000071909, ENSG00000136098, ENSG00000139625, ENSG00000145349, ENSG00000000938, ENSG00000120156, ENSG00000138769, ENSG00000115687, ENSG0000…	2360	531	18559	1.59945	0.00198357	0.00198357	0.0011837
Annotation Cluster 6	Enrichment Score: 11.090278401582793
Category	Term	Count	%	PValue	Genes	List Total	Pop Hits	Pop Total	Fold Enrichment	Bonferroni	Benjamini	FDR
GOTERM_CC_ALL	GO:0005634~nucleus	1171	46.4683	4.13123e-33	ENSG00000111335, ENSG00000111331, ENSG00000113240, ENSG00000110075, ENSG00000183684, ENSG00000141002, ENSG00000164338, ENSG00000126778, ENSG00000013561, ENSG00000109113, ENSG00000177646, ENSG00000170581, ENSG00000163682, ENSG00000166833, ENSG00000130726, ENSG00000198911, ENSG00000184939, ENSG00000104907, ENSG00000184937, ENSG00000060688, ENSG00000156384, ENSG00000183486, ENSG00000136098, ENSG0000…	2343	7048	18224	1.2923	4.89551e-30	5.43946e-31	6.66838e-30
UP_KEYWORDS	Nucleus	855	33.9286	1.31296e-27	ENSG00000111335, ENSG00000111331, ENSG00000113240, ENSG00000110075, ENSG00000183684, ENSG00000141002, ENSG00000164338, ENSG00000126778, ENSG00000013561, ENSG00000109113, ENSG00000170581, ENSG00000166833, ENSG00000130726, ENSG00000198911, ENSG00000184939, ENSG00000184937, ENSG00000156384, ENSG00000060688, ENSG00000183486, ENSG00000109381, ENSG00000102081, ENSG00000196591, ENSG00000054267, ENSG0000…	2470	5244	20581	1.35854	7.11622e-25	1.42324e-25	1.91215e-24
GOTERM_BP_ALL	GO:0044237~cellular metabolic process	1566	62.1429	3.25653e-23	ENSG00000113240, ENSG00000110075, ENSG00000164338, ENSG00000126778, ENSG00000054277, ENSG00000013561, ENSG00000151247, ENSG00000163682, ENSG00000196998, ENSG00000130726, ENSG00000184939, ENSG00000104907, ENSG00000184937, ENSG00000136098, ENSG00000198721, ENSG00000258659, ENSG00000196591, ENSG00000054267, ENSG00000109107, ENSG00000077616, ENSG00000110080, ENSG00000061936, ENSG00000100938, ENSG0000…	2236	10202	16792	1.15276	3.07124e-19	3.07124e-19	6.61121e-20
GOTERM_BP_ALL	GO:0044260~cellular macromolecule metabolic process	1321	52.4206	3.76501e-21	ENSG00000111335, ENSG00000078142, ENSG00000111331, ENSG00000113240, ENSG00000110075, ENSG00000183684, ENSG00000087074, ENSG00000141002, ENSG00000164338, ENSG00000033011, ENSG00000126778, ENSG00000054277, ENSG00000013561, ENSG00000151247, ENSG00000170581, ENSG00000163682, ENSG00000117266, ENSG00000196998, ENSG00000130726, ENSG00000184939, ENSG00000198911, ENSG00000104907, ENSG00000184937, ENSG0000…	2236	8387	16792	1.18284	3.55078e-17	1.77539e-17	7.64348e-18
GOTERM_BP_ALL	GO:0046483~heterocycle metabolic process	979	38.8492	8.98208e-20	ENSG00000111335, ENSG00000160688, ENSG00000111331, ENSG00000113240, ENSG00000087074, ENSG00000183684, ENSG00000141002, ENSG00000164338, ENSG00000126778, ENSG00000013561, ENSG00000151247, ENSG00000170581, ENSG00000163682, ENSG00000130726, ENSG00000198911, ENSG00000184939, ENSG00000184937, ENSG00000104907, ENSG00000060688, ENSG00000156384, ENSG00000197838, ENSG00000109381, ENSG00000102081, ENSG0000…	2236	5919	16792	1.24212	8.471e-16	2.82367e-16	1.82349e-16
GOTERM_BP_ALL	GO:0006139~nucleobase-containing compound metabolic process	959	38.0556	2.61444e-19	ENSG00000111335, ENSG00000160688, ENSG00000111331, ENSG00000113240, ENSG00000087074, ENSG00000183684, ENSG00000141002, ENSG00000164338, ENSG00000126778, ENSG00000013561, ENSG00000151247, ENSG00000170581, ENSG00000163682, ENSG00000130726, ENSG00000198911, ENSG00000184939, ENSG00000184937, ENSG00000104907, ENSG00000060688, ENSG00000156384, ENSG00000109381, ENSG00000102081, ENSG00000258659, ENSG0000…	2236	5794	16792	1.243	2.46568e-15	4.10946e-16	5.30766e-16
GOTERM_BP_ALL	GO:0006725~cellular aromatic compound metabolic process	980	38.8889	8.15446e-19	ENSG00000111335, ENSG00000160688, ENSG00000111331, ENSG00000113240, ENSG00000087074, ENSG00000183684, ENSG00000141002, ENSG00000164338, ENSG00000126778, ENSG00000013561, ENSG00000151247, ENSG00000170581, ENSG00000163682, ENSG00000130726, ENSG00000198911, ENSG00000184939, ENSG00000184937, ENSG00000104907, ENSG00000060688, ENSG00000156384, ENSG00000197838, ENSG00000109381, ENSG00000102081, ENSG0000…	2236	5965	16792	1.2338	7.69047e-15	1.09864e-15	1.65547e-15
GOTERM_BP_ALL	GO:1901360~organic cyclic compound metabolic process	1005	39.881	9.95304e-19	ENSG00000111335, ENSG00000160688, ENSG00000111331, ENSG00000113240, ENSG00000087076, ENSG00000087074, ENSG00000183684, ENSG00000141002, ENSG00000164338, ENSG00000126778, ENSG00000013561, ENSG00000151247, ENSG00000170581, ENSG00000163682, ENSG00000130726, ENSG00000198911, ENSG00000184939, ENSG00000184937, ENSG00000104907, ENSG00000060688, ENSG00000156384, ENSG00000197838, ENSG00000109381, ENSG0000…	2236	6149	16792	1.22742	9.38671e-15	1.17334e-15	2.0206e-15
GOTERM_BP_ALL	GO:0034641~cellular nitrogen compound metabolic process	1052	41.746	2.23055e-18	ENSG00000111335, ENSG00000160688, ENSG00000111331, ENSG00000113240, ENSG00000183684, ENSG00000087074, ENSG00000141002, ENSG00000164338, ENSG00000126778, ENSG00000013561, ENSG00000151247, ENSG00000170581, ENSG00000163682, ENSG00000130726, ENSG00000198911, ENSG00000184939, ENSG00000184937, ENSG00000104907, ENSG00000060688, ENSG00000156384, ENSG00000109381, ENSG00000102081, ENSG00000258659, ENSG0000…	2236	6505	16792	1.2145	2.10363e-14	2.33737e-15	4.52832e-15
GOTERM_BP_ALL	GO:0090304~nucleic acid metabolic process	862	34.2063	6.07227e-18	ENSG00000111335, ENSG00000111331, ENSG00000113240, ENSG00000087074, ENSG00000183684, ENSG00000141002, ENSG00000164338, ENSG00000126778, ENSG00000013561, ENSG00000151247, ENSG00000170581, ENSG00000163682, ENSG00000130726, ENSG00000198911, ENSG00000184939, ENSG00000184937, ENSG00000104907, ENSG00000156384, ENSG00000060688, ENSG00000109381, ENSG00000102081, ENSG00000258659, ENSG00000196591, ENSG0000…	2236	5158	16792	1.25504	5.72676e-14	5.72676e-15	1.23275e-14
GOTERM_BP_ALL	GO:0044238~primary metabolic process	1542	61.1905	1.08476e-17	ENSG00000113240, ENSG00000110075, ENSG00000164338, ENSG00000126778, ENSG00000054277, ENSG00000013561, ENSG00000151247, ENSG00000163682, ENSG00000196998, ENSG00000130726, ENSG00000184939, ENSG00000104907, ENSG00000184937, ENSG00000136098, ENSG00000198721, ENSG00000258659, ENSG00000196591, ENSG00000054267, ENSG00000109107, ENSG00000077616, ENSG00000110080, ENSG00000061936, ENSG00000100938, ENSG0000…	2236	10243	16792	1.13054	1.02304e-13	9.30032e-15	2.20221e-14
GOTERM_BP_ALL	GO:0043170~macromolecule metabolic process	1396	55.3968	1.41914e-16	ENSG00000111335, ENSG00000078142, ENSG00000111331, ENSG00000113240, ENSG00000110075, ENSG00000183684, ENSG00000087074, ENSG00000141002, ENSG00000164338, ENSG00000033011, ENSG00000054277, ENSG00000126778, ENSG00000013561, ENSG00000151247, ENSG00000170581, ENSG00000163682, ENSG00000117266, ENSG00000196998, ENSG00000130726, ENSG00000184939, ENSG00000198911, ENSG00000104907, ENSG00000184937, ENSG0000…	2236	9130	16792	1.14827	1.04705e-12	8.04912e-14	2.22045e-13
GOTERM_BP_ALL	GO:0008152~metabolic process	1641	65.119	3.41643e-16	ENSG00000113240, ENSG00000110075, ENSG00000164338, ENSG00000126778, ENSG00000054277, ENSG00000013561, ENSG00000151247, ENSG00000163682, ENSG00000196998, ENSG00000130726, ENSG00000184939, ENSG00000104907, ENSG00000184937, ENSG00000136098, ENSG00000198721, ENSG00000258659, ENSG00000196591, ENSG00000054267, ENSG00000109107, ENSG00000077616, ENSG00000110080, ENSG00000061936, ENSG00000100938, ENSG0000…	2236	11075	16792	1.11274	3.14115e-12	2.09388e-13	6.77236e-13
GOTERM_BP_ALL	GO:0071704~organic substance metabolic process	1594	63.254	4.94133e-16	ENSG00000113240, ENSG00000110075, ENSG00000164338, ENSG00000126778, ENSG00000054277, ENSG00000013561, ENSG00000151247, ENSG00000163682, ENSG00000196998, ENSG00000130726, ENSG00000184939, ENSG00000104907, ENSG00000184937, ENSG00000136098, ENSG00000198721, ENSG00000258659, ENSG00000196591, ENSG00000054267, ENSG00000109107, ENSG00000077616, ENSG00000110080, ENSG00000061936, ENSG00000100938, ENSG0000…	2236	10707	16792	1.11802	4.18821e-12	2.46358e-13	8.99281e-13
GOTERM_BP_ALL	GO:0006807~nitrogen compound metabolic process	1100	43.6508	8.06314e-16	ENSG00000111335, ENSG00000160688, ENSG00000111331, ENSG00000113240, ENSG00000183684, ENSG00000087074, ENSG00000141002, ENSG00000164338, ENSG00000126778, ENSG00000013561, ENSG00000151247, ENSG00000170581, ENSG00000163682, ENSG00000130726, ENSG00000198911, ENSG00000184939, ENSG00000184937, ENSG00000104907, ENSG00000060688, ENSG00000156384, ENSG00000109381, ENSG00000102081, ENSG00000258659, ENSG0000…	2236	6948	16792	1.18895	7.32936e-12	4.0723e-13	1.57652e-12
GOTERM_BP_ALL	GO:0009893~positive regulation of metabolic process	540	21.4286	1.97565e-14	ENSG00000087074, ENSG00000183684, ENSG00000120438, ENSG00000163785, ENSG00000086598, ENSG00000126778, ENSG00000013561, ENSG00000181085, ENSG00000166971, ENSG00000130726, ENSG00000159592, ENSG00000198911, ENSG00000184939, ENSG00000184937, ENSG00000153395, ENSG00000113580, ENSG00000156384, ENSG00000136352, ENSG00000109381, ENSG00000102081, ENSG00000131747, ENSG00000106366, ENSG00000139625, ENSG0000…	2236	3052	16792	1.32874	1.86375e-10	6.01208e-12	4.01235e-11
GOTERM_BP_ALL	GO:0009058~biosynthetic process	1004	39.8413	3.21391e-14	ENSG00000111335, ENSG00000078142, ENSG00000075651, ENSG00000160688, ENSG00000087076, ENSG00000087074, ENSG00000183684, ENSG00000141002, ENSG00000033011, ENSG00000126778, ENSG00000013561, ENSG00000151247, ENSG00000170581, ENSG00000163682, ENSG00000196998, ENSG00000130726, ENSG00000198911, ENSG00000184939, ENSG00000184937, ENSG00000156384, ENSG00000109381, ENSG00000102081, ENSG00000167165, ENSG0000…	2236	6320	16792	1.19302	3.02598e-10	8.89999e-12	6.51368e-11
GOTERM_BP_ALL	GO:0010604~positive regulation of macromolecule metabolic process	509	20.1984	4.46605e-14	ENSG00000087074, ENSG00000183684, ENSG00000120438, ENSG00000163785, ENSG00000086598, ENSG00000126778, ENSG00000013561, ENSG00000181085, ENSG00000166971, ENSG00000130726, ENSG00000159592, ENSG00000198911, ENSG00000184939, ENSG00000184937, ENSG00000153395, ENSG00000113580, ENSG00000156384, ENSG00000136352, ENSG00000109381, ENSG00000102081, ENSG00000131747, ENSG00000106366, ENSG00000139625, ENSG0000…	2236	2856	16792	1.33841	4.20915e-10	1.13761e-11	9.06053e-11
GOTERM_BP_ALL	GO:1901576~organic substance biosynthetic process	987	39.1667	1.40509e-13	ENSG00000111335, ENSG00000078142, ENSG00000075651, ENSG00000160688, ENSG00000087074, ENSG00000183684, ENSG00000141002, ENSG00000033011, ENSG00000126778, ENSG00000013561, ENSG00000151247, ENSG00000170581, ENSG00000163682, ENSG00000196998, ENSG00000130726, ENSG00000198911, ENSG00000184939, ENSG00000184937, ENSG00000156384, ENSG00000109381, ENSG00000102081, ENSG00000167165, ENSG00000258659, ENSG0000…	2236	6227	16792	1.19033	1.32557e-09	3.48833e-11	2.8535e-10
GOTERM_BP_ALL	GO:0044249~cellular biosynthetic process	971	38.5317	2.03002e-13	ENSG00000111335, ENSG00000078142, ENSG00000160688, ENSG00000087076, ENSG00000087074, ENSG00000183684, ENSG00000141002, ENSG00000033011, ENSG00000126778, ENSG00000013561, ENSG00000151247, ENSG00000170581, ENSG00000163682, ENSG00000196998, ENSG00000130726, ENSG00000198911, ENSG00000184939, ENSG00000184937, ENSG00000156384, ENSG00000109381, ENSG00000102081, ENSG00000258659, ENSG00000196591, ENSG0000…	2236	6118	16792	1.1919	1.91401e-09	4.55717e-11	4.12015e-10
GOTERM_BP_ALL	GO:0048522~positive regulation of cellular process	779	30.9127	2.12887e-13	ENSG00000137628, ENSG00000087074, ENSG00000183684, ENSG00000126778, ENSG00000013561, ENSG00000124313, ENSG00000151247, ENSG00000130726, ENSG00000198911, ENSG00000184939, ENSG00000184937, ENSG00000198910, ENSG00000156384, ENSG00000170379, ENSG00000109381, ENSG00000102081, ENSG00000198915, ENSG00000196591, ENSG00000157227, ENSG00000213886, ENSG00000111328, ENSG00000054267, ENSG00000170889, ENSG0000…	2236	4744	16792	1.23317	2.00824e-09	4.67033e-11	4.32299e-10
GOTERM_BP_ALL	GO:0031325~positive regulation of cellular metabolic process	500	19.8413	6.88964e-13	ENSG00000087074, ENSG00000183684, ENSG00000120438, ENSG00000163785, ENSG00000126778, ENSG00000013561, ENSG00000181085, ENSG00000166971, ENSG00000130726, ENSG00000159592, ENSG00000198911, ENSG00000184939, ENSG00000184937, ENSG00000113580, ENSG00000156384, ENSG00000136352, ENSG00000109381, ENSG00000102081, ENSG00000131747, ENSG00000106366, ENSG00000139625, ENSG00000196591, ENSG00000136982, ENSG0000…	2236	2839	16792	1.32262	6.498e-09	1.38255e-10	1.39877e-09
GOTERM_BP_ALL	GO:0034645~cellular macromolecule biosynthetic process	813	32.2619	8.02515e-13	ENSG00000111335, ENSG00000078142, ENSG00000087074, ENSG00000183684, ENSG00000141002, ENSG00000126778, ENSG00000033011, ENSG00000013561, ENSG00000151247, ENSG00000170581, ENSG00000196998, ENSG00000163682, ENSG00000130726, ENSG00000198911, ENSG00000184939, ENSG00000184937, ENSG00000156384, ENSG00000109381, ENSG00000102081, ENSG00000258659, ENSG00000196591, ENSG00000111328, ENSG00000054267, ENSG0000…	2236	5012	16792	1.21818	7.56809e-09	1.54451e-10	1.62912e-09
GOTERM_BP_ALL	GO:0009059~macromolecule biosynthetic process	835	33.1349	1.11258e-12	ENSG00000111335, ENSG00000078142, ENSG00000087074, ENSG00000183684, ENSG00000141002, ENSG00000126778, ENSG00000033011, ENSG00000013561, ENSG00000151247, ENSG00000170581, ENSG00000196998, ENSG00000163682, ENSG00000130726, ENSG00000198911, ENSG00000184939, ENSG00000184937, ENSG00000156384, ENSG00000109381, ENSG00000102081, ENSG00000258659, ENSG00000196591, ENSG00000111328, ENSG00000054267, ENSG0000…	2236	5175	16792	1.21173	1.04925e-08	2.0985e-10	2.25864e-09
GOTERM_BP_ALL	GO:0019222~regulation of metabolic process	973	38.6111	1.16637e-12	ENSG00000111331, ENSG00000113240, ENSG00000110075, ENSG00000087074, ENSG00000183684, ENSG00000141002, ENSG00000126778, ENSG00000013561, ENSG00000151247, ENSG00000170581, ENSG00000130726, ENSG00000198911, ENSG00000184939, ENSG00000184937, ENSG00000156384, ENSG00000136098, ENSG00000109381, ENSG00000102081, ENSG00000167165, ENSG00000258659, ENSG00000204673, ENSG00000196591, ENSG00000157227, ENSG0000…	2236	6171	16792	1.1841	1.10003e-08	2.15693e-10	2.36795e-09
GOTERM_BP_ALL	GO:0031323~regulation of cellular metabolic process	927	36.7857	1.67021e-12	ENSG00000111331, ENSG00000113240, ENSG00000110075, ENSG00000087074, ENSG00000183684, ENSG00000141002, ENSG00000126778, ENSG00000013561, ENSG00000151247, ENSG00000170581, ENSG00000130726, ENSG00000198911, ENSG00000184939, ENSG00000184937, ENSG00000156384, ENSG00000136098, ENSG00000109381, ENSG00000102081, ENSG00000167165, ENSG00000258659, ENSG00000204673, ENSG00000196591, ENSG00000157227, ENSG0000…	2236	5844	16792	1.19124	1.57518e-08	2.97204e-10	3.39078e-09
GOTERM_BP_ALL	GO:0016070~RNA metabolic process	759	30.119	2.16739e-12	ENSG00000111335, ENSG00000111331, ENSG00000113240, ENSG00000197008, ENSG00000087074, ENSG00000183684, ENSG00000141002, ENSG00000164338, ENSG00000126778, ENSG00000013561, ENSG00000170581, ENSG00000151247, ENSG00000163682, ENSG00000130726, ENSG00000159592, ENSG00000102103, ENSG00000198911, ENSG00000141644, ENSG00000184939, ENSG00000184937, ENSG00000104907, ENSG00000113580, ENSG00000060688, ENSG0000…	2236	4648	16792	1.22633	2.04405e-08	3.71646e-10	4.40007e-09
GOTERM_BP_ALL	GO:0010628~positive regulation of gene expression	320	12.6984	8.03923e-12	ENSG00000115008, ENSG00000188313, ENSG00000171720, ENSG00000183684, ENSG00000113648, ENSG00000087074, ENSG00000086598, ENSG00000126778, ENSG00000013561, ENSG00000115415, ENSG00000115414, ENSG00000134317, ENSG00000104447, ENSG00000140464, ENSG00000130726, ENSG00000159592, ENSG00000198911, ENSG00000184939, ENSG00000089154, ENSG00000184937, ENSG00000113580, ENSG00000136352, ENSG00000156384, ENSG0000…	2236	1692	16792	1.4203	7.5818e-08	1.26363e-09	1.63207e-08
GOTERM_BP_ALL	GO:0060255~regulation of macromolecule metabolic process	918	36.4286	8.13951e-12	ENSG00000111331, ENSG00000113240, ENSG00000110075, ENSG00000087074, ENSG00000183684, ENSG00000141002, ENSG00000126778, ENSG00000013561, ENSG00000151247, ENSG00000170581, ENSG00000130726, ENSG00000198911, ENSG00000184939, ENSG00000184937, ENSG00000156384, ENSG00000136098, ENSG00000109381, ENSG00000102081, ENSG00000258659, ENSG00000204673, ENSG00000196591, ENSG00000157227, ENSG00000054267, ENSG0000…	2236	5815	16792	1.18556	7.67635e-08	1.25842e-09	1.65243e-08
GOTERM_BP_ALL	GO:0044271~cellular nitrogen compound biosynthetic process	797	31.627	8.50009e-12	ENSG00000111335, ENSG00000160688, ENSG00000087074, ENSG00000183684, ENSG00000141002, ENSG00000126778, ENSG00000013561, ENSG00000151247, ENSG00000170581, ENSG00000163682, ENSG00000130726, ENSG00000198911, ENSG00000184939, ENSG00000184937, ENSG00000156384, ENSG00000109381, ENSG00000102081, ENSG00000258659, ENSG00000196591, ENSG00000183696, ENSG00000054267, ENSG00000110080, ENSG00000116649, ENSG0000…	2236	4947	16792	1.20989	8.01643e-08	1.29297e-09	1.72563e-08
GOTERM_BP_ALL	GO:0051173~positive regulation of nitrogen compound metabolic process	330	13.0952	1.77873e-11	ENSG00000115008, ENSG00000188313, ENSG00000171720, ENSG00000183684, ENSG00000087074, ENSG00000120438, ENSG00000076248, ENSG00000126778, ENSG00000013561, ENSG00000115415, ENSG00000181085, ENSG00000134317, ENSG00000104447, ENSG00000111602, ENSG00000140464, ENSG00000130726, ENSG00000159592, ENSG00000198911, ENSG00000184939, ENSG00000089154, ENSG00000184937, ENSG00000035681, ENSG00000113580, ENSG0000…	2236	1767	16792	1.40252	1.67751e-07	2.54169e-09	3.61105e-08
GOTERM_BP_ALL	GO:0031328~positive regulation of cellular biosynthetic process	324	12.8571	1.89588e-11	ENSG00000115008, ENSG00000115009, ENSG00000188313, ENSG00000171720, ENSG00000183684, ENSG00000087074, ENSG00000120438, ENSG00000126778, ENSG00000013561, ENSG00000115415, ENSG00000181085, ENSG00000134317, ENSG00000104447, ENSG00000140464, ENSG00000130726, ENSG00000159592, ENSG00000198911, ENSG00000184939, ENSG00000089154, ENSG00000184937, ENSG00000035681, ENSG00000113580, ENSG00000143147, ENSG0000…	2236	1729	16792	1.40728	1.78801e-07	2.59132e-09	3.8489e-08
GOTERM_BP_ALL	GO:0010557~positive regulation of macromolecule biosynthetic process	303	12.0238	2.28693e-11	ENSG00000115008, ENSG00000115009, ENSG00000188313, ENSG00000171720, ENSG00000183684, ENSG00000120438, ENSG00000087074, ENSG00000126778, ENSG00000013561, ENSG00000115415, ENSG00000181085, ENSG00000134317, ENSG00000104447, ENSG00000140464, ENSG00000130726, ENSG00000159592, ENSG00000198911, ENSG00000184939, ENSG00000089154, ENSG00000184937, ENSG00000113580, ENSG00000136352, ENSG00000156384, ENSG0000…	2236	1597	16792	1.42485	2.1568e-07	3.03775e-09	4.64277e-08
GOTERM_BP_ALL	GO:0048518~positive regulation of biological process	841	33.373	2.43799e-11	ENSG00000078142, ENSG00000137628, ENSG00000087074, ENSG00000183684, ENSG00000126778, ENSG00000013561, ENSG00000124313, ENSG00000151247, ENSG00000130726, ENSG00000198911, ENSG00000184939, ENSG00000184937, ENSG00000198910, ENSG00000156384, ENSG00000170379, ENSG00000109381, ENSG00000102081, ENSG00000198915, ENSG00000258659, ENSG00000196591, ENSG00000157227, ENSG00000213886, ENSG00000111328, ENSG0000…	2236	5285	16792	1.19504	2.29927e-07	3.14969e-09	4.94946e-08
GOTERM_BP_ALL	GO:0034654~nucleobase-containing compound biosynthetic process	710	28.1746	2.90944e-11	ENSG00000111335, ENSG00000160688, ENSG00000197008, ENSG00000120438, ENSG00000087074, ENSG00000183684, ENSG00000141002, ENSG00000126778, ENSG00000013561, ENSG00000181085, ENSG00000170581, ENSG00000163682, ENSG00000130726, ENSG00000159592, ENSG00000102103, ENSG00000198911, ENSG00000141644, ENSG00000184939, ENSG00000184937, ENSG00000113580, ENSG00000156384, ENSG00000136352, ENSG00000109381, ENSG0000…	2236	4357	16792	1.22377	2.74389e-07	3.70796e-09	5.90656e-08
GOTERM_BP_ALL	GO:0018130~heterocycle biosynthetic process	717	28.4524	3.54977e-11	ENSG00000111335, ENSG00000160688, ENSG00000197008, ENSG00000120438, ENSG00000087074, ENSG00000183684, ENSG00000141002, ENSG00000126778, ENSG00000013561, ENSG00000181085, ENSG00000170581, ENSG00000163682, ENSG00000130726, ENSG00000159592, ENSG00000102103, ENSG00000198911, ENSG00000141644, ENSG00000184939, ENSG00000184937, ENSG00000113580, ENSG00000156384, ENSG00000136352, ENSG00000109381, ENSG0000…	2236	4411	16792	1.22071	3.34779e-07	4.46372e-09	7.20652e-08
GOTERM_BP_ALL	GO:0080090~regulation of primary metabolic process	911	36.1508	3.68609e-11	ENSG00000111331, ENSG00000113240, ENSG00000110075, ENSG00000087074, ENSG00000183684, ENSG00000141002, ENSG00000126778, ENSG00000013561, ENSG00000151247, ENSG00000170581, ENSG00000130726, ENSG00000198911, ENSG00000184939, ENSG00000184937, ENSG00000156384, ENSG00000136098, ENSG00000109381, ENSG00000102081, ENSG00000167165, ENSG00000258659, ENSG00000204673, ENSG00000196591, ENSG00000157227, ENSG0000…	2236	5798	16792	1.17997	3.47635e-07	4.57414e-09	7.48325e-08
GOTERM_BP_ALL	GO:0019438~aromatic compound biosynthetic process	718	28.4921	4.73672e-11	ENSG00000111335, ENSG00000160688, ENSG00000197008, ENSG00000120438, ENSG00000087074, ENSG00000183684, ENSG00000141002, ENSG00000126778, ENSG00000013561, ENSG00000181085, ENSG00000170581, ENSG00000163682, ENSG00000130726, ENSG00000159592, ENSG00000102103, ENSG00000198911, ENSG00000141644, ENSG00000184939, ENSG00000184937, ENSG00000113580, ENSG00000156384, ENSG00000136352, ENSG00000109381, ENSG0000…	2236	4424	16792	1.21882	4.46719e-07	5.51505e-09	9.61617e-08
GOTERM_BP_ALL	GO:0009891~positive regulation of biosynthetic process	325	12.8968	1.0615e-10	ENSG00000115008, ENSG00000115009, ENSG00000188313, ENSG00000171720, ENSG00000183684, ENSG00000087074, ENSG00000120438, ENSG00000126778, ENSG00000013561, ENSG00000115415, ENSG00000181085, ENSG00000134317, ENSG00000104447, ENSG00000140464, ENSG00000130726, ENSG00000159592, ENSG00000198911, ENSG00000184939, ENSG00000089154, ENSG00000184937, ENSG00000035681, ENSG00000113580, ENSG00000143147, ENSG0000…	2236	1760	16792	1.38676	1.0011e-06	1.17776e-08	2.15498e-07
GOTERM_BP_ALL	GO:1901362~organic cyclic compound biosynthetic process	731	29.0079	1.10271e-10	ENSG00000111335, ENSG00000160688, ENSG00000197008, ENSG00000120438, ENSG00000087074, ENSG00000183684, ENSG00000141002, ENSG00000126778, ENSG00000013561, ENSG00000181085, ENSG00000170581, ENSG00000163682, ENSG00000130726, ENSG00000159592, ENSG00000102103, ENSG00000198911, ENSG00000141644, ENSG00000184939, ENSG00000184937, ENSG00000113580, ENSG00000156384, ENSG00000136352, ENSG00000109381, ENSG0000…	2236	4535	16792	1.21052	1.03997e-06	1.20926e-08	2.23865e-07
GOTERM_BP_ALL	GO:0010467~gene expression	834	33.0952	5.4712e-10	ENSG00000078142, ENSG00000113240, ENSG00000087074, ENSG00000183684, ENSG00000141002, ENSG00000164338, ENSG00000126778, ENSG00000013561, ENSG00000151247, ENSG00000170581, ENSG00000163682, ENSG00000130726, ENSG00000198911, ENSG00000184939, ENSG00000184937, ENSG00000104907, ENSG00000156384, ENSG00000060688, ENSG00000109381, ENSG00000102081, ENSG00000258659, ENSG00000196591, ENSG00000157227, ENSG0000…	2236	5306	16792	1.1804	5.15988e-06	5.43146e-08	1.11073e-06
GOTERM_BP_ALL	GO:0051254~positive regulation of RNA metabolic process	265	10.5159	2.04375e-09	ENSG00000115008, ENSG00000188313, ENSG00000171720, ENSG00000183684, ENSG00000087074, ENSG00000126778, ENSG00000013561, ENSG00000115415, ENSG00000134317, ENSG00000104447, ENSG00000140464, ENSG00000130726, ENSG00000159592, ENSG00000198911, ENSG00000184939, ENSG00000184937, ENSG00000089154, ENSG00000113580, ENSG00000136352, ENSG00000156384, ENSG00000109381, ENSG00000131747, ENSG00000184634, ENSG0000…	2236	1415	16792	1.40644	1.92745e-05	1.87133e-07	4.1491e-06
GOTERM_BP_ALL	GO:0051171~regulation of nitrogen compound metabolic process	703	27.8968	2.31681e-09	ENSG00000111331, ENSG00000113240, ENSG00000197008, ENSG00000120438, ENSG00000087074, ENSG00000183684, ENSG00000141002, ENSG00000126778, ENSG00000013561, ENSG00000181085, ENSG00000170581, ENSG00000151247, ENSG00000130726, ENSG00000159592, ENSG00000102103, ENSG00000198911, ENSG00000141644, ENSG00000184939, ENSG00000184937, ENSG00000153395, ENSG00000113580, ENSG00000156384, ENSG00000136352, ENSG0000…	2236	4404	16792	1.19878	2.18496e-05	2.10095e-07	4.70345e-06
GOTERM_BP_ALL	GO:0045935~positive regulation of nucleobase-containing compound metabolic process	302	11.9841	2.59168e-09	ENSG00000115008, ENSG00000188313, ENSG00000171720, ENSG00000183684, ENSG00000120438, ENSG00000087074, ENSG00000076248, ENSG00000126778, ENSG00000013561, ENSG00000115415, ENSG00000181085, ENSG00000134317, ENSG00000104447, ENSG00000111602, ENSG00000140464, ENSG00000130726, ENSG00000159592, ENSG00000198911, ENSG00000184939, ENSG00000089154, ENSG00000184937, ENSG00000113580, ENSG00000143147, ENSG0000…	2236	1658	16792	1.3679	2.44418e-05	2.26316e-07	5.26146e-06
GOTERM_BP_ALL	GO:1903508~positive regulation of nucleic acid-templated transcription	251	9.96032	1.07612e-08	ENSG00000115008, ENSG00000188313, ENSG00000171720, ENSG00000183684, ENSG00000087074, ENSG00000126778, ENSG00000013561, ENSG00000115415, ENSG00000134317, ENSG00000104447, ENSG00000140464, ENSG00000130726, ENSG00000159592, ENSG00000198911, ENSG00000184939, ENSG00000184937, ENSG00000089154, ENSG00000113580, ENSG00000136352, ENSG00000156384, ENSG00000109381, ENSG00000131747, ENSG00000184634, ENSG0000…	2236	1349	16792	1.39731	0.000101484	8.45744e-07	2.18468e-05
GOTERM_BP_ALL	GO:0045893~positive regulation of transcription, DNA-templated	251	9.96032	1.07612e-08	ENSG00000115008, ENSG00000188313, ENSG00000171720, ENSG00000183684, ENSG00000087074, ENSG00000126778, ENSG00000013561, ENSG00000115415, ENSG00000134317, ENSG00000104447, ENSG00000140464, ENSG00000130726, ENSG00000159592, ENSG00000198911, ENSG00000184939, ENSG00000184937, ENSG00000089154, ENSG00000113580, ENSG00000136352, ENSG00000156384, ENSG00000109381, ENSG00000131747, ENSG00000184634, ENSG0000…	2236	1349	16792	1.39731	0.000101484	8.45744e-07	2.18468e-05
GOTERM_BP_ALL	GO:1902680~positive regulation of RNA biosynthetic process	254	10.0794	1.13289e-08	ENSG00000115008, ENSG00000188313, ENSG00000171720, ENSG00000183684, ENSG00000087074, ENSG00000126778, ENSG00000013561, ENSG00000115415, ENSG00000134317, ENSG00000104447, ENSG00000140464, ENSG00000130726, ENSG00000159592, ENSG00000198911, ENSG00000184939, ENSG00000184937, ENSG00000089154, ENSG00000113580, ENSG00000136352, ENSG00000156384, ENSG00000109381, ENSG00000131747, ENSG00000184634, ENSG0000…	2236	1369	16792	1.39335	0.000106837	8.75759e-07	2.29992e-05
GOTERM_BP_ALL	GO:0032774~RNA biosynthetic process	627	24.881	1.2215e-08	ENSG00000197008, ENSG00000087074, ENSG00000183684, ENSG00000141002, ENSG00000126778, ENSG00000013561, ENSG00000170581, ENSG00000163682, ENSG00000130726, ENSG00000102103, ENSG00000159592, ENSG00000198911, ENSG00000141644, ENSG00000184939, ENSG00000184937, ENSG00000113580, ENSG00000156384, ENSG00000136352, ENSG00000109381, ENSG00000131747, ENSG00000106366, ENSG00000258659, ENSG00000204371, ENSG0000…	2236	3905	16792	1.20581	0.000115193	9.3658e-07	2.4798e-05
GOTERM_BP_ALL	GO:0006351~transcription, DNA-templated	584	23.1746	1.2903e-08	ENSG00000197008, ENSG00000087074, ENSG00000183684, ENSG00000141002, ENSG00000126778, ENSG00000013561, ENSG00000170581, ENSG00000130726, ENSG00000102103, ENSG00000159592, ENSG00000198911, ENSG00000141644, ENSG00000184939, ENSG00000184937, ENSG00000113580, ENSG00000156384, ENSG00000136352, ENSG00000109381, ENSG00000131747, ENSG00000106366, ENSG00000258659, ENSG00000204371, ENSG00000196591, ENSG0000…	2236	3605	16792	1.21657	0.00012168	9.81353e-07	2.61948e-05
GOTERM_BP_ALL	GO:0097659~nucleic acid-templated transcription	607	24.0873	1.54526e-08	ENSG00000197008, ENSG00000087074, ENSG00000183684, ENSG00000141002, ENSG00000126778, ENSG00000013561, ENSG00000170581, ENSG00000130726, ENSG00000102103, ENSG00000159592, ENSG00000198911, ENSG00000141644, ENSG00000184939, ENSG00000184937, ENSG00000113580, ENSG00000156384, ENSG00000136352, ENSG00000109381, ENSG00000131747, ENSG00000106366, ENSG00000258659, ENSG00000204371, ENSG00000196591, ENSG0000…	2236	3771	16792	1.20882	0.000145723	1.15661e-06	3.13709e-05
GOTERM_BP_ALL	GO:0009889~regulation of biosynthetic process	687	27.2619	1.69944e-08	ENSG00000197008, ENSG00000120438, ENSG00000087074, ENSG00000183684, ENSG00000141002, ENSG00000126778, ENSG00000013561, ENSG00000181085, ENSG00000170581, ENSG00000151247, ENSG00000130726, ENSG00000159592, ENSG00000102103, ENSG00000198911, ENSG00000141644, ENSG00000184939, ENSG00000184937, ENSG00000153395, ENSG00000113580, ENSG00000156384, ENSG00000136352, ENSG00000109381, ENSG00000131747, ENSG0000…	2236	4339	16792	1.18904	0.000160262	1.23288e-06	3.4501e-05
GOTERM_BP_ALL	GO:2000112~regulation of cellular macromolecule biosynthetic process	638	25.3175	1.71645e-08	ENSG00000197008, ENSG00000120438, ENSG00000087074, ENSG00000183684, ENSG00000141002, ENSG00000126778, ENSG00000013561, ENSG00000181085, ENSG00000170581, ENSG00000151247, ENSG00000130726, ENSG00000102103, ENSG00000159592, ENSG00000198911, ENSG00000141644, ENSG00000184939, ENSG00000184937, ENSG00000113580, ENSG00000156384, ENSG00000136352, ENSG00000109381, ENSG00000102081, ENSG00000131747, ENSG0000…	2236	3991	16792	1.20052	0.000161866	1.23571e-06	3.48463e-05
GOTERM_BP_ALL	GO:0010468~regulation of gene expression	687	27.2619	2.12758e-08	ENSG00000113240, ENSG00000197008, ENSG00000087074, ENSG00000183684, ENSG00000141002, ENSG00000086598, ENSG00000126778, ENSG00000013561, ENSG00000170581, ENSG00000151247, ENSG00000130726, ENSG00000159592, ENSG00000102103, ENSG00000198911, ENSG00000141644, ENSG00000184939, ENSG00000184937, ENSG00000113580, ENSG00000156384, ENSG00000136352, ENSG00000109381, ENSG00000131747, ENSG00000102081, ENSG0000…	2236	4345	16792	1.1874	0.000200632	1.50866e-06	4.31929e-05
GOTERM_BP_ALL	GO:0010556~regulation of macromolecule biosynthetic process	653	25.9127	2.37851e-08	ENSG00000197008, ENSG00000120438, ENSG00000087074, ENSG00000183684, ENSG00000141002, ENSG00000126778, ENSG00000013561, ENSG00000181085, ENSG00000170581, ENSG00000151247, ENSG00000130726, ENSG00000102103, ENSG00000159592, ENSG00000198911, ENSG00000141644, ENSG00000184939, ENSG00000184937, ENSG00000113580, ENSG00000156384, ENSG00000136352, ENSG00000109381, ENSG00000102081, ENSG00000131747, ENSG0000…	2236	4107	16792	1.19404	0.000224292	1.66161e-06	4.8287e-05
GOTERM_BP_ALL	GO:0031326~regulation of cellular biosynthetic process	678	26.9048	2.38377e-08	ENSG00000197008, ENSG00000120438, ENSG00000087074, ENSG00000183684, ENSG00000141002, ENSG00000126778, ENSG00000013561, ENSG00000181085, ENSG00000170581, ENSG00000151247, ENSG00000130726, ENSG00000159592, ENSG00000102103, ENSG00000198911, ENSG00000141644, ENSG00000184939, ENSG00000184937, ENSG00000113580, ENSG00000156384, ENSG00000136352, ENSG00000109381, ENSG00000131747, ENSG00000102081, ENSG0000…	2236	4284	16792	1.18853	0.000224788	1.65303e-06	4.83937e-05
GOTERM_BP_ALL	GO:0019219~regulation of nucleobase-containing compound metabolic process	648	25.7143	9.56131e-08	ENSG00000111331, ENSG00000113240, ENSG00000197008, ENSG00000120438, ENSG00000087074, ENSG00000183684, ENSG00000141002, ENSG00000126778, ENSG00000013561, ENSG00000181085, ENSG00000170581, ENSG00000130726, ENSG00000159592, ENSG00000102103, ENSG00000198911, ENSG00000141644, ENSG00000184939, ENSG00000184937, ENSG00000113580, ENSG00000156384, ENSG00000136352, ENSG00000109381, ENSG00000102081, ENSG0000…	2236	4104	16792	1.18576	0.000901321	5.89363e-06	0.000194108
GOTERM_BP_ALL	GO:0051252~regulation of RNA metabolic process	597	23.6905	1.87525e-07	ENSG00000111331, ENSG00000113240, ENSG00000197008, ENSG00000087074, ENSG00000183684, ENSG00000141002, ENSG00000126778, ENSG00000013561, ENSG00000170581, ENSG00000130726, ENSG00000102103, ENSG00000159592, ENSG00000198911, ENSG00000141644, ENSG00000184939, ENSG00000184937, ENSG00000113580, ENSG00000156384, ENSG00000136352, ENSG00000109381, ENSG00000102081, ENSG00000131747, ENSG00000106366, ENSG0000…	2236	3762	16792	1.19175	0.00176699	1.07838e-05	0.000380701
UP_KEYWORDS	Transcription	364	14.4444	5.49422e-07	ENSG00000146587, ENSG00000197323, ENSG00000161642, ENSG00000071243, ENSG00000171720, ENSG00000197008, ENSG00000113649, ENSG00000141002, ENSG00000126778, ENSG00000013561, ENSG00000115415, ENSG00000134317, ENSG00000170581, ENSG00000104447, ENSG00000111602, ENSG00000140464, ENSG00000130726, ENSG00000102103, ENSG00000159592, ENSG00000198911, ENSG00000141644, ENSG00000184939, ENSG00000184937, ENSG0000…	2470	2398	20581	1.2648	0.000297743	1.29472e-05	0.000800157
GOTERM_MF_ALL	GO:0003676~nucleic acid binding	637	25.2778	8.48403e-07	ENSG00000111335, ENSG00000137628, ENSG00000111331, ENSG00000197008, ENSG00000120438, ENSG00000183684, ENSG00000141002, ENSG00000164338, ENSG00000126777, ENSG00000126778, ENSG00000170581, ENSG00000151247, ENSG00000163682, ENSG00000130726, ENSG00000102103, ENSG00000159592, ENSG00000198911, ENSG00000141644, ENSG00000184939, ENSG00000184937, ENSG00000104907, ENSG00000113580, ENSG00000060688, ENSG0000…	2242	4097	16881	1.17067	0.00186051	5.32056e-05	0.00147451
GOTERM_BP_ALL	GO:0006355~regulation of transcription, DNA-templated	566	22.4603	1.83404e-06	ENSG00000197008, ENSG00000087074, ENSG00000183684, ENSG00000141002, ENSG00000126778, ENSG00000013561, ENSG00000170581, ENSG00000130726, ENSG00000102103, ENSG00000159592, ENSG00000198911, ENSG00000141644, ENSG00000184939, ENSG00000184937, ENSG00000113580, ENSG00000156384, ENSG00000136352, ENSG00000109381, ENSG00000131747, ENSG00000106366, ENSG00000258659, ENSG00000204371, ENSG00000196591, ENSG0000…	2236	3603	16792	1.17973	0.0171481	8.35561e-05	0.00372328
GOTERM_BP_ALL	GO:1903506~regulation of nucleic acid-templated transcription	569	22.5794	1.88798e-06	ENSG00000197008, ENSG00000087074, ENSG00000183684, ENSG00000141002, ENSG00000126778, ENSG00000013561, ENSG00000170581, ENSG00000130726, ENSG00000102103, ENSG00000159592, ENSG00000198911, ENSG00000141644, ENSG00000184939, ENSG00000184937, ENSG00000113580, ENSG00000156384, ENSG00000136352, ENSG00000109381, ENSG00000131747, ENSG00000106366, ENSG00000258659, ENSG00000204371, ENSG00000196591, ENSG0000…	2236	3625	16792	1.17879	0.017648	8.55999e-05	0.00383278
GOTERM_BP_ALL	GO:2001141~regulation of RNA biosynthetic process	571	22.6587	2.32086e-06	ENSG00000197008, ENSG00000087074, ENSG00000183684, ENSG00000141002, ENSG00000126778, ENSG00000013561, ENSG00000170581, ENSG00000130726, ENSG00000102103, ENSG00000159592, ENSG00000198911, ENSG00000141644, ENSG00000184939, ENSG00000184937, ENSG00000113580, ENSG00000156384, ENSG00000136352, ENSG00000109381, ENSG00000131747, ENSG00000106366, ENSG00000258659, ENSG00000204371, ENSG00000196591, ENSG0000…	2236	3644	16792	1.17676	0.0216503	0.00010373	0.00471156
UP_KEYWORDS	Transcription regulation	350	13.8889	2.70338e-06	ENSG00000146587, ENSG00000197323, ENSG00000161642, ENSG00000071243, ENSG00000171720, ENSG00000197008, ENSG00000113649, ENSG00000141002, ENSG00000126778, ENSG00000013561, ENSG00000115415, ENSG00000134317, ENSG00000170581, ENSG00000104447, ENSG00000111602, ENSG00000140464, ENSG00000130726, ENSG00000102103, ENSG00000159592, ENSG00000198911, ENSG00000184939, ENSG00000141644, ENSG00000184937, ENSG0000…	2470	2332	20581	1.25057	0.00146416	5.42664e-05	0.00393704
GOTERM_BP_ALL	GO:0006366~transcription from RNA polymerase II promoter	301	11.9444	2.34336e-05	ENSG00000197323, ENSG00000115008, ENSG00000188313, ENSG00000171720, ENSG00000183684, ENSG00000113648, ENSG00000087074, ENSG00000113649, ENSG00000141002, ENSG00000126778, ENSG00000115415, ENSG00000134317, ENSG00000104447, ENSG00000111602, ENSG00000140464, ENSG00000130726, ENSG00000198911, ENSG00000184939, ENSG00000141644, ENSG00000089154, ENSG00000184937, ENSG00000113580, ENSG00000136352, ENSG0000…	2236	1820	16792	1.24201	0.198287	0.00088363	0.0475627
GOTERM_BP_ALL	GO:0045944~positive regulation of transcription from RNA polymerase II promoter	178	7.06349	0.000262501	ENSG00000125740, ENSG00000115008, ENSG00000185022, ENSG00000188313, ENSG00000105976, ENSG00000100201, ENSG00000171720, ENSG00000069667, ENSG00000188994, ENSG00000090554, ENSG00000126778, ENSG00000173039, ENSG00000115415, ENSG00000134317, ENSG00000104447, ENSG00000140464, ENSG00000130726, ENSG00000175197, ENSG00000198911, ENSG00000122641, ENSG00000184937, ENSG00000166529, ENSG00000089154, ENSG0000…	2236	1041	16792	1.2841	0.915919	0.00659839	0.531566
GOTERM_BP_ALL	GO:0006357~regulation of transcription from RNA polymerase II promoter	293	11.627	0.000381516	ENSG00000197323, ENSG00000115008, ENSG00000188313, ENSG00000171720, ENSG00000113648, ENSG00000087074, ENSG00000113649, ENSG00000141002, ENSG00000126778, ENSG00000013561, ENSG00000115415, ENSG00000134317, ENSG00000170581, ENSG00000104447, ENSG00000111602, ENSG00000140464, ENSG00000130726, ENSG00000198911, ENSG00000184939, ENSG00000141644, ENSG00000089154, ENSG00000184937, ENSG00000113580, ENSG0000…	2236	1835	16792	1.19912	0.972643	0.00916178	0.771685
GOTERM_BP_ALL	GO:0050794~regulation of cellular process	1457	57.8175	0.00263453	ENSG00000111335, ENSG00000078142, ENSG00000075651, ENSG00000137628, ENSG00000111331, ENSG00000113240, ENSG00000110075, ENSG00000171227, ENSG00000183684, ENSG00000087074, ENSG00000141002, ENSG00000170382, ENSG00000054277, ENSG00000126778, ENSG00000013561, ENSG00000109113, ENSG00000124313, ENSG00000151247, ENSG00000170581, ENSG00000117266, ENSG00000136695, ENSG00000130726, ENSG00000128585, ENSG0000…	2236	10489	16792	1.04317	1	0.0415671	5.21464
GOTERM_BP_ALL	GO:0050789~regulation of biological process	1512	60	0.0033668	ENSG00000111335, ENSG00000078142, ENSG00000075651, ENSG00000137628, ENSG00000111331, ENSG00000113240, ENSG00000110075, ENSG00000171227, ENSG00000183684, ENSG00000087074, ENSG00000141002, ENSG00000170382, ENSG00000054277, ENSG00000126778, ENSG00000013561, ENSG00000109113, ENSG00000124313, ENSG00000151247, ENSG00000170581, ENSG00000117266, ENSG00000136695, ENSG00000130726, ENSG00000128585, ENSG0000…	2236	10922	16792	1.03963	1	0.0509676	6.61748
GOTERM_MF_ALL	GO:0003677~DNA binding	367	14.5635	0.058216	ENSG00000197323, ENSG00000161642, ENSG00000188313, ENSG00000137628, ENSG00000197008, ENSG00000113648, ENSG00000143418, ENSG00000145907, ENSG00000076248, ENSG00000141002, ENSG00000126778, ENSG00000115415, ENSG00000134317, ENSG00000170581, ENSG00000104447, ENSG00000140464, ENSG00000130726, ENSG00000102103, ENSG00000159592, ENSG00000198911, ENSG00000141644, ENSG00000184939, ENSG00000184937, ENSG0000…	2242	2562	16881	1.07857	1	0.512967	64.7406
Annotation Cluster 7	Enrichment Score: 10.804963056171086
Category	Term	Count	%	PValue	Genes	List Total	Pop Hits	Pop Total	Fold Enrichment	Bonferroni	Benjamini	FDR
UP_KEYWORDS	Antiviral defense	45	1.78571	6.57199e-13	ENSG00000168209, ENSG00000058600, ENSG00000188313, ENSG00000111335, ENSG00000132256, ENSG00000137628, ENSG00000129351, ENSG00000111331, ENSG00000130813, ENSG00000132274, ENSG00000119917, ENSG00000171855, ENSG00000115415, ENSG00000100413, ENSG00000170581, ENSG00000142089, ENSG00000182393, ENSG00000140464, ENSG00000179387, ENSG00000013503, ENSG00000213928, ENSG00000128604, ENSG00000197111, ENSG0000…	2470	116	20581	3.23239	3.56231e-10	2.54451e-11	9.57201e-10
GOTERM_BP_ALL	GO:0071357~cellular response to type I interferon	34	1.34921	4.36478e-11	ENSG00000111335, ENSG00000111331, ENSG00000162645, ENSG00000165949, ENSG00000121236, ENSG00000119917, ENSG00000171855, ENSG00000115415, ENSG00000204525, ENSG00000126709, ENSG00000170581, ENSG00000142089, ENSG00000213928, ENSG00000128604, ENSG00000157601, ENSG00000160710, ENSG00000117595, ENSG00000140853, ENSG00000137265, ENSG00000183486, ENSG00000119922, ENSG00000172183, ENSG00000067066, ENSG0000…	2236	74	16792	3.45047	4.11643e-07	5.14554e-09	8.86111e-08
GOTERM_BP_ALL	GO:0060337~type I interferon signaling pathway	34	1.34921	4.36478e-11	ENSG00000111335, ENSG00000111331, ENSG00000162645, ENSG00000165949, ENSG00000121236, ENSG00000119917, ENSG00000171855, ENSG00000115415, ENSG00000204525, ENSG00000126709, ENSG00000170581, ENSG00000142089, ENSG00000213928, ENSG00000128604, ENSG00000157601, ENSG00000160710, ENSG00000117595, ENSG00000140853, ENSG00000137265, ENSG00000183486, ENSG00000119922, ENSG00000172183, ENSG00000067066, ENSG0000…	2236	74	16792	3.45047	4.11643e-07	5.14554e-09	8.86111e-08
GOTERM_BP_ALL	GO:0034340~response to type I interferon	35	1.38889	4.81422e-11	ENSG00000111335, ENSG00000111331, ENSG00000130813, ENSG00000162645, ENSG00000165949, ENSG00000121236, ENSG00000119917, ENSG00000171855, ENSG00000115415, ENSG00000204525, ENSG00000126709, ENSG00000170581, ENSG00000142089, ENSG00000213928, ENSG00000128604, ENSG00000157601, ENSG00000160710, ENSG00000117595, ENSG00000140853, ENSG00000137265, ENSG00000183486, ENSG00000119922, ENSG00000172183, ENSG0000…	2236	78	16792	3.3698	4.54029e-07	5.53694e-09	9.77351e-08
Annotation Cluster 8	Enrichment Score: 10.680922881819065
Category	Term	Count	%	PValue	Genes	List Total	Pop Hits	Pop Total	Fold Enrichment	Bonferroni	Benjamini	FDR
GOTERM_BP_ALL	GO:0044764~multi-organism cellular process	214	8.49206	2.31711e-14	ENSG00000111335, ENSG00000188313, ENSG00000137628, ENSG00000111331, ENSG00000183684, ENSG00000076248, ENSG00000077380, ENSG00000167987, ENSG00000115415, ENSG00000204525, ENSG00000170581, ENSG00000151247, ENSG00000163682, ENSG00000140464, ENSG00000130726, ENSG00000161638, ENSG00000089157, ENSG00000183486, ENSG00000131747, ENSG00000102081, ENSG00000258659, ENSG00000141458, ENSG00000000938, ENSG0000…	2236	973	16792	1.6517	2.18834e-10	6.83853e-12	4.71068e-11
GOTERM_BP_ALL	GO:0016032~viral process	212	8.4127	3.89314e-14	ENSG00000111335, ENSG00000188313, ENSG00000137628, ENSG00000111331, ENSG00000183684, ENSG00000076248, ENSG00000077380, ENSG00000167987, ENSG00000115415, ENSG00000204525, ENSG00000170581, ENSG00000151247, ENSG00000163682, ENSG00000140464, ENSG00000130726, ENSG00000161638, ENSG00000089157, ENSG00000183486, ENSG00000131747, ENSG00000102081, ENSG00000258659, ENSG00000141458, ENSG00000000938, ENSG0000…	2236	966	16792	1.64812	3.67515e-10	1.05004e-11	7.91145e-11
GOTERM_BP_ALL	GO:0044419~interspecies interaction between organisms	215	8.53175	1.8482e-13	ENSG00000111335, ENSG00000188313, ENSG00000137628, ENSG00000111331, ENSG00000183684, ENSG00000120438, ENSG00000076248, ENSG00000077380, ENSG00000167987, ENSG00000115415, ENSG00000204525, ENSG00000170581, ENSG00000151247, ENSG00000163682, ENSG00000140464, ENSG00000130726, ENSG00000161638, ENSG00000089157, ENSG00000183486, ENSG00000131747, ENSG00000102081, ENSG00000258659, ENSG00000141458, ENSG0000…	2236	998	16792	1.61785	1.74334e-09	4.25205e-11	3.75278e-10
GOTERM_BP_ALL	GO:0044403~symbiosis, encompassing mutualism through parasitism	215	8.53175	1.8482e-13	ENSG00000111335, ENSG00000188313, ENSG00000137628, ENSG00000111331, ENSG00000183684, ENSG00000120438, ENSG00000076248, ENSG00000077380, ENSG00000167987, ENSG00000115415, ENSG00000204525, ENSG00000170581, ENSG00000151247, ENSG00000163682, ENSG00000140464, ENSG00000130726, ENSG00000161638, ENSG00000089157, ENSG00000183486, ENSG00000131747, ENSG00000102081, ENSG00000258659, ENSG00000141458, ENSG0000…	2236	998	16792	1.61785	1.74334e-09	4.25205e-11	3.75278e-10
GOTERM_BP_ALL	GO:0009615~response to virus	89	3.53175	1.64982e-12	ENSG00000168209, ENSG00000058600, ENSG00000152056, ENSG00000111335, ENSG00000115758, ENSG00000188313, ENSG00000148346, ENSG00000116679, ENSG00000137628, ENSG00000111331, ENSG00000132466, ENSG00000132274, ENSG00000173039, ENSG00000171855, ENSG00000077348, ENSG00000115415, ENSG00000170581, ENSG00000114013, ENSG00000101017, ENSG00000182866, ENSG00000142089, ENSG00000182393, ENSG00000140464, ENSG0000…	2236	311	16792	2.14912	1.55592e-08	2.99215e-10	3.3493e-09
UP_KEYWORDS	Host-virus interaction	92	3.65079	1.07305e-10	ENSG00000109971, ENSG00000139842, ENSG00000198890, ENSG00000138448, ENSG00000118260, ENSG00000116679, ENSG00000151725, ENSG00000204628, ENSG00000183684, ENSG00000075151, ENSG00000132466, ENSG00000076248, ENSG00000077380, ENSG00000132274, ENSG00000173039, ENSG00000115415, ENSG00000204525, ENSG00000170581, ENSG00000151247, ENSG00000114013, ENSG00000182866, ENSG00000198373, ENSG00000140464, ENSG0000…	2470	385	20581	1.99112	5.81591e-08	3.87727e-09	1.56275e-07
GOTERM_BP_ALL	GO:0019058~viral life cycle	104	4.12698	2.50879e-08	ENSG00000109971, ENSG00000188313, ENSG00000138448, ENSG00000111331, ENSG00000183684, ENSG00000167987, ENSG00000163682, ENSG00000140464, ENSG00000130726, ENSG00000111581, ENSG00000161638, ENSG00000089157, ENSG00000131747, ENSG00000105258, ENSG00000102081, ENSG00000082258, ENSG00000099956, ENSG00000141458, ENSG00000172183, ENSG00000085978, ENSG00000145901, ENSG00000170889, ENSG00000185201, ENSG0000…	2236	455	16792	1.71653	0.000236576	1.71452e-06	5.09319e-05
GOTERM_BP_ALL	GO:0051704~multi-organism process	367	14.5635	0.000260829	ENSG00000115009, ENSG00000187867, ENSG00000188313, ENSG00000111335, ENSG00000137628, ENSG00000197329, ENSG00000111331, ENSG00000183684, ENSG00000120438, ENSG00000076248, ENSG00000077380, ENSG00000086598, ENSG00000167987, ENSG00000171522, ENSG00000115415, ENSG00000204525, ENSG00000170581, ENSG00000151247, ENSG00000136695, ENSG00000163682, ENSG00000140464, ENSG00000130726, ENSG00000161638, ENSG0000…	2236	2341	16792	1.17732	0.914582	0.006574	0.528188
Annotation Cluster 9	Enrichment Score: 10.4226058895144
Category	Term	Count	%	PValue	Genes	List Total	Pop Hits	Pop Total	Fold Enrichment	Bonferroni	Benjamini	FDR
GOTERM_CC_ALL	GO:0043232~intracellular non-membrane-bounded organelle	663	26.3095	3.19106e-14	ENSG00000086300, ENSG00000138107, ENSG00000078142, ENSG00000137628, ENSG00000120438, ENSG00000183684, ENSG00000164338, ENSG00000126778, ENSG00000182923, ENSG00000137821, ENSG00000147010, ENSG00000109113, ENSG00000151247, ENSG00000163682, ENSG00000166971, ENSG00000130726, ENSG00000102103, ENSG00000141644, ENSG00000184937, ENSG00000205129, ENSG00000153395, ENSG00000113580, ENSG00000156384, ENSG0000…	2343	4026	18224	1.28089	3.77581e-11	1.71629e-12	5.14366e-11
GOTERM_CC_ALL	GO:0043228~non-membrane-bounded organelle	663	26.3095	3.19106e-14	ENSG00000086300, ENSG00000138107, ENSG00000078142, ENSG00000137628, ENSG00000120438, ENSG00000183684, ENSG00000164338, ENSG00000126778, ENSG00000182923, ENSG00000137821, ENSG00000147010, ENSG00000109113, ENSG00000151247, ENSG00000163682, ENSG00000166971, ENSG00000130726, ENSG00000102103, ENSG00000141644, ENSG00000184937, ENSG00000205129, ENSG00000153395, ENSG00000113580, ENSG00000156384, ENSG0000…	2343	4026	18224	1.28089	3.77581e-11	1.71629e-12	5.14366e-11
GOTERM_CC_ALL	GO:0005856~cytoskeleton	322	12.7778	5.30043e-05	ENSG00000154310, ENSG00000078142, ENSG00000138107, ENSG00000086300, ENSG00000137628, ENSG00000171720, ENSG00000120438, ENSG00000113649, ENSG00000077380, ENSG00000197321, ENSG00000182923, ENSG00000147010, ENSG00000137821, ENSG00000111602, ENSG00000089159, ENSG00000173898, ENSG00000088833, ENSG00000117519, ENSG00000205129, ENSG00000113580, ENSG00000070087, ENSG00000071909, ENSG00000167460, ENSG0000…	2343	2054	18224	1.21935	0.0608798	0.00153082	0.0855219
Annotation Cluster 10	Enrichment Score: 8.406324339815937
Category	Term	Count	%	PValue	Genes	List Total	Pop Hits	Pop Total	Fold Enrichment	Bonferroni	Benjamini	FDR
UP_KEYWORDS	ATP-binding	273	10.8333	1.50283e-17	ENSG00000187867, ENSG00000114268, ENSG00000111335, ENSG00000154310, ENSG00000078142, ENSG00000138107, ENSG00000113643, ENSG00000168078, ENSG00000160688, ENSG00000137628, ENSG00000111331, ENSG00000113240, ENSG00000120438, ENSG00000145907, ENSG00000163785, ENSG00000103222, ENSG00000115694, ENSG00000181085, ENSG00000160584, ENSG00000166833, ENSG00000117266, ENSG00000071909, ENSG00000163468, ENSG0000…	2470	1391	20581	1.63533	8.14536e-15	1.01817e-15	2.18868e-14
UP_KEYWORDS	Transferase	318	12.619	1.71118e-16	ENSG00000171124, ENSG00000114268, ENSG00000111335, ENSG00000154310, ENSG00000078142, ENSG00000168078, ENSG00000160688, ENSG00000111331, ENSG00000113240, ENSG00000060982, ENSG00000163785, ENSG00000054392, ENSG00000033011, ENSG00000013561, ENSG00000147010, ENSG00000115694, ENSG00000181085, ENSG00000160584, ENSG00000117266, ENSG00000104907, ENSG00000153395, ENSG00000100479, ENSG00000071909, ENSG0000…	2470	1708	20581	1.55135	1.20348e-13	1.33227e-14	3.21965e-13
GOTERM_MF_ALL	GO:0016740~transferase activity	453	17.9762	3.33e-15	ENSG00000171124, ENSG00000111335, ENSG00000078142, ENSG00000160688, ENSG00000111331, ENSG00000113240, ENSG00000060982, ENSG00000054392, ENSG00000163785, ENSG00000033011, ENSG00000013561, ENSG00000147010, ENSG00000181085, ENSG00000160584, ENSG00000117266, ENSG00000166971, ENSG00000130726, ENSG00000104907, ENSG00000153395, ENSG00000139620, ENSG00000136098, ENSG00000087448, ENSG00000167165, ENSG0000…	2242	2453	16881	1.39048	7.31082e-12	2.43694e-12	5.78426e-12
GOTERM_MF_ALL	GO:0016772~transferase activity, transferring phosphorus-containing groups	231	9.16667	2.52473e-14	ENSG00000114268, ENSG00000111335, ENSG00000154310, ENSG00000078142, ENSG00000168078, ENSG00000160688, ENSG00000111331, ENSG00000113240, ENSG00000163785, ENSG00000147010, ENSG00000115694, ENSG00000181085, ENSG00000160584, ENSG00000117266, ENSG00000130726, ENSG00000071909, ENSG00000100479, ENSG00000136098, ENSG00000139625, ENSG00000000938, ENSG00000120156, ENSG00000115687, ENSG00000188191, ENSG0000…	2242	1077	16881	1.61495	5.53185e-11	1.38296e-11	4.37983e-11
UP_KEYWORDS	Kinase	157	6.23016	3.71882e-13	ENSG00000114268, ENSG00000154310, ENSG00000078142, ENSG00000105976, ENSG00000181929, ENSG00000168078, ENSG00000008130, ENSG00000113240, ENSG00000163785, ENSG00000090554, ENSG00000115694, ENSG00000147010, ENSG00000145725, ENSG00000181085, ENSG00000182866, ENSG00000073331, ENSG00000160584, ENSG00000117266, ENSG00000152256, ENSG00000142235, ENSG00000131037, ENSG00000177169, ENSG00000196335, ENSG0000…	2470	735	20581	1.77984	2.01583e-10	1.55064e-11	5.41656e-10
GOTERM_MF_ALL	GO:0016301~kinase activity	196	7.77778	8.77857e-12	ENSG00000114268, ENSG00000154310, ENSG00000078142, ENSG00000168078, ENSG00000113240, ENSG00000163785, ENSG00000147010, ENSG00000115694, ENSG00000181085, ENSG00000160584, ENSG00000117266, ENSG00000130726, ENSG00000071909, ENSG00000136098, ENSG00000139625, ENSG00000000938, ENSG00000120156, ENSG00000115687, ENSG00000188191, ENSG00000117676, ENSG00000011422, ENSG00000119487, ENSG00000164078, ENSG0000…	2242	924	16881	1.59715	1.92689e-08	9.17566e-10	1.52571e-08
GOTERM_MF_ALL	GO:0005524~ATP binding	286	11.3492	2.79382e-11	ENSG00000187867, ENSG00000114268, ENSG00000111335, ENSG00000154310, ENSG00000078142, ENSG00000138107, ENSG00000113643, ENSG00000168078, ENSG00000160688, ENSG00000255561, ENSG00000137628, ENSG00000111331, ENSG00000113240, ENSG00000120438, ENSG00000145907, ENSG00000163785, ENSG00000103222, ENSG00000115694, ENSG00000181085, ENSG00000160584, ENSG00000166833, ENSG00000117266, ENSG00000071909, ENSG0000…	2242	1495	16881	1.44041	6.13244e-08	2.66628e-09	4.85565e-08
GOTERM_MF_ALL	GO:0030554~adenyl nucleotide binding	293	11.627	3.43734e-11	ENSG00000187867, ENSG00000114268, ENSG00000111335, ENSG00000154310, ENSG00000078142, ENSG00000138107, ENSG00000113643, ENSG00000168078, ENSG00000160688, ENSG00000255561, ENSG00000137628, ENSG00000111331, ENSG00000113240, ENSG00000120438, ENSG00000145907, ENSG00000163785, ENSG00000103222, ENSG00000115694, ENSG00000181085, ENSG00000160584, ENSG00000166833, ENSG00000117266, ENSG00000100335, ENSG0000…	2242	1542	16881	1.43069	7.54496e-08	3.01798e-09	5.97408e-08
GOTERM_MF_ALL	GO:0032559~adenyl ribonucleotide binding	291	11.5476	3.78199e-11	ENSG00000187867, ENSG00000114268, ENSG00000111335, ENSG00000154310, ENSG00000078142, ENSG00000138107, ENSG00000113643, ENSG00000168078, ENSG00000160688, ENSG00000255561, ENSG00000137628, ENSG00000111331, ENSG00000113240, ENSG00000120438, ENSG00000145907, ENSG00000163785, ENSG00000103222, ENSG00000115694, ENSG00000181085, ENSG00000160584, ENSG00000166833, ENSG00000117266, ENSG00000100335, ENSG0000…	2242	1531	16881	1.43113	8.30146e-08	3.19287e-09	6.57308e-08
GOTERM_MF_ALL	GO:0016773~phosphotransferase activity, alcohol group as acceptor	166	6.5873	4.84296e-10	ENSG00000114268, ENSG00000154310, ENSG00000078142, ENSG00000105976, ENSG00000181929, ENSG00000168078, ENSG00000008130, ENSG00000177455, ENSG00000113240, ENSG00000163785, ENSG00000115694, ENSG00000181085, ENSG00000182866, ENSG00000073331, ENSG00000160584, ENSG00000117266, ENSG00000152256, ENSG00000130726, ENSG00000101265, ENSG00000142235, ENSG00000177169, ENSG00000071909, ENSG00000196335, ENSG0000…	2242	784	16881	1.59424	1.06303e-06	3.93714e-08	8.41704e-07
GOTERM_MF_ALL	GO:0004672~protein kinase activity	139	5.51587	9.19575e-09	ENSG00000154310, ENSG00000078142, ENSG00000105976, ENSG00000181929, ENSG00000168078, ENSG00000113240, ENSG00000163785, ENSG00000115694, ENSG00000181085, ENSG00000182866, ENSG00000160584, ENSG00000073331, ENSG00000117266, ENSG00000152256, ENSG00000101265, ENSG00000130726, ENSG00000142235, ENSG00000177169, ENSG00000196335, ENSG00000071909, ENSG00000136098, ENSG00000082258, ENSG00000139625, ENSG0000…	2242	652	16881	1.6052	2.01845e-05	6.30771e-07	1.59822e-05
UP_SEQ_FEATURE	nucleotide phosphate-binding region:ATP	182	7.22222	1.10128e-08	ENSG00000114268, ENSG00000154310, ENSG00000105976, ENSG00000137628, ENSG00000168078, ENSG00000113240, ENSG00000100201, ENSG00000204410, ENSG00000163785, ENSG00000115694, ENSG00000181085, ENSG00000182866, ENSG00000160584, ENSG00000166833, ENSG00000126261, ENSG00000117266, ENSG00000152256, ENSG00000142235, ENSG00000197299, ENSG00000177169, ENSG00000071909, ENSG00000196335, ENSG00000136098, ENSG0000…	2445	994	20063	1.50246	6.1064e-05	1.52663e-05	2.11862e-05
UP_SEQ_FEATURE	active site:Proton acceptor	129	5.11905	1.33371e-07	ENSG00000157036, ENSG00000154310, ENSG00000105976, ENSG00000168078, ENSG00000113240, ENSG00000087076, ENSG00000076248, ENSG00000163785, ENSG00000143149, ENSG00000115694, ENSG00000177646, ENSG00000181085, ENSG00000182866, ENSG00000160584, ENSG00000117266, ENSG00000149925, ENSG00000142235, ENSG00000243989, ENSG00000177169, ENSG00000071909, ENSG00000136098, ENSG00000139625, ENSG00000000938, ENSG0000…	2445	672	20063	1.57521	0.000739271	0.000147898	0.000256577
UP_SEQ_FEATURE	binding site:ATP	111	4.40476	1.74924e-07	ENSG00000154310, ENSG00000105976, ENSG00000168078, ENSG00000113240, ENSG00000163785, ENSG00000175198, ENSG00000115694, ENSG00000181085, ENSG00000182866, ENSG00000160584, ENSG00000117266, ENSG00000152256, ENSG00000142235, ENSG00000247626, ENSG00000177169, ENSG00000196335, ENSG00000071909, ENSG00000136098, ENSG00000131747, ENSG00000139625, ENSG00000000938, ENSG00000145349, ENSG00000120156, ENSG0000…	2445	558	20063	1.63232	0.000969482	0.000161646	0.000336515
INTERPRO	IPR011009:Protein kinase-like domain	108	4.28571	6.56811e-07	ENSG00000154310, ENSG00000105976, ENSG00000078142, ENSG00000168078, ENSG00000113240, ENSG00000163785, ENSG00000115694, ENSG00000181085, ENSG00000182866, ENSG00000160584, ENSG00000073331, ENSG00000117266, ENSG00000142235, ENSG00000177169, ENSG00000196335, ENSG00000071909, ENSG00000136098, ENSG00000139625, ENSG00000145349, ENSG00000000938, ENSG00000120156, ENSG00000138769, ENSG00000115687, ENSG0000…	2360	531	18559	1.59945	0.00198357	0.00198357	0.0011837
UP_SEQ_FEATURE	domain:Protein kinase	96	3.80952	8.13197e-07	ENSG00000142731, ENSG00000171094, ENSG00000154310, ENSG00000165752, ENSG00000105976, ENSG00000114670, ENSG00000168078, ENSG00000113240, ENSG00000105204, ENSG00000163785, ENSG00000115694, ENSG00000181085, ENSG00000156345, ENSG00000182866, ENSG00000160584, ENSG00000117266, ENSG00000134070, ENSG00000142235, ENSG00000037280, ENSG00000070759, ENSG00000177169, ENSG00000163545, ENSG00000196335, ENSG0000…	2445	478	20063	1.64801	0.00449903	0.000643961	0.0015644
INTERPRO	IPR000719:Protein kinase, catalytic domain	97	3.84921	6.43715e-06	ENSG00000142731, ENSG00000171094, ENSG00000165752, ENSG00000154310, ENSG00000105976, ENSG00000114670, ENSG00000154358, ENSG00000168078, ENSG00000113240, ENSG00000105204, ENSG00000163785, ENSG00000115694, ENSG00000181085, ENSG00000182866, ENSG00000156345, ENSG00000160584, ENSG00000117266, ENSG00000134070, ENSG00000142235, ENSG00000037280, ENSG00000177169, ENSG00000070759, ENSG00000163545, ENSG0000…	2360	487	18559	1.56634	0.0192715	0.00968261	0.0116004
INTERPRO	IPR017441:Protein kinase, ATP binding site	77	3.05556	3.791e-05	ENSG00000142731, ENSG00000171094, ENSG00000154310, ENSG00000165752, ENSG00000105976, ENSG00000154358, ENSG00000113240, ENSG00000105204, ENSG00000115694, ENSG00000181085, ENSG00000156345, ENSG00000182866, ENSG00000160584, ENSG00000117266, ENSG00000037280, ENSG00000142235, ENSG00000070759, ENSG00000177169, ENSG00000163545, ENSG00000071909, ENSG00000058091, ENSG00000136098, ENSG00000110422, ENSG0000…	2360	381	18559	1.58931	0.108281	0.0226601	0.0682995
UP_KEYWORDS	Serine/threonine-protein kinase	75	2.97619	5.13237e-05	ENSG00000175054, ENSG00000142731, ENSG00000154310, ENSG00000165752, ENSG00000114670, ENSG00000168078, ENSG00000154358, ENSG00000113240, ENSG00000105204, ENSG00000115694, ENSG00000181085, ENSG00000156345, ENSG00000160584, ENSG00000073331, ENSG00000117266, ENSG00000142235, ENSG00000070759, ENSG00000177169, ENSG00000163545, ENSG00000196335, ENSG00000071909, ENSG00000058091, ENSG00000136098, ENSG0000…	2470	393	20581	1.59015	0.0274348	0.000772429	0.0747201
GOTERM_BP_ALL	GO:0046777~protein autophosphorylation	53	2.10317	5.63706e-05	ENSG00000175054, ENSG00000171094, ENSG00000154310, ENSG00000113240, ENSG00000115694, ENSG00000181085, ENSG00000182866, ENSG00000130726, ENSG00000101265, ENSG00000037280, ENSG00000177169, ENSG00000139625, ENSG00000134853, ENSG00000152495, ENSG00000145349, ENSG00000000938, ENSG00000120156, ENSG00000115687, ENSG00000196411, ENSG00000137275, ENSG00000125508, ENSG00000179335, ENSG00000013441, ENSG0000…	2236	228	16792	1.74571	0.412363	0.00187684	0.114378
GOTERM_MF_ALL	GO:0004674~protein serine/threonine kinase activity	87	3.45238	0.000331247	ENSG00000175054, ENSG00000142731, ENSG00000171094, ENSG00000154310, ENSG00000165752, ENSG00000114670, ENSG00000181929, ENSG00000168078, ENSG00000154358, ENSG00000113240, ENSG00000105204, ENSG00000115694, ENSG00000181085, ENSG00000156345, ENSG00000160584, ENSG00000073331, ENSG00000117266, ENSG00000134070, ENSG00000142235, ENSG00000070759, ENSG00000177169, ENSG00000163545, ENSG00000196335, ENSG0000…	2242	453	16881	1.44605	0.516743	0.0133765	0.574146
INTERPRO	IPR008271:Serine/threonine-protein kinase, active site	59	2.34127	0.00177577	ENSG00000165752, ENSG00000154310, ENSG00000114670, ENSG00000154358, ENSG00000168078, ENSG00000113240, ENSG00000105204, ENSG00000156345, ENSG00000160584, ENSG00000117266, ENSG00000177169, ENSG00000163545, ENSG00000071909, ENSG00000058091, ENSG00000136098, ENSG00000139625, ENSG00000110422, ENSG00000196455, ENSG00000119638, ENSG00000152495, ENSG00000145349, ENSG00000115687, ENSG00000138769, ENSG0000…	2360	312	18559	1.4871	0.995359	0.28524	3.15239
SMART	SM00220:S_TKc	65	2.57937	0.00693753	ENSG00000154310, ENSG00000165752, ENSG00000114670, ENSG00000168078, ENSG00000154358, ENSG00000113240, ENSG00000105204, ENSG00000115694, ENSG00000156345, ENSG00000160584, ENSG00000117266, ENSG00000177169, ENSG00000163545, ENSG00000196335, ENSG00000071909, ENSG00000058091, ENSG00000136098, ENSG00000139625, ENSG00000110422, ENSG00000196455, ENSG00000119638, ENSG00000134853, ENSG00000152495, ENSG0000…	1331	359	10057	1.36807	0.976374	0.527199	9.63233
Annotation Cluster 11	Enrichment Score: 7.794747619609093
Category	Term	Count	%	PValue	Genes	List Total	Pop Hits	Pop Total	Fold Enrichment	Bonferroni	Benjamini	FDR
GOTERM_CC_ALL	GO:0005912~adherens junction	160	6.34921	7.55204e-14	ENSG00000162458, ENSG00000109971, ENSG00000185344, ENSG00000138448, ENSG00000113643, ENSG00000073921, ENSG00000145907, ENSG00000126777, ENSG00000197321, ENSG00000168003, ENSG00000147010, ENSG00000115415, ENSG00000196526, ENSG00000163682, ENSG00000149925, ENSG00000089159, ENSG00000173898, ENSG00000161638, ENSG00000089157, ENSG00000131037, ENSG00000100139, ENSG00000117519, ENSG00000089154, ENSG0000…	2343	694	18224	1.79321	8.94618e-11	3.88967e-12	1.21858e-10
GOTERM_CC_ALL	GO:0070161~anchoring junction	162	6.42857	1.48541e-13	ENSG00000162458, ENSG00000109971, ENSG00000185344, ENSG00000138448, ENSG00000113643, ENSG00000073921, ENSG00000145907, ENSG00000126777, ENSG00000197321, ENSG00000168003, ENSG00000147010, ENSG00000115415, ENSG00000196526, ENSG00000163682, ENSG00000149925, ENSG00000089159, ENSG00000173898, ENSG00000161638, ENSG00000089157, ENSG00000131037, ENSG00000100139, ENSG00000117519, ENSG00000089154, ENSG0000…	2343	711	18224	1.77222	1.76029e-10	7.33458e-12	2.39775e-10
GOTERM_CC_ALL	GO:0005913~cell-cell adherens junction	83	3.29365	2.43765e-09	ENSG00000109971, ENSG00000136261, ENSG00000139734, ENSG00000113643, ENSG00000122786, ENSG00000073921, ENSG00000204628, ENSG00000126777, ENSG00000168003, ENSG00000115415, ENSG00000113282, ENSG00000110047, ENSG00000104408, ENSG00000136068, ENSG00000149925, ENSG00000173898, ENSG00000131037, ENSG00000090273, ENSG00000100139, ENSG00000089154, ENSG00000135269, ENSG00000117519, ENSG00000044115, ENSG0000…	2343	332	18224	1.94452	2.88862e-06	1.11101e-07	3.93471e-06
GOTERM_MF_ALL	GO:0098641~cadherin binding involved in cell-cell adhesion	76	3.01587	5.485e-09	ENSG00000109971, ENSG00000136261, ENSG00000139734, ENSG00000122786, ENSG00000113643, ENSG00000073921, ENSG00000204628, ENSG00000126777, ENSG00000168003, ENSG00000115415, ENSG00000113282, ENSG00000110047, ENSG00000104408, ENSG00000136068, ENSG00000149925, ENSG00000173898, ENSG00000131037, ENSG00000090273, ENSG00000100139, ENSG00000089154, ENSG00000135269, ENSG00000117519, ENSG00000044115, ENSG0000…	2242	290	16881	1.97323	1.20395e-05	4.29985e-07	9.53291e-06
GOTERM_MF_ALL	GO:0098631~protein binding involved in cell adhesion	79	3.13492	5.49847e-09	ENSG00000109971, ENSG00000136261, ENSG00000139734, ENSG00000113643, ENSG00000122786, ENSG00000073921, ENSG00000204628, ENSG00000126777, ENSG00000168003, ENSG00000115415, ENSG00000113282, ENSG00000110047, ENSG00000104408, ENSG00000136068, ENSG00000149925, ENSG00000173898, ENSG00000131037, ENSG00000090273, ENSG00000100139, ENSG00000089154, ENSG00000198753, ENSG00000135269, ENSG00000117519, ENSG0000…	2242	306	16881	1.94387	1.20691e-05	4.16177e-07	9.55632e-06
GOTERM_MF_ALL	GO:0098632~protein binding involved in cell-cell adhesion	78	3.09524	5.80611e-09	ENSG00000109971, ENSG00000136261, ENSG00000139734, ENSG00000113643, ENSG00000122786, ENSG00000073921, ENSG00000204628, ENSG00000126777, ENSG00000168003, ENSG00000115415, ENSG00000113282, ENSG00000110047, ENSG00000104408, ENSG00000136068, ENSG00000149925, ENSG00000173898, ENSG00000131037, ENSG00000090273, ENSG00000100139, ENSG00000089154, ENSG00000198753, ENSG00000135269, ENSG00000117519, ENSG0000…	2242	301	16881	1.95115	1.27443e-05	4.24813e-07	1.0091e-05
GOTERM_MF_ALL	GO:0045296~cadherin binding	79	3.13492	6.4304e-09	ENSG00000109971, ENSG00000136261, ENSG00000139734, ENSG00000122786, ENSG00000113643, ENSG00000073921, ENSG00000204628, ENSG00000126777, ENSG00000168003, ENSG00000115415, ENSG00000113282, ENSG00000110047, ENSG00000104408, ENSG00000136068, ENSG00000149925, ENSG00000173898, ENSG00000131037, ENSG00000090273, ENSG00000100139, ENSG00000089154, ENSG00000135269, ENSG00000117519, ENSG00000044115, ENSG0000…	2242	307	16881	1.93754	1.41146e-05	4.55314e-07	1.1176e-05
GOTERM_CC_ALL	GO:0005925~focal adhesion	92	3.65079	7.95521e-09	ENSG00000131469, ENSG00000162458, ENSG00000109971, ENSG00000177731, ENSG00000185344, ENSG00000111859, ENSG00000138448, ENSG00000120913, ENSG00000145907, ENSG00000063177, ENSG00000197321, ENSG00000147394, ENSG00000188352, ENSG00000147010, ENSG00000136068, ENSG00000196526, ENSG00000163682, ENSG00000128805, ENSG00000089159, ENSG00000214063, ENSG00000161638, ENSG00000089157, ENSG00000135269, ENSG0000…	2343	391	18224	1.83013	9.42688e-06	3.49145e-07	1.28408e-05
GOTERM_CC_ALL	GO:0005924~cell-substrate adherens junction	92	3.65079	1.18644e-08	ENSG00000131469, ENSG00000162458, ENSG00000109971, ENSG00000177731, ENSG00000185344, ENSG00000111859, ENSG00000138448, ENSG00000120913, ENSG00000145907, ENSG00000063177, ENSG00000197321, ENSG00000147394, ENSG00000188352, ENSG00000147010, ENSG00000136068, ENSG00000196526, ENSG00000163682, ENSG00000128805, ENSG00000089159, ENSG00000214063, ENSG00000161638, ENSG00000089157, ENSG00000135269, ENSG0000…	2343	394	18224	1.8162	1.40592e-05	5.02117e-07	1.91507e-05
GOTERM_CC_ALL	GO:0030055~cell-substrate junction	92	3.65079	2.21731e-08	ENSG00000131469, ENSG00000162458, ENSG00000109971, ENSG00000177731, ENSG00000185344, ENSG00000111859, ENSG00000138448, ENSG00000120913, ENSG00000145907, ENSG00000063177, ENSG00000197321, ENSG00000147394, ENSG00000188352, ENSG00000147010, ENSG00000136068, ENSG00000196526, ENSG00000163682, ENSG00000128805, ENSG00000089159, ENSG00000214063, ENSG00000161638, ENSG00000089157, ENSG00000135269, ENSG0000…	2343	399	18224	1.79344	2.62747e-05	9.06037e-07	3.57904e-05
GOTERM_MF_ALL	GO:0050839~cell adhesion molecule binding	103	4.0873	8.64738e-08	ENSG00000109971, ENSG00000113643, ENSG00000130635, ENSG00000073921, ENSG00000126777, ENSG00000168003, ENSG00000115415, ENSG00000115414, ENSG00000149925, ENSG00000089159, ENSG00000161638, ENSG00000173898, ENSG00000131037, ENSG00000089154, ENSG00000117519, ENSG00000100139, ENSG00000115310, ENSG00000165119, ENSG00000157227, ENSG00000168140, ENSG00000143217, ENSG00000119139, ENSG00000075711, ENSG0000…	2242	461	16881	1.68228	0.000189792	5.7518e-06	0.000150291
GOTERM_CC_ALL	GO:0005911~cell-cell junction	117	4.64286	8.64344e-05	ENSG00000109971, ENSG00000113643, ENSG00000183023, ENSG00000073921, ENSG00000126777, ENSG00000168003, ENSG00000147010, ENSG00000115415, ENSG00000082458, ENSG00000149925, ENSG00000161638, ENSG00000173898, ENSG00000131037, ENSG00000100139, ENSG00000089154, ENSG00000159261, ENSG00000117519, ENSG00000115310, ENSG00000165119, ENSG00000145349, ENSG00000120156, ENSG00000168140, ENSG00000179820, ENSG0000…	2343	644	18224	1.4131	0.0973579	0.00227361	0.139426
GOTERM_CC_ALL	GO:0030054~cell junction	222	8.80952	0.000216124	ENSG00000113643, ENSG00000145907, ENSG00000164338, ENSG00000126777, ENSG00000197321, ENSG00000147010, ENSG00000115415, ENSG00000163682, ENSG00000089159, ENSG00000161638, ENSG00000173898, ENSG00000089157, ENSG00000100139, ENSG00000117519, ENSG00000089154, ENSG00000159261, ENSG00000198910, ENSG00000167460, ENSG00000126458, ENSG00000102081, ENSG00000157227, ENSG00000120156, ENSG00000168140, ENSG0000…	2343	1379	18224	1.25216	0.225962	0.004732	0.348283
GOTERM_BP_ALL	GO:0098609~cell-cell adhesion	193	7.65873	0.000717981	ENSG00000113643, ENSG00000197329, ENSG00000126777, ENSG00000171522, ENSG00000115415, ENSG00000161638, ENSG00000173898, ENSG00000076641, ENSG00000117519, ENSG00000089154, ENSG00000159261, ENSG00000168071, ENSG00000100139, ENSG00000107937, ENSG00000168140, ENSG00000145901, ENSG00000136153, ENSG00000154127, ENSG00000119487, ENSG00000134321, ENSG00000180104, ENSG00000069869, ENSG00000130396, ENSG0000…	2236	1164	16792	1.24519	0.998857	0.0148744	1.44754
Annotation Cluster 12	Enrichment Score: 7.642354279740979
Category	Term	Count	%	PValue	Genes	List Total	Pop Hits	Pop Total	Fold Enrichment	Bonferroni	Benjamini	FDR
GOTERM_BP_ALL	GO:0006950~response to stress	656	26.0317	2.35711e-19	ENSG00000111335, ENSG00000078142, ENSG00000137628, ENSG00000111331, ENSG00000130635, ENSG00000087074, ENSG00000183684, ENSG00000182923, ENSG00000204525, ENSG00000170581, ENSG00000151247, ENSG00000136695, ENSG00000130726, ENSG00000198911, ENSG00000156384, ENSG00000183486, ENSG00000131747, ENSG00000102081, ENSG00000106366, ENSG00000139625, ENSG00000258659, ENSG00000204673, ENSG00000204371, ENSG0000…	2236	3677	16792	1.3398	2.22299e-15	4.44599e-16	4.78526e-16
GOTERM_BP_ALL	GO:0035556~intracellular signal transduction	480	19.0476	2.95162e-14	ENSG00000078142, ENSG00000075651, ENSG00000137628, ENSG00000087074, ENSG00000163785, ENSG00000182923, ENSG00000109113, ENSG00000181085, ENSG00000124313, ENSG00000170581, ENSG00000130726, ENSG00000139625, ENSG00000198915, ENSG00000204673, ENSG00000204371, ENSG00000196591, ENSG00000000938, ENSG00000213886, ENSG00000137936, ENSG00000117676, ENSG00000011422, ENSG00000141510, ENSG00000091039, ENSG0000…	2236	2657	16792	1.35669	2.78516e-10	8.43992e-12	5.9952e-11
GOTERM_BP_ALL	GO:0009966~regulation of signal transduction	487	19.3254	1.43621e-13	ENSG00000137628, ENSG00000087074, ENSG00000163785, ENSG00000013561, ENSG00000147010, ENSG00000124313, ENSG00000170581, ENSG00000136695, ENSG00000136352, ENSG00000106366, ENSG00000139625, ENSG00000198915, ENSG00000204673, ENSG00000204371, ENSG00000196591, ENSG00000000938, ENSG00000157227, ENSG00000213886, ENSG00000179348, ENSG00000137936, ENSG00000011422, ENSG00000204531, ENSG00000141510, ENSG0000…	2236	2728	16792	1.34065	1.35488e-09	3.47407e-11	2.91656e-10
GOTERM_BP_ALL	GO:0019222~regulation of metabolic process	973	38.6111	1.16637e-12	ENSG00000111331, ENSG00000113240, ENSG00000110075, ENSG00000087074, ENSG00000183684, ENSG00000141002, ENSG00000126778, ENSG00000013561, ENSG00000151247, ENSG00000170581, ENSG00000130726, ENSG00000198911, ENSG00000184939, ENSG00000184937, ENSG00000156384, ENSG00000136098, ENSG00000109381, ENSG00000102081, ENSG00000167165, ENSG00000258659, ENSG00000204673, ENSG00000196591, ENSG00000157227, ENSG0000…	2236	6171	16792	1.1841	1.10003e-08	2.15693e-10	2.36795e-09
GOTERM_BP_ALL	GO:0031323~regulation of cellular metabolic process	927	36.7857	1.67021e-12	ENSG00000111331, ENSG00000113240, ENSG00000110075, ENSG00000087074, ENSG00000183684, ENSG00000141002, ENSG00000126778, ENSG00000013561, ENSG00000151247, ENSG00000170581, ENSG00000130726, ENSG00000198911, ENSG00000184939, ENSG00000184937, ENSG00000156384, ENSG00000136098, ENSG00000109381, ENSG00000102081, ENSG00000167165, ENSG00000258659, ENSG00000204673, ENSG00000196591, ENSG00000157227, ENSG0000…	2236	5844	16792	1.19124	1.57518e-08	2.97204e-10	3.39078e-09
GOTERM_BP_ALL	GO:0010648~negative regulation of cell communication	238	9.44444	1.35604e-11	ENSG00000197323, ENSG00000115008, ENSG00000187867, ENSG00000161642, ENSG00000168078, ENSG00000171720, ENSG00000087074, ENSG00000145907, ENSG00000147010, ENSG00000115415, ENSG00000164930, ENSG00000124313, ENSG00000136695, ENSG00000143147, ENSG00000153064, ENSG00000136352, ENSG00000184634, ENSG00000102081, ENSG00000106366, ENSG00000204673, ENSG00000146674, ENSG00000157227, ENSG00000168140, ENSG0000…	2236	1182	16792	1.51213	1.27889e-07	2.02998e-09	2.75296e-08
GOTERM_BP_ALL	GO:0048583~regulation of response to stimulus	609	24.1667	1.41212e-11	ENSG00000078142, ENSG00000137628, ENSG00000087074, ENSG00000163785, ENSG00000013561, ENSG00000147010, ENSG00000124313, ENSG00000204525, ENSG00000170581, ENSG00000136695, ENSG00000130726, ENSG00000136352, ENSG00000110852, ENSG00000102081, ENSG00000106366, ENSG00000139625, ENSG00000198915, ENSG00000204673, ENSG00000204371, ENSG00000196591, ENSG00000000938, ENSG00000157227, ENSG00000213886, ENSG0000…	2236	3636	16792	1.25784	1.33177e-07	2.04887e-09	2.86679e-08
GOTERM_BP_ALL	GO:0023057~negative regulation of signaling	238	9.44444	1.88685e-11	ENSG00000197323, ENSG00000115008, ENSG00000187867, ENSG00000161642, ENSG00000168078, ENSG00000171720, ENSG00000087074, ENSG00000145907, ENSG00000147010, ENSG00000115415, ENSG00000164930, ENSG00000124313, ENSG00000136695, ENSG00000143147, ENSG00000153064, ENSG00000136352, ENSG00000184634, ENSG00000102081, ENSG00000106366, ENSG00000204673, ENSG00000146674, ENSG00000157227, ENSG00000168140, ENSG0000…	2236	1186	16792	1.50703	1.77948e-07	2.61689e-09	3.83055e-08
GOTERM_BP_ALL	GO:0010646~regulation of cell communication	518	20.5556	2.1992e-11	ENSG00000137628, ENSG00000087074, ENSG00000163785, ENSG00000013561, ENSG00000147010, ENSG00000124313, ENSG00000170581, ENSG00000136695, ENSG00000136352, ENSG00000102081, ENSG00000170745, ENSG00000106366, ENSG00000139625, ENSG00000198915, ENSG00000204673, ENSG00000204371, ENSG00000196591, ENSG00000000938, ENSG00000157227, ENSG00000213886, ENSG00000179348, ENSG00000137936, ENSG00000204531, ENSG0000…	2236	3020	16792	1.28811	2.07406e-07	2.96295e-09	4.46467e-08
GOTERM_BP_ALL	GO:0023051~regulation of signaling	525	20.8333	2.37554e-11	ENSG00000137628, ENSG00000087074, ENSG00000163785, ENSG00000013561, ENSG00000147010, ENSG00000124313, ENSG00000170581, ENSG00000136695, ENSG00000136352, ENSG00000102081, ENSG00000170745, ENSG00000106366, ENSG00000139625, ENSG00000198915, ENSG00000204673, ENSG00000204371, ENSG00000196591, ENSG00000000938, ENSG00000157227, ENSG00000213886, ENSG00000179348, ENSG00000137936, ENSG00000136153, ENSG0000…	2236	3070	16792	1.28426	2.24038e-07	3.11163e-09	4.82268e-08
GOTERM_BP_ALL	GO:0009968~negative regulation of signal transduction	221	8.76984	3.75609e-11	ENSG00000197323, ENSG00000115008, ENSG00000187867, ENSG00000161642, ENSG00000168078, ENSG00000171720, ENSG00000087074, ENSG00000145907, ENSG00000147010, ENSG00000115415, ENSG00000164930, ENSG00000136695, ENSG00000143147, ENSG00000153064, ENSG00000136352, ENSG00000184634, ENSG00000106366, ENSG00000204673, ENSG00000146674, ENSG00000157227, ENSG00000168140, ENSG00000179348, ENSG00000146678, ENSG0000…	2236	1089	16792	1.52404	3.54237e-07	4.60049e-09	7.62539e-08
GOTERM_BP_ALL	GO:1902531~regulation of intracellular signal transduction	320	12.6984	4.10267e-11	ENSG00000115008, ENSG00000115009, ENSG00000161642, ENSG00000154310, ENSG00000168078, ENSG00000197329, ENSG00000137628, ENSG00000171720, ENSG00000163785, ENSG00000115694, ENSG00000115415, ENSG00000115414, ENSG00000124313, ENSG00000140464, ENSG00000153064, ENSG00000126458, ENSG00000139625, ENSG00000198915, ENSG00000204673, ENSG00000204371, ENSG00000146674, ENSG00000196591, ENSG00000000938, ENSG0000…	2236	1714	16792	1.40207	3.86923e-07	4.96055e-09	8.32899e-08
GOTERM_BP_ALL	GO:0048585~negative regulation of response to stimulus	261	10.3571	4.54842e-10	ENSG00000197323, ENSG00000115008, ENSG00000187867, ENSG00000161642, ENSG00000168078, ENSG00000171720, ENSG00000143418, ENSG00000087074, ENSG00000145907, ENSG00000163785, ENSG00000147010, ENSG00000171522, ENSG00000115415, ENSG00000164930, ENSG00000136695, ENSG00000143147, ENSG00000153064, ENSG00000136352, ENSG00000184634, ENSG00000106366, ENSG00000204673, ENSG00000146674, ENSG00000157227, ENSG0000…	2236	1369	16792	1.43175	4.28961e-06	4.56342e-08	9.23392e-07
GOTERM_BP_ALL	GO:1902532~negative regulation of intracellular signal transduction	100	3.96825	3.12735e-07	ENSG00000168209, ENSG00000161642, ENSG00000168078, ENSG00000171720, ENSG00000069667, ENSG00000173039, ENSG00000115415, ENSG00000130829, ENSG00000175197, ENSG00000101265, ENSG00000051108, ENSG00000115602, ENSG00000153064, ENSG00000204673, ENSG00000113916, ENSG00000163291, ENSG00000196712, ENSG00000179820, ENSG00000185499, ENSG00000019549, ENSG00000086061, ENSG00000145901, ENSG00000011422, ENSG0000…	2236	454	16792	1.65415	0.00294506	1.68536e-05	0.000634893
GOTERM_BP_ALL	GO:0048584~positive regulation of response to stimulus	344	13.6508	4.76773e-07	ENSG00000115008, ENSG00000115009, ENSG00000161642, ENSG00000188313, ENSG00000154310, ENSG00000078142, ENSG00000197329, ENSG00000137628, ENSG00000171720, ENSG00000087074, ENSG00000076248, ENSG00000163785, ENSG00000171522, ENSG00000115694, ENSG00000111602, ENSG00000140464, ENSG00000130726, ENSG00000161638, ENSG00000076641, ENSG00000153064, ENSG00000102081, ENSG00000106366, ENSG00000139625, ENSG0000…	2236	2030	16792	1.2726	0.00448636	2.498e-05	0.00096791
GOTERM_BP_ALL	GO:0051716~cellular response to stimulus	1027	40.754	9.72838e-07	ENSG00000111335, ENSG00000078142, ENSG00000075651, ENSG00000137628, ENSG00000111331, ENSG00000183684, ENSG00000087074, ENSG00000170382, ENSG00000054277, ENSG00000013561, ENSG00000109113, ENSG00000124313, ENSG00000151247, ENSG00000170581, ENSG00000136695, ENSG00000128585, ENSG00000130726, ENSG00000198911, ENSG00000100139, ENSG00000184937, ENSG00000156384, ENSG00000183486, ENSG00000197838, ENSG0000…	2236	6927	16792	1.11341	0.00913288	4.75369e-05	0.00197497
GOTERM_BP_ALL	GO:0010647~positive regulation of cell communication	271	10.754	1.04497e-06	ENSG00000115008, ENSG00000115009, ENSG00000161642, ENSG00000154310, ENSG00000197329, ENSG00000137628, ENSG00000171720, ENSG00000163785, ENSG00000115694, ENSG00000124313, ENSG00000140464, ENSG00000161638, ENSG00000076641, ENSG00000153064, ENSG00000102081, ENSG00000139625, ENSG00000198915, ENSG00000196591, ENSG00000146674, ENSG00000000938, ENSG00000120156, ENSG00000213886, ENSG00000137936, ENSG0000…	2236	1555	16792	1.30879	0.00980669	5.00246e-05	0.0021214
GOTERM_BP_ALL	GO:0007166~cell surface receptor signaling pathway	434	17.2222	1.30761e-06	ENSG00000111335, ENSG00000111331, ENSG00000163785, ENSG00000054392, ENSG00000147010, ENSG00000204525, ENSG00000170581, ENSG00000136695, ENSG00000136352, ENSG00000183486, ENSG00000102081, ENSG00000106366, ENSG00000258659, ENSG00000204673, ENSG00000157227, ENSG00000000938, ENSG00000179348, ENSG00000011422, ENSG00000204531, ENSG00000185201, ENSG00000091039, ENSG00000164078, ENSG00000077782, ENSG0000…	2236	2669	16792	1.22116	0.0122563	6.1048e-05	0.00265459
GOTERM_BP_ALL	GO:0065007~biological regulation	1606	63.7302	0.000432105	ENSG00000137628, ENSG00000113240, ENSG00000110075, ENSG00000170382, ENSG00000126778, ENSG00000054277, ENSG00000013561, ENSG00000109113, ENSG00000151247, ENSG00000130726, ENSG00000184939, ENSG00000184937, ENSG00000183486, ENSG00000170379, ENSG00000136098, ENSG00000110852, ENSG00000258659, ENSG00000196591, ENSG00000054267, ENSG00000183484, ENSG00000077616, ENSG00000185201, ENSG00000119487, ENSG0000…	2236	11548	16792	1.04441	0.983026	0.0100385	0.873584
GOTERM_BP_ALL	GO:0007165~signal transduction	837	33.2143	0.000720738	ENSG00000111335, ENSG00000078142, ENSG00000075651, ENSG00000137628, ENSG00000111331, ENSG00000087074, ENSG00000170382, ENSG00000054277, ENSG00000013561, ENSG00000109113, ENSG00000124313, ENSG00000170581, ENSG00000136695, ENSG00000128585, ENSG00000130726, ENSG00000183486, ENSG00000102081, ENSG00000198915, ENSG00000258659, ENSG00000204673, ENSG00000196591, ENSG00000157227, ENSG00000213886, ENSG0000…	2236	5775	16792	1.08844	0.998886	0.0148984	1.45306
GOTERM_BP_ALL	GO:0042221~response to chemical	609	24.1667	0.000921275	ENSG00000111335, ENSG00000078142, ENSG00000075651, ENSG00000111331, ENSG00000087074, ENSG00000160781, ENSG00000163785, ENSG00000103222, ENSG00000013561, ENSG00000204525, ENSG00000170581, ENSG00000151247, ENSG00000136695, ENSG00000198911, ENSG00000141644, ENSG00000100139, ENSG00000184937, ENSG00000198910, ENSG00000113580, ENSG00000156384, ENSG00000136352, ENSG00000183486, ENSG00000197838, ENSG0000…	2236	4117	16792	1.11088	0.999832	0.0181716	1.85378
GOTERM_BP_ALL	GO:0050896~response to stimulus	1178	46.746	0.00100823	ENSG00000111335, ENSG00000078142, ENSG00000075651, ENSG00000137628, ENSG00000111331, ENSG00000183684, ENSG00000087074, ENSG00000170382, ENSG00000166828, ENSG00000054277, ENSG00000013561, ENSG00000109113, ENSG00000124313, ENSG00000151247, ENSG00000170581, ENSG00000136695, ENSG00000130726, ENSG00000128585, ENSG00000198911, ENSG00000100139, ENSG00000184937, ENSG00000198910, ENSG00000156384, ENSG0000…	2236	8329	16792	1.06214	0.999926	0.0195439	2.02705
GOTERM_BP_ALL	GO:0050794~regulation of cellular process	1457	57.8175	0.00263453	ENSG00000111335, ENSG00000078142, ENSG00000075651, ENSG00000137628, ENSG00000111331, ENSG00000113240, ENSG00000110075, ENSG00000171227, ENSG00000183684, ENSG00000087074, ENSG00000141002, ENSG00000170382, ENSG00000054277, ENSG00000126778, ENSG00000013561, ENSG00000109113, ENSG00000124313, ENSG00000151247, ENSG00000170581, ENSG00000117266, ENSG00000136695, ENSG00000130726, ENSG00000128585, ENSG0000…	2236	10489	16792	1.04317	1	0.0415671	5.21464
GOTERM_BP_ALL	GO:0050789~regulation of biological process	1512	60	0.0033668	ENSG00000111335, ENSG00000078142, ENSG00000075651, ENSG00000137628, ENSG00000111331, ENSG00000113240, ENSG00000110075, ENSG00000171227, ENSG00000183684, ENSG00000087074, ENSG00000141002, ENSG00000170382, ENSG00000054277, ENSG00000126778, ENSG00000013561, ENSG00000109113, ENSG00000124313, ENSG00000151247, ENSG00000170581, ENSG00000117266, ENSG00000136695, ENSG00000130726, ENSG00000128585, ENSG0000…	2236	10922	16792	1.03963	1	0.0509676	6.61748
GOTERM_BP_ALL	GO:0007154~cell communication	884	35.0794	0.0131931	ENSG00000111335, ENSG00000078142, ENSG00000075651, ENSG00000137628, ENSG00000111331, ENSG00000087074, ENSG00000170382, ENSG00000054277, ENSG00000013561, ENSG00000109113, ENSG00000124313, ENSG00000170581, ENSG00000136695, ENSG00000128585, ENSG00000130726, ENSG00000198911, ENSG00000183486, ENSG00000102081, ENSG00000198915, ENSG00000258659, ENSG00000204673, ENSG00000196591, ENSG00000157227, ENSG0000…	2236	6275	16792	1.05796	1	0.146446	23.6331
GOTERM_BP_ALL	GO:0044700~single organism signaling	874	34.6825	0.0146057	ENSG00000111335, ENSG00000078142, ENSG00000075651, ENSG00000137628, ENSG00000111331, ENSG00000087074, ENSG00000170382, ENSG00000054277, ENSG00000013561, ENSG00000109113, ENSG00000124313, ENSG00000170581, ENSG00000136695, ENSG00000128585, ENSG00000130726, ENSG00000183486, ENSG00000102081, ENSG00000198915, ENSG00000258659, ENSG00000204673, ENSG00000196591, ENSG00000157227, ENSG00000213886, ENSG0000…	2236	6207	16792	1.05745	1	0.157977	25.822
GOTERM_BP_ALL	GO:0023052~signaling	879	34.881	0.017963	ENSG00000111335, ENSG00000078142, ENSG00000075651, ENSG00000137628, ENSG00000111331, ENSG00000087074, ENSG00000170382, ENSG00000054277, ENSG00000013561, ENSG00000109113, ENSG00000124313, ENSG00000170581, ENSG00000136695, ENSG00000128585, ENSG00000130726, ENSG00000183486, ENSG00000102081, ENSG00000198915, ENSG00000258659, ENSG00000204673, ENSG00000196591, ENSG00000157227, ENSG00000213886, ENSG0000…	2236	6260	16792	1.0545	1	0.183155	30.7875
Annotation Cluster 13	Enrichment Score: 7.610885883351837
Category	Term	Count	%	PValue	Genes	List Total	Pop Hits	Pop Total	Fold Enrichment	Bonferroni	Benjamini	FDR
GOTERM_BP_ALL	GO:0043412~macromolecule modification	715	28.373	9.25075e-20	ENSG00000171124, ENSG00000111335, ENSG00000078142, ENSG00000113240, ENSG00000110075, ENSG00000087074, ENSG00000054392, ENSG00000163785, ENSG00000033011, ENSG00000054277, ENSG00000013561, ENSG00000181085, ENSG00000170581, ENSG00000160584, ENSG00000117266, ENSG00000196998, ENSG00000166971, ENSG00000130726, ENSG00000141644, ENSG00000104907, ENSG00000113580, ENSG00000139620, ENSG00000136098, ENSG0000…	2236	4065	16792	1.32092	8.72438e-16	2.1811e-16	1.87803e-16
GOTERM_BP_ALL	GO:0006464~cellular protein modification process	664	26.3492	1.74161e-16	ENSG00000171124, ENSG00000111335, ENSG00000078142, ENSG00000113240, ENSG00000110075, ENSG00000087074, ENSG00000054392, ENSG00000163785, ENSG00000033011, ENSG00000054277, ENSG00000013561, ENSG00000181085, ENSG00000170581, ENSG00000160584, ENSG00000117266, ENSG00000196998, ENSG00000166971, ENSG00000130726, ENSG00000139620, ENSG00000136098, ENSG00000087448, ENSG00000131747, ENSG00000102081, ENSG0000…	2236	3818	16792	1.30606	2.0941e-12	1.49547e-13	4.55191e-13
GOTERM_BP_ALL	GO:0036211~protein modification process	664	26.3492	1.74161e-16	ENSG00000171124, ENSG00000111335, ENSG00000078142, ENSG00000113240, ENSG00000110075, ENSG00000087074, ENSG00000054392, ENSG00000163785, ENSG00000033011, ENSG00000054277, ENSG00000013561, ENSG00000181085, ENSG00000170581, ENSG00000160584, ENSG00000117266, ENSG00000196998, ENSG00000166971, ENSG00000130726, ENSG00000139620, ENSG00000136098, ENSG00000087448, ENSG00000131747, ENSG00000102081, ENSG0000…	2236	3818	16792	1.30606	2.0941e-12	1.49547e-13	4.55191e-13
GOTERM_BP_ALL	GO:0016310~phosphorylation	421	16.7063	1.60502e-15	ENSG00000078142, ENSG00000113240, ENSG00000087074, ENSG00000163785, ENSG00000181085, ENSG00000170581, ENSG00000160584, ENSG00000117266, ENSG00000166971, ENSG00000130726, ENSG00000136098, ENSG00000204922, ENSG00000102081, ENSG00000139625, ENSG00000198915, ENSG00000204673, ENSG00000196591, ENSG00000000938, ENSG00000111328, ENSG00000109107, ENSG00000137936, ENSG00000117676, ENSG00000011422, ENSG0000…	2236	2229	16792	1.41841	1.46587e-11	6.97997e-13	3.15303e-12
GOTERM_BP_ALL	GO:0044267~cellular protein metabolic process	810	32.1429	8.06787e-15	ENSG00000111335, ENSG00000078142, ENSG00000113240, ENSG00000110075, ENSG00000087074, ENSG00000054277, ENSG00000033011, ENSG00000013561, ENSG00000151247, ENSG00000170581, ENSG00000196998, ENSG00000117266, ENSG00000163682, ENSG00000130726, ENSG00000184937, ENSG00000136098, ENSG00000102081, ENSG00000198915, ENSG00000204673, ENSG00000196591, ENSG00000157227, ENSG00000213886, ENSG00000111328, ENSG0000…	2236	4900	16792	1.24142	7.64347e-11	2.83096e-12	1.64535e-11
GOTERM_BP_ALL	GO:0035556~intracellular signal transduction	480	19.0476	2.95162e-14	ENSG00000078142, ENSG00000075651, ENSG00000137628, ENSG00000087074, ENSG00000163785, ENSG00000182923, ENSG00000109113, ENSG00000181085, ENSG00000124313, ENSG00000170581, ENSG00000130726, ENSG00000139625, ENSG00000198915, ENSG00000204673, ENSG00000204371, ENSG00000196591, ENSG00000000938, ENSG00000213886, ENSG00000137936, ENSG00000117676, ENSG00000011422, ENSG00000141510, ENSG00000091039, ENSG0000…	2236	2657	16792	1.35669	2.78516e-10	8.43992e-12	5.9952e-11
GOTERM_BP_ALL	GO:0009966~regulation of signal transduction	487	19.3254	1.43621e-13	ENSG00000137628, ENSG00000087074, ENSG00000163785, ENSG00000013561, ENSG00000147010, ENSG00000124313, ENSG00000170581, ENSG00000136695, ENSG00000136352, ENSG00000106366, ENSG00000139625, ENSG00000198915, ENSG00000204673, ENSG00000204371, ENSG00000196591, ENSG00000000938, ENSG00000157227, ENSG00000213886, ENSG00000179348, ENSG00000137936, ENSG00000011422, ENSG00000204531, ENSG00000141510, ENSG0000…	2236	2728	16792	1.34065	1.35488e-09	3.47407e-11	2.91656e-10
GOTERM_BP_ALL	GO:0006793~phosphorus metabolic process	538	21.3492	4.51673e-13	ENSG00000111335, ENSG00000078142, ENSG00000075651, ENSG00000160688, ENSG00000113240, ENSG00000110075, ENSG00000087074, ENSG00000163785, ENSG00000181085, ENSG00000170581, ENSG00000160584, ENSG00000117266, ENSG00000166971, ENSG00000130726, ENSG00000153395, ENSG00000136352, ENSG00000136098, ENSG00000204922, ENSG00000102081, ENSG00000139625, ENSG00000198915, ENSG00000204673, ENSG00000196591, ENSG0000…	2236	3089	16792	1.30796	4.2594e-09	9.46534e-11	9.16889e-10
GOTERM_BP_ALL	GO:0006796~phosphate-containing compound metabolic process	536	21.2698	7.5837e-13	ENSG00000111335, ENSG00000078142, ENSG00000160688, ENSG00000113240, ENSG00000110075, ENSG00000087074, ENSG00000163785, ENSG00000181085, ENSG00000170581, ENSG00000160584, ENSG00000117266, ENSG00000166971, ENSG00000130726, ENSG00000153395, ENSG00000136352, ENSG00000136098, ENSG00000204922, ENSG00000102081, ENSG00000139625, ENSG00000198915, ENSG00000204673, ENSG00000196591, ENSG00000183696, ENSG0000…	2236	3083	16792	1.30564	7.15241e-09	1.49008e-10	1.53965e-09
GOTERM_BP_ALL	GO:0006468~protein phosphorylation	347	13.7698	2.95003e-12	ENSG00000115008, ENSG00000115009, ENSG00000154310, ENSG00000078142, ENSG00000168078, ENSG00000113240, ENSG00000171720, ENSG00000113648, ENSG00000087074, ENSG00000163785, ENSG00000171522, ENSG00000115694, ENSG00000181085, ENSG00000115414, ENSG00000160584, ENSG00000131370, ENSG00000117266, ENSG00000166971, ENSG00000140464, ENSG00000130726, ENSG00000173898, ENSG00000161638, ENSG00000089154, ENSG0000…	2236	1852	16792	1.40708	2.78212e-08	4.96807e-10	5.98884e-09
GOTERM_BP_ALL	GO:0032268~regulation of cellular protein metabolic process	421	16.7063	5.61558e-12	ENSG00000110075, ENSG00000087074, ENSG00000163785, ENSG00000013561, ENSG00000170581, ENSG00000151247, ENSG00000166971, ENSG00000184937, ENSG00000136098, ENSG00000102081, ENSG00000106366, ENSG00000139625, ENSG00000204371, ENSG00000204673, ENSG00000196591, ENSG00000157227, ENSG00000000938, ENSG00000111328, ENSG00000179348, ENSG00000196498, ENSG00000137936, ENSG00000117676, ENSG00000011422, ENSG0000…	2236	2346	16792	1.34767	5.29609e-08	9.13119e-10	1.14005e-08
GOTERM_BP_ALL	GO:0048583~regulation of response to stimulus	609	24.1667	1.41212e-11	ENSG00000078142, ENSG00000137628, ENSG00000087074, ENSG00000163785, ENSG00000013561, ENSG00000147010, ENSG00000124313, ENSG00000204525, ENSG00000170581, ENSG00000136695, ENSG00000130726, ENSG00000136352, ENSG00000110852, ENSG00000102081, ENSG00000106366, ENSG00000139625, ENSG00000198915, ENSG00000204673, ENSG00000204371, ENSG00000196591, ENSG00000000938, ENSG00000157227, ENSG00000213886, ENSG0000…	2236	3636	16792	1.25784	1.33177e-07	2.04887e-09	2.86679e-08
GOTERM_BP_ALL	GO:0051246~regulation of protein metabolic process	443	17.5794	1.88501e-11	ENSG00000110075, ENSG00000087074, ENSG00000163785, ENSG00000013561, ENSG00000170581, ENSG00000151247, ENSG00000166971, ENSG00000184937, ENSG00000153395, ENSG00000136098, ENSG00000102081, ENSG00000106366, ENSG00000139625, ENSG00000204371, ENSG00000204673, ENSG00000196591, ENSG00000157227, ENSG00000000938, ENSG00000111328, ENSG00000179348, ENSG00000196498, ENSG00000137936, ENSG00000117676, ENSG0000…	2236	2512	16792	1.32439	1.77776e-07	2.65337e-09	3.82684e-08
GOTERM_BP_ALL	GO:0010646~regulation of cell communication	518	20.5556	2.1992e-11	ENSG00000137628, ENSG00000087074, ENSG00000163785, ENSG00000013561, ENSG00000147010, ENSG00000124313, ENSG00000170581, ENSG00000136695, ENSG00000136352, ENSG00000102081, ENSG00000170745, ENSG00000106366, ENSG00000139625, ENSG00000198915, ENSG00000204673, ENSG00000204371, ENSG00000196591, ENSG00000000938, ENSG00000157227, ENSG00000213886, ENSG00000179348, ENSG00000137936, ENSG00000204531, ENSG0000…	2236	3020	16792	1.28811	2.07406e-07	2.96295e-09	4.46467e-08
GOTERM_BP_ALL	GO:0023051~regulation of signaling	525	20.8333	2.37554e-11	ENSG00000137628, ENSG00000087074, ENSG00000163785, ENSG00000013561, ENSG00000147010, ENSG00000124313, ENSG00000170581, ENSG00000136695, ENSG00000136352, ENSG00000102081, ENSG00000170745, ENSG00000106366, ENSG00000139625, ENSG00000198915, ENSG00000204673, ENSG00000204371, ENSG00000196591, ENSG00000000938, ENSG00000157227, ENSG00000213886, ENSG00000179348, ENSG00000137936, ENSG00000136153, ENSG0000…	2236	3070	16792	1.28426	2.24038e-07	3.11163e-09	4.82268e-08
GOTERM_BP_ALL	GO:1902531~regulation of intracellular signal transduction	320	12.6984	4.10267e-11	ENSG00000115008, ENSG00000115009, ENSG00000161642, ENSG00000154310, ENSG00000168078, ENSG00000197329, ENSG00000137628, ENSG00000171720, ENSG00000163785, ENSG00000115694, ENSG00000115415, ENSG00000115414, ENSG00000124313, ENSG00000140464, ENSG00000153064, ENSG00000126458, ENSG00000139625, ENSG00000198915, ENSG00000204673, ENSG00000204371, ENSG00000146674, ENSG00000196591, ENSG00000000938, ENSG0000…	2236	1714	16792	1.40207	3.86923e-07	4.96055e-09	8.32899e-08
GOTERM_BP_ALL	GO:0051247~positive regulation of protein metabolic process	287	11.3889	6.15764e-11	ENSG00000115008, ENSG00000115009, ENSG00000154310, ENSG00000197329, ENSG00000171720, ENSG00000087074, ENSG00000163785, ENSG00000013561, ENSG00000115694, ENSG00000089053, ENSG00000115414, ENSG00000166971, ENSG00000140464, ENSG00000161638, ENSG00000153395, ENSG00000153064, ENSG00000070087, ENSG00000102081, ENSG00000139625, ENSG00000146674, ENSG00000196591, ENSG00000157227, ENSG00000134222, ENSG0000…	2236	1508	16792	1.42926	5.80727e-07	6.91342e-09	1.25009e-07
GOTERM_BP_ALL	GO:0019538~protein metabolic process	859	34.0873	1.61764e-10	ENSG00000111335, ENSG00000078142, ENSG00000113240, ENSG00000110075, ENSG00000087074, ENSG00000054277, ENSG00000033011, ENSG00000013561, ENSG00000151247, ENSG00000170581, ENSG00000196998, ENSG00000117266, ENSG00000163682, ENSG00000130726, ENSG00000184937, ENSG00000136098, ENSG00000102081, ENSG00000198915, ENSG00000204673, ENSG00000196591, ENSG00000157227, ENSG00000054267, ENSG00000213886, ENSG0000…	2236	5457	16792	1.18214	1.52559e-06	1.73363e-08	3.28403e-07
GOTERM_BP_ALL	GO:0031399~regulation of protein modification process	309	12.2619	1.73207e-10	ENSG00000115008, ENSG00000115009, ENSG00000154310, ENSG00000168078, ENSG00000197329, ENSG00000110075, ENSG00000171720, ENSG00000113648, ENSG00000087074, ENSG00000163785, ENSG00000115694, ENSG00000089053, ENSG00000115414, ENSG00000170581, ENSG00000131370, ENSG00000166971, ENSG00000140464, ENSG00000161638, ENSG00000089154, ENSG00000153064, ENSG00000070087, ENSG00000136098, ENSG00000126458, ENSG0000…	2236	1664	16792	1.39456	1.63351e-06	1.83541e-08	3.51633e-07
GOTERM_BP_ALL	GO:0032270~positive regulation of cellular protein metabolic process	269	10.6746	4.47825e-10	ENSG00000115008, ENSG00000115009, ENSG00000154310, ENSG00000197329, ENSG00000171720, ENSG00000087074, ENSG00000163785, ENSG00000013561, ENSG00000115694, ENSG00000089053, ENSG00000115414, ENSG00000166971, ENSG00000140464, ENSG00000161638, ENSG00000153064, ENSG00000070087, ENSG00000102081, ENSG00000139625, ENSG00000196591, ENSG00000146674, ENSG00000157227, ENSG00000134222, ENSG00000120156, ENSG0000…	2236	1420	16792	1.42264	4.22342e-06	4.54133e-08	9.09145e-07
GOTERM_BP_ALL	GO:0050790~regulation of catalytic activity	410	16.2698	9.13568e-10	ENSG00000111331, ENSG00000110075, ENSG00000087074, ENSG00000120438, ENSG00000184014, ENSG00000086598, ENSG00000181085, ENSG00000124313, ENSG00000167165, ENSG00000106366, ENSG00000198915, ENSG00000139625, ENSG00000204673, ENSG00000136982, ENSG00000157227, ENSG00000000938, ENSG00000137936, ENSG00000117676, ENSG00000011422, ENSG00000141510, ENSG00000091039, ENSG00000164078, ENSG00000164077, ENSG0000…	2236	2357	16792	1.30634	8.61582e-06	8.79169e-08	1.85467e-06
GOTERM_BP_ALL	GO:0042325~regulation of phosphorylation	261	10.3571	2.52391e-09	ENSG00000115008, ENSG00000115009, ENSG00000154310, ENSG00000168078, ENSG00000171720, ENSG00000087074, ENSG00000113648, ENSG00000163785, ENSG00000115694, ENSG00000115414, ENSG00000170581, ENSG00000131370, ENSG00000166971, ENSG00000140464, ENSG00000161638, ENSG00000089154, ENSG00000153064, ENSG00000070087, ENSG00000126458, ENSG00000102081, ENSG00000139625, ENSG00000107937, ENSG00000204673, ENSG0000…	2236	1393	16792	1.40708	2.38027e-05	2.24556e-07	5.12387e-06
GOTERM_BP_ALL	GO:0065009~regulation of molecular function	482	19.127	2.53559e-09	ENSG00000111331, ENSG00000110075, ENSG00000087074, ENSG00000120438, ENSG00000184014, ENSG00000086598, ENSG00000181085, ENSG00000124313, ENSG00000166971, ENSG00000130726, ENSG00000184939, ENSG00000170379, ENSG00000102081, ENSG00000167165, ENSG00000106366, ENSG00000139625, ENSG00000198915, ENSG00000258659, ENSG00000204673, ENSG00000196591, ENSG00000136982, ENSG00000000938, ENSG00000157227, ENSG0000…	2236	2863	16792	1.26432	2.39128e-05	2.23487e-07	5.14759e-06
GOTERM_BP_ALL	GO:0001932~regulation of protein phosphorylation	242	9.60317	2.00374e-08	ENSG00000115008, ENSG00000115009, ENSG00000154310, ENSG00000168078, ENSG00000171720, ENSG00000087074, ENSG00000113648, ENSG00000163785, ENSG00000115694, ENSG00000115414, ENSG00000170581, ENSG00000131370, ENSG00000166971, ENSG00000140464, ENSG00000161638, ENSG00000089154, ENSG00000153064, ENSG00000070087, ENSG00000126458, ENSG00000102081, ENSG00000139625, ENSG00000107937, ENSG00000204673, ENSG0000…	2236	1300	16792	1.39799	0.000188955	1.43161e-06	4.06787e-05
GOTERM_BP_ALL	GO:0019220~regulation of phosphate metabolic process	286	11.3492	8.59019e-08	ENSG00000115008, ENSG00000115009, ENSG00000154310, ENSG00000168078, ENSG00000110075, ENSG00000171720, ENSG00000087074, ENSG00000113648, ENSG00000163785, ENSG00000115694, ENSG00000115414, ENSG00000170581, ENSG00000131370, ENSG00000166971, ENSG00000140464, ENSG00000161638, ENSG00000089154, ENSG00000143147, ENSG00000153064, ENSG00000070087, ENSG00000126458, ENSG00000102081, ENSG00000139625, ENSG0000…	2236	1610	16792	1.33405	0.000809813	5.40093e-06	0.000174392
GOTERM_BP_ALL	GO:0051174~regulation of phosphorus metabolic process	286	11.3492	9.39265e-08	ENSG00000115008, ENSG00000115009, ENSG00000154310, ENSG00000168078, ENSG00000110075, ENSG00000171720, ENSG00000087074, ENSG00000113648, ENSG00000163785, ENSG00000115694, ENSG00000115414, ENSG00000170581, ENSG00000131370, ENSG00000166971, ENSG00000140464, ENSG00000161638, ENSG00000089154, ENSG00000143147, ENSG00000153064, ENSG00000070087, ENSG00000126458, ENSG00000102081, ENSG00000139625, ENSG0000…	2236	1611	16792	1.33322	0.000885429	5.82775e-06	0.000190684
GOTERM_BP_ALL	GO:0009967~positive regulation of signal transduction	258	10.2381	9.71107e-08	ENSG00000115008, ENSG00000115009, ENSG00000161642, ENSG00000154310, ENSG00000197329, ENSG00000137628, ENSG00000171720, ENSG00000163785, ENSG00000115694, ENSG00000140464, ENSG00000161638, ENSG00000076641, ENSG00000153064, ENSG00000139625, ENSG00000198915, ENSG00000196591, ENSG00000146674, ENSG00000000938, ENSG00000120156, ENSG00000213886, ENSG00000137936, ENSG00000003402, ENSG00000003400, ENSG0000…	2236	1428	16792	1.35682	0.000915432	5.94707e-06	0.000197148
GOTERM_BP_ALL	GO:0048584~positive regulation of response to stimulus	344	13.6508	4.76773e-07	ENSG00000115008, ENSG00000115009, ENSG00000161642, ENSG00000188313, ENSG00000154310, ENSG00000078142, ENSG00000197329, ENSG00000137628, ENSG00000171720, ENSG00000087074, ENSG00000076248, ENSG00000163785, ENSG00000171522, ENSG00000115694, ENSG00000111602, ENSG00000140464, ENSG00000130726, ENSG00000161638, ENSG00000076641, ENSG00000153064, ENSG00000102081, ENSG00000106366, ENSG00000139625, ENSG0000…	2236	2030	16792	1.2726	0.00448636	2.498e-05	0.00096791
GOTERM_BP_ALL	GO:0023056~positive regulation of signaling	273	10.8333	8.27445e-07	ENSG00000115008, ENSG00000115009, ENSG00000161642, ENSG00000154310, ENSG00000197329, ENSG00000137628, ENSG00000171720, ENSG00000163785, ENSG00000115694, ENSG00000124313, ENSG00000140464, ENSG00000161638, ENSG00000076641, ENSG00000153064, ENSG00000102081, ENSG00000139625, ENSG00000198915, ENSG00000196591, ENSG00000146674, ENSG00000000938, ENSG00000120156, ENSG00000213886, ENSG00000137936, ENSG0000…	2236	1563	16792	1.3117	0.00777327	4.12883e-05	0.00167981
GOTERM_BP_ALL	GO:1902533~positive regulation of intracellular signal transduction	173	6.86508	1.00243e-06	ENSG00000115008, ENSG00000115009, ENSG00000161642, ENSG00000154310, ENSG00000197329, ENSG00000137628, ENSG00000171720, ENSG00000163785, ENSG00000173039, ENSG00000104081, ENSG00000115694, ENSG00000182866, ENSG00000130829, ENSG00000101265, ENSG00000175197, ENSG00000153064, ENSG00000125845, ENSG00000114353, ENSG00000139625, ENSG00000198915, ENSG00000164509, ENSG00000196591, ENSG00000146674, ENSG0000…	2236	915	16792	1.41989	0.00940936	4.84804e-05	0.00203505
GOTERM_BP_ALL	GO:0010647~positive regulation of cell communication	271	10.754	1.04497e-06	ENSG00000115008, ENSG00000115009, ENSG00000161642, ENSG00000154310, ENSG00000197329, ENSG00000137628, ENSG00000171720, ENSG00000163785, ENSG00000115694, ENSG00000124313, ENSG00000140464, ENSG00000161638, ENSG00000076641, ENSG00000153064, ENSG00000102081, ENSG00000139625, ENSG00000198915, ENSG00000196591, ENSG00000146674, ENSG00000000938, ENSG00000120156, ENSG00000213886, ENSG00000137936, ENSG0000…	2236	1555	16792	1.30879	0.00980669	5.00246e-05	0.0021214
GOTERM_BP_ALL	GO:0043549~regulation of kinase activity	150	5.95238	3.91957e-06	ENSG00000154310, ENSG00000181929, ENSG00000167264, ENSG00000113648, ENSG00000131370, ENSG00000130829, ENSG00000101265, ENSG00000197299, ENSG00000089154, ENSG00000125845, ENSG00000082258, ENSG00000114353, ENSG00000139625, ENSG00000107937, ENSG00000204673, ENSG00000000938, ENSG00000120156, ENSG00000134222, ENSG00000005700, ENSG00000163291, ENSG00000196712, ENSG00000086061, ENSG00000154127, ENSG0000…	2236	788	16792	1.42954	0.0362907	0.000169552	0.00795696
GOTERM_BP_ALL	GO:0031401~positive regulation of protein modification process	205	8.13492	4.02639e-06	ENSG00000115008, ENSG00000115009, ENSG00000154310, ENSG00000197329, ENSG00000171720, ENSG00000087074, ENSG00000163785, ENSG00000115694, ENSG00000089053, ENSG00000140464, ENSG00000166971, ENSG00000161638, ENSG00000153064, ENSG00000070087, ENSG00000102081, ENSG00000139625, ENSG00000196591, ENSG00000146674, ENSG00000120156, ENSG00000134222, ENSG00000111328, ENSG00000115685, ENSG00000019549, ENSG0000…	2236	1143	16792	1.34691	0.037261	0.000173377	0.0081738
GOTERM_BP_ALL	GO:0042327~positive regulation of phosphorylation	172	6.8254	4.90834e-06	ENSG00000115008, ENSG00000115009, ENSG00000154310, ENSG00000181929, ENSG00000171720, ENSG00000087074, ENSG00000163785, ENSG00000090554, ENSG00000115694, ENSG00000130829, ENSG00000166971, ENSG00000101265, ENSG00000161638, ENSG00000122641, ENSG00000089154, ENSG00000153064, ENSG00000070087, ENSG00000125845, ENSG00000102081, ENSG00000082258, ENSG00000114353, ENSG00000139625, ENSG00000164509, ENSG0000…	2236	932	16792	1.38594	0.0452356	0.000208495	0.00996414
GOTERM_BP_ALL	GO:0045859~regulation of protein kinase activity	140	5.55556	5.54609e-06	ENSG00000154310, ENSG00000181929, ENSG00000167264, ENSG00000113648, ENSG00000131370, ENSG00000130829, ENSG00000101265, ENSG00000197299, ENSG00000089154, ENSG00000125845, ENSG00000082258, ENSG00000114353, ENSG00000139625, ENSG00000107937, ENSG00000204673, ENSG00000000938, ENSG00000134222, ENSG00000005700, ENSG00000163291, ENSG00000196712, ENSG00000086061, ENSG00000154127, ENSG00000188191, ENSG0000…	2236	730	16792	1.44024	0.0509609	0.000232441	0.0112587
GOTERM_BP_ALL	GO:0051338~regulation of transferase activity	175	6.94444	6.15584e-06	ENSG00000154310, ENSG00000181929, ENSG00000167264, ENSG00000120438, ENSG00000113648, ENSG00000257949, ENSG00000181085, ENSG00000089053, ENSG00000131370, ENSG00000130829, ENSG00000140464, ENSG00000101265, ENSG00000197299, ENSG00000089154, ENSG00000125845, ENSG00000167165, ENSG00000082258, ENSG00000114353, ENSG00000139625, ENSG00000107937, ENSG00000204673, ENSG00000136982, ENSG00000000938, ENSG0000…	2236	955	16792	1.37615	0.0564028	0.00025572	0.0124965
GOTERM_BP_ALL	GO:0045937~positive regulation of phosphate metabolic process	186	7.38095	2.47843e-05	ENSG00000115008, ENSG00000115009, ENSG00000154310, ENSG00000181929, ENSG00000171720, ENSG00000087074, ENSG00000163785, ENSG00000090554, ENSG00000115694, ENSG00000130829, ENSG00000166971, ENSG00000101265, ENSG00000161638, ENSG00000122641, ENSG00000089154, ENSG00000143147, ENSG00000153064, ENSG00000070087, ENSG00000125845, ENSG00000102081, ENSG00000082258, ENSG00000114353, ENSG00000139625, ENSG0000…	2236	1049	16792	1.33158	0.208435	0.000919827	0.0503035
GOTERM_BP_ALL	GO:0010562~positive regulation of phosphorus metabolic process	186	7.38095	2.47843e-05	ENSG00000115008, ENSG00000115009, ENSG00000154310, ENSG00000181929, ENSG00000171720, ENSG00000087074, ENSG00000163785, ENSG00000090554, ENSG00000115694, ENSG00000130829, ENSG00000166971, ENSG00000101265, ENSG00000161638, ENSG00000122641, ENSG00000089154, ENSG00000143147, ENSG00000153064, ENSG00000070087, ENSG00000125845, ENSG00000102081, ENSG00000082258, ENSG00000114353, ENSG00000139625, ENSG0000…	2236	1049	16792	1.33158	0.208435	0.000919827	0.0503035
GOTERM_BP_ALL	GO:0001934~positive regulation of protein phosphorylation	160	6.34921	4.62795e-05	ENSG00000115008, ENSG00000115009, ENSG00000154310, ENSG00000181929, ENSG00000171720, ENSG00000087074, ENSG00000163785, ENSG00000090554, ENSG00000115694, ENSG00000130829, ENSG00000166971, ENSG00000101265, ENSG00000161638, ENSG00000122641, ENSG00000153064, ENSG00000070087, ENSG00000125845, ENSG00000102081, ENSG00000082258, ENSG00000114353, ENSG00000139625, ENSG00000164509, ENSG00000196591, ENSG0000…	2236	890	16792	1.35008	0.353687	0.0016273	0.0939117
GOTERM_BP_ALL	GO:0071900~regulation of protein serine/threonine kinase activity	93	3.69048	0.000121014	ENSG00000135914, ENSG00000171094, ENSG00000164045, ENSG00000154310, ENSG00000113648, ENSG00000163235, ENSG00000101017, ENSG00000130829, ENSG00000181104, ENSG00000134070, ENSG00000102760, ENSG00000197299, ENSG00000104872, ENSG00000118503, ENSG00000125845, ENSG00000120129, ENSG00000112559, ENSG00000114353, ENSG00000157168, ENSG00000082258, ENSG00000139625, ENSG00000107937, ENSG00000068001, ENSG0000…	2236	476	16792	1.46726	0.680612	0.00345266	0.245388
GOTERM_BP_ALL	GO:0000165~MAPK cascade	149	5.9127	0.00017645	ENSG00000115008, ENSG00000115009, ENSG00000138448, ENSG00000154310, ENSG00000168078, ENSG00000171720, ENSG00000163785, ENSG00000115694, ENSG00000171522, ENSG00000181085, ENSG00000115414, ENSG00000130829, ENSG00000101265, ENSG00000173898, ENSG00000153064, ENSG00000125845, ENSG00000126458, ENSG00000114353, ENSG00000139625, ENSG00000198915, ENSG00000164509, ENSG00000146674, ENSG00000145349, ENSG0000…	2236	841	16792	1.33052	0.810667	0.00467704	0.357608
GOTERM_BP_ALL	GO:0043408~regulation of MAPK cascade	122	4.84127	0.000382356	ENSG00000115008, ENSG00000115009, ENSG00000154310, ENSG00000168078, ENSG00000171720, ENSG00000163785, ENSG00000115694, ENSG00000115414, ENSG00000130829, ENSG00000101265, ENSG00000122641, ENSG00000153064, ENSG00000125845, ENSG00000126458, ENSG00000114353, ENSG00000139625, ENSG00000146674, ENSG00000145349, ENSG00000120156, ENSG00000163291, ENSG00000196712, ENSG00000086061, ENSG00000145901, ENSG0000…	2236	678	16792	1.35133	0.972858	0.00915853	0.773376
GOTERM_BP_ALL	GO:0023014~signal transduction by protein phosphorylation	152	6.03175	0.000417968	ENSG00000115008, ENSG00000115009, ENSG00000138448, ENSG00000154310, ENSG00000168078, ENSG00000171720, ENSG00000163785, ENSG00000115694, ENSG00000171522, ENSG00000181085, ENSG00000115414, ENSG00000130829, ENSG00000101265, ENSG00000173898, ENSG00000153064, ENSG00000125845, ENSG00000126458, ENSG00000114353, ENSG00000139625, ENSG00000198915, ENSG00000164509, ENSG00000146674, ENSG00000145349, ENSG0000…	2236	877	16792	1.30159	0.980604	0.00975973	0.845119
GOTERM_BP_ALL	GO:0033674~positive regulation of kinase activity	91	3.61111	0.00211585	ENSG00000135914, ENSG00000171094, ENSG00000154310, ENSG00000181929, ENSG00000163235, ENSG00000101017, ENSG00000110497, ENSG00000130829, ENSG00000181104, ENSG00000101265, ENSG00000134070, ENSG00000102760, ENSG00000104872, ENSG00000089154, ENSG00000125845, ENSG00000112559, ENSG00000114353, ENSG00000157168, ENSG00000082258, ENSG00000139625, ENSG00000196455, ENSG00000134853, ENSG00000092020, ENSG0000…	2236	505	16792	1.35326	1	0.0356042	4.20887
GOTERM_BP_ALL	GO:0051347~positive regulation of transferase activity	110	4.36508	0.00359311	ENSG00000154310, ENSG00000181929, ENSG00000120438, ENSG00000181085, ENSG00000089053, ENSG00000130829, ENSG00000101265, ENSG00000089154, ENSG00000125845, ENSG00000114353, ENSG00000082258, ENSG00000139625, ENSG00000136982, ENSG00000000938, ENSG00000120156, ENSG00000134222, ENSG00000196510, ENSG00000188191, ENSG00000121281, ENSG00000091039, ENSG00000106588, ENSG00000075711, ENSG00000164078, ENSG0000…	2236	640	16792	1.29075	1	0.053366	7.04701
GOTERM_BP_ALL	GO:0045860~positive regulation of protein kinase activity	83	3.29365	0.00576701	ENSG00000135914, ENSG00000171094, ENSG00000154310, ENSG00000181929, ENSG00000163235, ENSG00000101017, ENSG00000130829, ENSG00000181104, ENSG00000134070, ENSG00000101265, ENSG00000102760, ENSG00000104872, ENSG00000125845, ENSG00000112559, ENSG00000114353, ENSG00000157168, ENSG00000082258, ENSG00000139625, ENSG00000092020, ENSG00000134222, ENSG00000090061, ENSG00000188191, ENSG00000121281, ENSG0000…	2236	470	16792	1.32621	1	0.07741	11.0786
GOTERM_BP_ALL	GO:0043410~positive regulation of MAPK cascade	84	3.33333	0.00900919	ENSG00000135914, ENSG00000115008, ENSG00000115009, ENSG00000171094, ENSG00000154310, ENSG00000026103, ENSG00000163785, ENSG00000163235, ENSG00000115694, ENSG00000101017, ENSG00000130829, ENSG00000181104, ENSG00000101265, ENSG00000134070, ENSG00000037280, ENSG00000153064, ENSG00000125845, ENSG00000112559, ENSG00000127863, ENSG00000111846, ENSG00000114353, ENSG00000157168, ENSG00000139625, ENSG0000…	2236	485	16792	1.30067	1	0.108521	16.7838
GOTERM_BP_ALL	GO:0043405~regulation of MAP kinase activity	59	2.34127	0.0129964	ENSG00000135914, ENSG00000171094, ENSG00000154310, ENSG00000163235, ENSG00000101017, ENSG00000130829, ENSG00000181104, ENSG00000134070, ENSG00000125845, ENSG00000120129, ENSG00000112559, ENSG00000114353, ENSG00000157168, ENSG00000139625, ENSG00000110422, ENSG00000068001, ENSG00000196712, ENSG00000163291, ENSG00000086061, ENSG00000164078, ENSG00000108861, ENSG00000110514, ENSG00000070193, ENSG0000…	2236	327	16792	1.35499	1	0.144923	23.3235
GOTERM_BP_ALL	GO:0071902~positive regulation of protein serine/threonine kinase activity	54	2.14286	0.0182164	ENSG00000135914, ENSG00000171094, ENSG00000163235, ENSG00000101017, ENSG00000130829, ENSG00000134070, ENSG00000102760, ENSG00000104872, ENSG00000125845, ENSG00000112559, ENSG00000082258, ENSG00000157168, ENSG00000134222, ENSG00000090061, ENSG00000164078, ENSG00000110514, ENSG00000070193, ENSG00000137275, ENSG00000109339, ENSG00000167244, ENSG00000169242, ENSG00000130304, ENSG00000112715, ENSG0000…	2236	300	16792	1.35177	1	0.184914	31.1492
GOTERM_BP_ALL	GO:0043406~positive regulation of MAP kinase activity	38	1.50794	0.0662306	ENSG00000135914, ENSG00000109339, ENSG00000169242, ENSG00000171094, ENSG00000112715, ENSG00000113721, ENSG00000077782, ENSG00000105851, ENSG00000151651, ENSG00000163235, ENSG00000138166, ENSG00000100311, ENSG00000101017, ENSG00000130829, ENSG00000134070, ENSG00000008294, ENSG00000135341, ENSG00000150991, ENSG00000114209, ENSG00000120659, ENSG00000125845, ENSG00000078401, ENSG00000112559, ENSG0000…	2236	217	16792	1.31509	1	0.430194	75.1215
GOTERM_BP_ALL	GO:0032147~activation of protein kinase activity	50	1.98413	0.0671853	ENSG00000171094, ENSG00000154310, ENSG00000163235, ENSG00000130829, ENSG00000134070, ENSG00000181104, ENSG00000102760, ENSG00000125845, ENSG00000112559, ENSG00000157168, ENSG00000114353, ENSG00000139625, ENSG00000092020, ENSG00000188191, ENSG00000121281, ENSG00000091039, ENSG00000075711, ENSG00000110514, ENSG00000070193, ENSG00000137275, ENSG00000109339, ENSG00000183087, ENSG00000169242, ENSG0000…	2236	298	16792	1.26004	1	0.433559	75.6328
GOTERM_BP_ALL	GO:0000187~activation of MAPK activity	26	1.03175	0.109845	ENSG00000109339, ENSG00000169242, ENSG00000171094, ENSG00000151651, ENSG00000163235, ENSG00000138166, ENSG00000130829, ENSG00000008294, ENSG00000134070, ENSG00000135341, ENSG00000120659, ENSG00000150991, ENSG00000125845, ENSG00000112559, ENSG00000113578, ENSG00000157168, ENSG00000232810, ENSG00000198121, ENSG00000078900, ENSG00000055208, ENSG00000176945, ENSG00000139318, ENSG00000104312, ENSG0000…	2236	146	16792	1.33737	1	0.575993	90.5793
Annotation Cluster 14	Enrichment Score: 7.13290958315279
Category	Term	Count	%	PValue	Genes	List Total	Pop Hits	Pop Total	Fold Enrichment	Bonferroni	Benjamini	FDR
GOTERM_BP_ALL	GO:0001819~positive regulation of cytokine production	91	3.61111	4.54555e-08	ENSG00000135914, ENSG00000144747, ENSG00000154451, ENSG00000115008, ENSG00000115009, ENSG00000058600, ENSG00000118260, ENSG00000073756, ENSG00000137628, ENSG00000197329, ENSG00000069667, ENSG00000132466, ENSG00000173039, ENSG00000171522, ENSG00000101017, ENSG00000114013, ENSG00000182393, ENSG00000221926, ENSG00000181104, ENSG00000175197, ENSG00000102760, ENSG00000163702, ENSG00000037280, ENSG0000…	2236	386	16792	1.77045	0.000428599	2.99783e-06	9.22808e-05
GOTERM_BP_ALL	GO:0051240~positive regulation of multicellular organismal process	260	10.3175	5.23231e-08	ENSG00000115008, ENSG00000115009, ENSG00000197329, ENSG00000137628, ENSG00000113648, ENSG00000076248, ENSG00000126778, ENSG00000115694, ENSG00000171522, ENSG00000115414, ENSG00000140464, ENSG00000161638, ENSG00000168071, ENSG00000184937, ENSG00000198910, ENSG00000126458, ENSG00000102081, ENSG00000106366, ENSG00000196591, ENSG00000157227, ENSG00000000938, ENSG00000113658, ENSG00000120156, ENSG0000…	2236	1431	16792	1.36447	0.000493337	3.40316e-06	0.000106223
GOTERM_BP_ALL	GO:0001817~regulation of cytokine production	123	4.88095	8.29461e-08	ENSG00000144747, ENSG00000115008, ENSG00000115009, ENSG00000197329, ENSG00000137628, ENSG00000069667, ENSG00000173039, ENSG00000171522, ENSG00000115414, ENSG00000136695, ENSG00000140464, ENSG00000175197, ENSG00000163702, ENSG00000122641, ENSG00000168071, ENSG00000115602, ENSG00000153064, ENSG00000106366, ENSG00000196591, ENSG00000000938, ENSG00000113916, ENSG00000164136, ENSG00000019549, ENSG0000…	2236	577	16792	1.60088	0.000781959	5.25009e-06	0.000168392
GOTERM_BP_ALL	GO:0001816~cytokine production	131	5.19841	1.49034e-07	ENSG00000115008, ENSG00000144747, ENSG00000115009, ENSG00000197329, ENSG00000137628, ENSG00000069667, ENSG00000173039, ENSG00000171522, ENSG00000115414, ENSG00000136695, ENSG00000140464, ENSG00000175197, ENSG00000163702, ENSG00000122641, ENSG00000168071, ENSG00000115602, ENSG00000153064, ENSG00000178573, ENSG00000106366, ENSG00000196591, ENSG00000164509, ENSG00000000938, ENSG00000113916, ENSG0000…	2236	631	16792	1.55909	0.00140455	8.73003e-06	0.000302559
Annotation Cluster 15	Enrichment Score: 7.084555231301624
Category	Term	Count	%	PValue	Genes	List Total	Pop Hits	Pop Total	Fold Enrichment	Bonferroni	Benjamini	FDR
GOTERM_BP_ALL	GO:0032268~regulation of cellular protein metabolic process	421	16.7063	5.61558e-12	ENSG00000110075, ENSG00000087074, ENSG00000163785, ENSG00000013561, ENSG00000170581, ENSG00000151247, ENSG00000166971, ENSG00000184937, ENSG00000136098, ENSG00000102081, ENSG00000106366, ENSG00000139625, ENSG00000204371, ENSG00000204673, ENSG00000196591, ENSG00000157227, ENSG00000000938, ENSG00000111328, ENSG00000179348, ENSG00000196498, ENSG00000137936, ENSG00000117676, ENSG00000011422, ENSG0000…	2236	2346	16792	1.34767	5.29609e-08	9.13119e-10	1.14005e-08
GOTERM_BP_ALL	GO:0051246~regulation of protein metabolic process	443	17.5794	1.88501e-11	ENSG00000110075, ENSG00000087074, ENSG00000163785, ENSG00000013561, ENSG00000170581, ENSG00000151247, ENSG00000166971, ENSG00000184937, ENSG00000153395, ENSG00000136098, ENSG00000102081, ENSG00000106366, ENSG00000139625, ENSG00000204371, ENSG00000204673, ENSG00000196591, ENSG00000157227, ENSG00000000938, ENSG00000111328, ENSG00000179348, ENSG00000196498, ENSG00000137936, ENSG00000117676, ENSG0000…	2236	2512	16792	1.32439	1.77776e-07	2.65337e-09	3.82684e-08
GOTERM_BP_ALL	GO:0050790~regulation of catalytic activity	410	16.2698	9.13568e-10	ENSG00000111331, ENSG00000110075, ENSG00000087074, ENSG00000120438, ENSG00000184014, ENSG00000086598, ENSG00000181085, ENSG00000124313, ENSG00000167165, ENSG00000106366, ENSG00000198915, ENSG00000139625, ENSG00000204673, ENSG00000136982, ENSG00000157227, ENSG00000000938, ENSG00000137936, ENSG00000117676, ENSG00000011422, ENSG00000141510, ENSG00000091039, ENSG00000164078, ENSG00000164077, ENSG0000…	2236	2357	16792	1.30634	8.61582e-06	8.79169e-08	1.85467e-06
GOTERM_BP_ALL	GO:0044093~positive regulation of molecular function	330	13.0952	2.34157e-09	ENSG00000115009, ENSG00000188313, ENSG00000154310, ENSG00000157985, ENSG00000120438, ENSG00000087074, ENSG00000184014, ENSG00000181085, ENSG00000089053, ENSG00000115414, ENSG00000124313, ENSG00000166971, ENSG00000140464, ENSG00000130726, ENSG00000173898, ENSG00000089154, ENSG00000035681, ENSG00000070087, ENSG00000102081, ENSG00000056558, ENSG00000139625, ENSG00000198915, ENSG00000258659, ENSG0000…	2236	1840	16792	1.34687	2.20831e-05	2.10317e-07	4.7537e-06
GOTERM_BP_ALL	GO:0065009~regulation of molecular function	482	19.127	2.53559e-09	ENSG00000111331, ENSG00000110075, ENSG00000087074, ENSG00000120438, ENSG00000184014, ENSG00000086598, ENSG00000181085, ENSG00000124313, ENSG00000166971, ENSG00000130726, ENSG00000184939, ENSG00000170379, ENSG00000102081, ENSG00000167165, ENSG00000106366, ENSG00000139625, ENSG00000198915, ENSG00000258659, ENSG00000204673, ENSG00000196591, ENSG00000136982, ENSG00000000938, ENSG00000157227, ENSG0000…	2236	2863	16792	1.26432	2.39128e-05	2.23487e-07	5.14759e-06
GOTERM_BP_ALL	GO:0043085~positive regulation of catalytic activity	286	11.3492	3.55151e-09	ENSG00000115009, ENSG00000188313, ENSG00000154310, ENSG00000157985, ENSG00000120438, ENSG00000087074, ENSG00000184014, ENSG00000181085, ENSG00000089053, ENSG00000115414, ENSG00000124313, ENSG00000140464, ENSG00000173898, ENSG00000089154, ENSG00000035681, ENSG00000070087, ENSG00000139625, ENSG00000198915, ENSG00000136982, ENSG00000150527, ENSG00000146674, ENSG00000157227, ENSG00000000938, ENSG0000…	2236	1559	16792	1.37769	3.34937e-05	3.04493e-07	7.21004e-06
GOTERM_BP_ALL	GO:0051345~positive regulation of hydrolase activity	181	7.18254	2.43966e-08	ENSG00000115009, ENSG00000188313, ENSG00000157985, ENSG00000073921, ENSG00000162552, ENSG00000087074, ENSG00000184014, ENSG00000177595, ENSG00000115414, ENSG00000124313, ENSG00000213390, ENSG00000182866, ENSG00000140464, ENSG00000173898, ENSG00000131037, ENSG00000070087, ENSG00000125845, ENSG00000152061, ENSG00000198915, ENSG00000111490, ENSG00000157227, ENSG00000105821, ENSG00000145349, ENSG0000…	2236	917	16792	1.48231	0.000230058	1.67944e-06	4.95284e-05
GOTERM_BP_ALL	GO:0019220~regulation of phosphate metabolic process	286	11.3492	8.59019e-08	ENSG00000115008, ENSG00000115009, ENSG00000154310, ENSG00000168078, ENSG00000110075, ENSG00000171720, ENSG00000087074, ENSG00000113648, ENSG00000163785, ENSG00000115694, ENSG00000115414, ENSG00000170581, ENSG00000131370, ENSG00000166971, ENSG00000140464, ENSG00000161638, ENSG00000089154, ENSG00000143147, ENSG00000153064, ENSG00000070087, ENSG00000126458, ENSG00000102081, ENSG00000139625, ENSG0000…	2236	1610	16792	1.33405	0.000809813	5.40093e-06	0.000174392
GOTERM_BP_ALL	GO:0051174~regulation of phosphorus metabolic process	286	11.3492	9.39265e-08	ENSG00000115008, ENSG00000115009, ENSG00000154310, ENSG00000168078, ENSG00000110075, ENSG00000171720, ENSG00000087074, ENSG00000113648, ENSG00000163785, ENSG00000115694, ENSG00000115414, ENSG00000170581, ENSG00000131370, ENSG00000166971, ENSG00000140464, ENSG00000161638, ENSG00000089154, ENSG00000143147, ENSG00000153064, ENSG00000070087, ENSG00000126458, ENSG00000102081, ENSG00000139625, ENSG0000…	2236	1611	16792	1.33322	0.000885429	5.82775e-06	0.000190684
GOTERM_BP_ALL	GO:0051336~regulation of hydrolase activity	244	9.68254	1.00149e-07	ENSG00000115009, ENSG00000188313, ENSG00000157985, ENSG00000111331, ENSG00000110075, ENSG00000087074, ENSG00000184014, ENSG00000086598, ENSG00000124313, ENSG00000115414, ENSG00000140464, ENSG00000173898, ENSG00000117519, ENSG00000070087, ENSG00000124116, ENSG00000106366, ENSG00000198915, ENSG00000150527, ENSG00000157227, ENSG00000120156, ENSG00000137936, ENSG00000165322, ENSG00000132359, ENSG0000…	2236	1337	16792	1.37053	0.00094406	6.09357e-06	0.000203316
GOTERM_BP_ALL	GO:0043087~regulation of GTPase activity	130	5.15873	3.09355e-05	ENSG00000115009, ENSG00000157985, ENSG00000162552, ENSG00000184014, ENSG00000086598, ENSG00000124313, ENSG00000213390, ENSG00000173898, ENSG00000131037, ENSG00000198915, ENSG00000152061, ENSG00000150527, ENSG00000111490, ENSG00000145349, ENSG00000113916, ENSG00000120156, ENSG00000196712, ENSG00000137936, ENSG00000165322, ENSG00000132359, ENSG00000164077, ENSG00000070193, ENSG00000091409, ENSG0000…	2236	691	16792	1.41285	0.25305	0.00111296	0.0627844
GOTERM_BP_ALL	GO:0043547~positive regulation of GTPase activity	114	4.52381	0.000616244	ENSG00000115009, ENSG00000157985, ENSG00000162552, ENSG00000184014, ENSG00000124313, ENSG00000213390, ENSG00000173898, ENSG00000131037, ENSG00000198915, ENSG00000152061, ENSG00000111490, ENSG00000145349, ENSG00000120156, ENSG00000196712, ENSG00000137936, ENSG00000165322, ENSG00000132359, ENSG00000164077, ENSG00000070193, ENSG00000091409, ENSG00000120318, ENSG00000130396, ENSG00000008323, ENSG0000…	2236	634	16792	1.35035	0.997013	0.0131853	1.24365
GOTERM_MF_ALL	GO:0098772~molecular function regulator	226	8.96825	0.000867548	ENSG00000157985, ENSG00000104643, ENSG00000087074, ENSG00000113648, ENSG00000184014, ENSG00000124313, ENSG00000115414, ENSG00000131370, ENSG00000136695, ENSG00000173898, ENSG00000035681, ENSG00000089154, ENSG00000070087, ENSG00000124116, ENSG00000170745, ENSG00000106366, ENSG00000198915, ENSG00000150527, ENSG00000146674, ENSG00000157227, ENSG00000120156, ENSG00000115685, ENSG00000143401, ENSG0000…	2242	1397	16881	1.21808	0.851191	0.0288838	1.49713
GOTERM_MF_ALL	GO:0008047~enzyme activator activity	91	3.61111	0.00098517	ENSG00000135914, ENSG00000131467, ENSG00000157985, ENSG00000087470, ENSG00000204628, ENSG00000087074, ENSG00000163739, ENSG00000141376, ENSG00000115414, ENSG00000213390, ENSG00000126261, ENSG00000179387, ENSG00000102760, ENSG00000128805, ENSG00000115459, ENSG00000132669, ENSG00000047365, ENSG00000035681, ENSG00000125845, ENSG00000091592, ENSG00000157168, ENSG00000145979, ENSG00000152061, ENSG0000…	2242	494	16881	1.387	0.885079	0.0317755	1.69848
Annotation Cluster 16	Enrichment Score: 7.00563135928468
Category	Term	Count	%	PValue	Genes	List Total	Pop Hits	Pop Total	Fold Enrichment	Bonferroni	Benjamini	FDR
GOTERM_BP_ALL	GO:0034097~response to cytokine	173	6.86508	5.04738e-11	ENSG00000115008, ENSG00000187867, ENSG00000115009, ENSG00000111335, ENSG00000188313, ENSG00000148346, ENSG00000111331, ENSG00000069667, ENSG00000173039, ENSG00000115415, ENSG00000204525, ENSG00000126709, ENSG00000170581, ENSG00000136695, ENSG00000115594, ENSG00000140464, ENSG00000163702, ENSG00000163701, ENSG00000089157, ENSG00000117595, ENSG00000115602, ENSG00000183486, ENSG00000119922, ENSG0000…	2236	802	16792	1.61995	4.76018e-07	5.73515e-09	1.02469e-07
GOTERM_BP_ALL	GO:0071345~cellular response to cytokine stimulus	155	6.15079	1.52003e-10	ENSG00000115008, ENSG00000187867, ENSG00000115009, ENSG00000111335, ENSG00000148346, ENSG00000111331, ENSG00000069667, ENSG00000173039, ENSG00000115415, ENSG00000204525, ENSG00000126709, ENSG00000170581, ENSG00000136695, ENSG00000115594, ENSG00000140464, ENSG00000163702, ENSG00000163701, ENSG00000089157, ENSG00000117595, ENSG00000115602, ENSG00000183486, ENSG00000119922, ENSG00000056558, ENSG0000…	2236	706	16792	1.64876	1.43354e-06	1.64775e-08	3.08587e-07
GOTERM_BP_ALL	GO:0019221~cytokine-mediated signaling pathway	126	5	9.91315e-10	ENSG00000115008, ENSG00000187867, ENSG00000115009, ENSG00000111335, ENSG00000111331, ENSG00000173039, ENSG00000115415, ENSG00000204525, ENSG00000126709, ENSG00000170581, ENSG00000136695, ENSG00000115594, ENSG00000140464, ENSG00000163702, ENSG00000163701, ENSG00000117595, ENSG00000115602, ENSG00000183486, ENSG00000119922, ENSG00000056558, ENSG00000258659, ENSG00000172183, ENSG00000164509, ENSG0000…	2236	554	16792	1.70801	9.34905e-06	9.44353e-08	2.01251e-06
GOTERM_BP_ALL	GO:0045087~innate immune response	145	5.75397	0.000549119	ENSG00000115009, ENSG00000111335, ENSG00000188313, ENSG00000078142, ENSG00000148346, ENSG00000197329, ENSG00000137628, ENSG00000111331, ENSG00000173039, ENSG00000115415, ENSG00000204525, ENSG00000126709, ENSG00000170581, ENSG00000182866, ENSG00000136695, ENSG00000140464, ENSG00000130726, ENSG00000188229, ENSG00000117595, ENSG00000183486, ENSG00000119922, ENSG00000258659, ENSG00000172183, ENSG0000…	2236	836	16792	1.30254	0.994373	0.0120582	1.1089
GOTERM_BP_ALL	GO:0006955~immune response	245	9.72222	0.00224412	ENSG00000115008, ENSG00000115009, ENSG00000111335, ENSG00000188313, ENSG00000078142, ENSG00000197329, ENSG00000137628, ENSG00000111331, ENSG00000076248, ENSG00000171522, ENSG00000115415, ENSG00000204525, ENSG00000170581, ENSG00000136695, ENSG00000140464, ENSG00000130726, ENSG00000076641, ENSG00000183486, ENSG00000124839, ENSG00000258659, ENSG00000000938, ENSG00000213886, ENSG00000179348, ENSG0000…	2236	1551	16792	1.18627	1	0.0369349	4.45854
Annotation Cluster 17	Enrichment Score: 6.671661464675208
Category	Term	Count	%	PValue	Genes	List Total	Pop Hits	Pop Total	Fold Enrichment	Bonferroni	Benjamini	FDR
GOTERM_BP_ALL	GO:0030334~regulation of cell migration	151	5.99206	1.98529e-10	ENSG00000115008, ENSG00000115009, ENSG00000138448, ENSG00000105976, ENSG00000183023, ENSG00000162552, ENSG00000143418, ENSG00000171522, ENSG00000115414, ENSG00000115594, ENSG00000161638, ENSG00000050820, ENSG00000070087, ENSG00000125845, ENSG00000136352, ENSG00000170379, ENSG00000126458, ENSG00000185033, ENSG00000101040, ENSG00000115310, ENSG00000106366, ENSG00000107937, ENSG00000146674, ENSG0000…	2236	685	16792	1.65545	1.87233e-06	2.0575e-08	4.03041e-07
GOTERM_BP_ALL	GO:0040012~regulation of locomotion	164	6.50794	3.84696e-10	ENSG00000115008, ENSG00000115009, ENSG00000138448, ENSG00000105976, ENSG00000183023, ENSG00000162552, ENSG00000143418, ENSG00000163785, ENSG00000171522, ENSG00000115414, ENSG00000115594, ENSG00000161638, ENSG00000050820, ENSG00000070087, ENSG00000125845, ENSG00000136352, ENSG00000170379, ENSG00000126458, ENSG00000185033, ENSG00000101040, ENSG00000115310, ENSG00000106366, ENSG00000107937, ENSG0000…	2236	768	16792	1.60366	3.62806e-06	3.94355e-08	7.80984e-07
GOTERM_BP_ALL	GO:2000145~regulation of cell motility	157	6.23016	1.02896e-09	ENSG00000115008, ENSG00000115009, ENSG00000138448, ENSG00000105976, ENSG00000183023, ENSG00000162552, ENSG00000143418, ENSG00000171522, ENSG00000115414, ENSG00000115594, ENSG00000161638, ENSG00000050820, ENSG00000070087, ENSG00000125845, ENSG00000136352, ENSG00000170379, ENSG00000126458, ENSG00000185033, ENSG00000101040, ENSG00000115310, ENSG00000106366, ENSG00000107937, ENSG00000146674, ENSG0000…	2236	736	16792	1.60196	9.70411e-06	9.70416e-08	2.08894e-06
GOTERM_BP_ALL	GO:0051270~regulation of cellular component movement	166	6.5873	3.24447e-09	ENSG00000115008, ENSG00000115009, ENSG00000138448, ENSG00000105976, ENSG00000183023, ENSG00000162552, ENSG00000143418, ENSG00000163785, ENSG00000171522, ENSG00000115414, ENSG00000115594, ENSG00000161638, ENSG00000050820, ENSG00000070087, ENSG00000125845, ENSG00000136352, ENSG00000170379, ENSG00000126458, ENSG00000185033, ENSG00000101040, ENSG00000115310, ENSG00000106366, ENSG00000107937, ENSG0000…	2236	802	16792	1.55441	3.05981e-05	2.80721e-07	6.58672e-06
GOTERM_BP_ALL	GO:0030335~positive regulation of cell migration	94	3.73016	1.64633e-08	ENSG00000115008, ENSG00000115009, ENSG00000138448, ENSG00000105976, ENSG00000073756, ENSG00000183023, ENSG00000204628, ENSG00000163739, ENSG00000141376, ENSG00000115414, ENSG00000115594, ENSG00000181104, ENSG00000037280, ENSG00000161638, ENSG00000050820, ENSG00000123610, ENSG00000125845, ENSG00000116044, ENSG00000170379, ENSG00000111846, ENSG00000185033, ENSG00000106366, ENSG00000134853, ENSG0000…	2236	395	16792	1.78715	0.000155253	1.22256e-06	3.34227e-05
GOTERM_BP_ALL	GO:0051272~positive regulation of cellular component movement	98	3.88889	2.26335e-08	ENSG00000115008, ENSG00000115009, ENSG00000138448, ENSG00000105976, ENSG00000183023, ENSG00000115414, ENSG00000115594, ENSG00000161638, ENSG00000050820, ENSG00000125845, ENSG00000170379, ENSG00000185033, ENSG00000106366, ENSG00000000938, ENSG00000145349, ENSG00000113916, ENSG00000143878, ENSG00000157227, ENSG00000120156, ENSG00000179820, ENSG00000019549, ENSG00000070193, ENSG00000091409, ENSG0000…	2236	420	16792	1.7523	0.000213434	1.59296e-06	4.59491e-05
GOTERM_BP_ALL	GO:0040017~positive regulation of locomotion	98	3.88889	2.90077e-08	ENSG00000115008, ENSG00000115009, ENSG00000138448, ENSG00000105976, ENSG00000183023, ENSG00000115414, ENSG00000115594, ENSG00000161638, ENSG00000050820, ENSG00000125845, ENSG00000170379, ENSG00000185033, ENSG00000106366, ENSG00000000938, ENSG00000145349, ENSG00000143878, ENSG00000157227, ENSG00000120156, ENSG00000179820, ENSG00000019549, ENSG00000070193, ENSG00000091409, ENSG00000134014, ENSG0000…	2236	422	16792	1.74399	0.000273534	1.95408e-06	5.88895e-05
GOTERM_BP_ALL	GO:2000147~positive regulation of cell motility	95	3.76984	4.79465e-08	ENSG00000115008, ENSG00000115009, ENSG00000138448, ENSG00000105976, ENSG00000073756, ENSG00000183023, ENSG00000204628, ENSG00000163739, ENSG00000141376, ENSG00000115414, ENSG00000115594, ENSG00000181104, ENSG00000037280, ENSG00000161638, ENSG00000050820, ENSG00000123610, ENSG00000125845, ENSG00000116044, ENSG00000170379, ENSG00000111846, ENSG00000185033, ENSG00000106366, ENSG00000134853, ENSG0000…	2236	409	16792	1.74434	0.000452081	3.14016e-06	9.73379e-05
GOTERM_BP_ALL	GO:0032879~regulation of localization	409	16.2302	4.80657e-07	ENSG00000078142, ENSG00000171227, ENSG00000120438, ENSG00000163785, ENSG00000054392, ENSG00000126778, ENSG00000136695, ENSG00000130726, ENSG00000198911, ENSG00000136352, ENSG00000183486, ENSG00000170379, ENSG00000102081, ENSG00000170745, ENSG00000106366, ENSG00000157227, ENSG00000000938, ENSG00000179348, ENSG00000204531, ENSG00000141510, ENSG00000091039, ENSG00000128989, ENSG00000120318, ENSG0000…	2236	2473	16792	1.24202	0.00452282	2.50443e-05	0.000975795
GOTERM_BP_ALL	GO:0016477~cell migration	210	8.33333	6.5417e-06	ENSG00000115008, ENSG00000115009, ENSG00000130635, ENSG00000143418, ENSG00000126778, ENSG00000147010, ENSG00000171522, ENSG00000115415, ENSG00000115414, ENSG00000140464, ENSG00000161638, ENSG00000198910, ENSG00000070087, ENSG00000136352, ENSG00000170379, ENSG00000126458, ENSG00000106366, ENSG00000198915, ENSG00000107937, ENSG00000146674, ENSG00000000938, ENSG00000157227, ENSG00000120156, ENSG0000…	2236	1184	16792	1.33198	0.0598304	0.000270555	0.0132797
GOTERM_BP_ALL	GO:0051674~localization of cell	226	8.96825	5.2764e-05	ENSG00000115008, ENSG00000115009, ENSG00000075651, ENSG00000130635, ENSG00000143418, ENSG00000126778, ENSG00000147010, ENSG00000171522, ENSG00000115415, ENSG00000115414, ENSG00000140464, ENSG00000161638, ENSG00000198910, ENSG00000070087, ENSG00000136352, ENSG00000170379, ENSG00000126458, ENSG00000106366, ENSG00000198915, ENSG00000107937, ENSG00000146674, ENSG00000157227, ENSG00000000938, ENSG0000…	2236	1330	16792	1.27611	0.392031	0.00176936	0.107064
GOTERM_BP_ALL	GO:0048870~cell motility	226	8.96825	5.2764e-05	ENSG00000115008, ENSG00000115009, ENSG00000075651, ENSG00000130635, ENSG00000143418, ENSG00000126778, ENSG00000147010, ENSG00000171522, ENSG00000115415, ENSG00000115414, ENSG00000140464, ENSG00000161638, ENSG00000198910, ENSG00000070087, ENSG00000136352, ENSG00000170379, ENSG00000126458, ENSG00000106366, ENSG00000198915, ENSG00000107937, ENSG00000146674, ENSG00000157227, ENSG00000000938, ENSG0000…	2236	1330	16792	1.27611	0.392031	0.00176936	0.107064
GOTERM_BP_ALL	GO:0040011~locomotion	252	10	0.000159073	ENSG00000171055, ENSG00000115008, ENSG00000115009, ENSG00000075651, ENSG00000130635, ENSG00000143418, ENSG00000163785, ENSG00000126778, ENSG00000147010, ENSG00000171522, ENSG00000115415, ENSG00000115414, ENSG00000140464, ENSG00000173898, ENSG00000161638, ENSG00000198910, ENSG00000070087, ENSG00000136352, ENSG00000170379, ENSG00000126458, ENSG00000106366, ENSG00000198915, ENSG00000107937, ENSG0000…	2236	1530	16792	1.23691	0.776944	0.00432684	0.322444
GOTERM_BP_ALL	GO:0006928~movement of cell or subcellular component	280	11.1111	0.00214742	ENSG00000171055, ENSG00000115008, ENSG00000115009, ENSG00000075651, ENSG00000130635, ENSG00000143418, ENSG00000163785, ENSG00000077380, ENSG00000126777, ENSG00000126778, ENSG00000147010, ENSG00000171522, ENSG00000115415, ENSG00000115414, ENSG00000140464, ENSG00000173898, ENSG00000161638, ENSG00000198910, ENSG00000070087, ENSG00000136352, ENSG00000167460, ENSG00000170379, ENSG00000126458, ENSG0000…	2236	1795	16792	1.17145	1	0.0359344	4.27039
Annotation Cluster 18	Enrichment Score: 6.350597536603094
Category	Term	Count	%	PValue	Genes	List Total	Pop Hits	Pop Total	Fold Enrichment	Bonferroni	Benjamini	FDR
GOTERM_BP_ALL	GO:1903047~mitotic cell cycle process	193	7.65873	2.0419e-12	ENSG00000115008, ENSG00000161642, ENSG00000138107, ENSG00000168078, ENSG00000060982, ENSG00000053254, ENSG00000113648, ENSG00000213397, ENSG00000077380, ENSG00000177595, ENSG00000182923, ENSG00000089053, ENSG00000151247, ENSG00000111602, ENSG00000179041, ENSG00000140464, ENSG00000111581, ENSG00000188229, ENSG00000197299, ENSG00000122641, ENSG00000113580, ENSG00000100479, ENSG00000136098, ENSG0000…	2236	890	16792	1.62854	1.92574e-08	3.56618e-10	4.14538e-09
GOTERM_BP_ALL	GO:0000278~mitotic cell cycle	205	8.13492	3.98975e-12	ENSG00000115008, ENSG00000161642, ENSG00000138107, ENSG00000168078, ENSG00000060982, ENSG00000113648, ENSG00000077380, ENSG00000182923, ENSG00000089053, ENSG00000151247, ENSG00000111602, ENSG00000140464, ENSG00000174606, ENSG00000113580, ENSG00000100479, ENSG00000087448, ENSG00000136098, ENSG00000131747, ENSG00000136982, ENSG00000149474, ENSG00000134222, ENSG00000186871, ENSG00000183484, ENSG0000…	2236	968	16792	1.59041	3.76279e-08	6.60138e-10	8.09985e-09
GOTERM_BP_ALL	GO:0007049~cell cycle	317	12.5794	7.47249e-12	ENSG00000115008, ENSG00000161642, ENSG00000078142, ENSG00000138107, ENSG00000168078, ENSG00000060982, ENSG00000171720, ENSG00000113648, ENSG00000087074, ENSG00000077380, ENSG00000197321, ENSG00000182923, ENSG00000089053, ENSG00000151247, ENSG00000111602, ENSG00000140464, ENSG00000174606, ENSG00000113580, ENSG00000100479, ENSG00000136098, ENSG00000087448, ENSG00000131747, ENSG00000107937, ENSG0000…	2236	1672	16792	1.42382	7.04728e-08	1.19445e-09	1.51701e-08
GOTERM_BP_ALL	GO:0022402~cell cycle process	257	10.1984	1.23493e-09	ENSG00000115008, ENSG00000161642, ENSG00000078142, ENSG00000138107, ENSG00000168078, ENSG00000060982, ENSG00000171720, ENSG00000087074, ENSG00000113648, ENSG00000077380, ENSG00000197321, ENSG00000182923, ENSG00000089053, ENSG00000151247, ENSG00000111602, ENSG00000140464, ENSG00000113580, ENSG00000100479, ENSG00000136098, ENSG00000087448, ENSG00000131747, ENSG00000204371, ENSG00000136982, ENSG0000…	2236	1357	16792	1.42228	1.16465e-05	1.14182e-07	2.50707e-06
GOTERM_BP_ALL	GO:0051726~regulation of cell cycle	193	7.65873	6.77652e-09	ENSG00000115008, ENSG00000109971, ENSG00000161642, ENSG00000078142, ENSG00000181929, ENSG00000162552, ENSG00000113648, ENSG00000087074, ENSG00000053254, ENSG00000090554, ENSG00000197321, ENSG00000177595, ENSG00000089053, ENSG00000151247, ENSG00000117266, ENSG00000140464, ENSG00000174606, ENSG00000175197, ENSG00000197299, ENSG00000117595, ENSG00000122641, ENSG00000125845, ENSG00000183486, ENSG0000…	2236	976	16792	1.48504	6.39073e-05	5.41605e-07	1.37573e-05
GOTERM_BP_ALL	GO:0044772~mitotic cell cycle phase transition	112	4.44444	1.03127e-07	ENSG00000161642, ENSG00000138107, ENSG00000060982, ENSG00000053254, ENSG00000213397, ENSG00000077380, ENSG00000177595, ENSG00000182923, ENSG00000089053, ENSG00000151247, ENSG00000140464, ENSG00000188229, ENSG00000197299, ENSG00000122641, ENSG00000100479, ENSG00000145349, ENSG00000149474, ENSG00000185499, ENSG00000183484, ENSG00000196510, ENSG00000141510, ENSG00000106588, ENSG00000070193, ENSG0000…	2236	514	16792	1.63639	0.000972114	6.1948e-06	0.000209361
GOTERM_BP_ALL	GO:0044770~cell cycle phase transition	115	4.56349	4.81799e-07	ENSG00000161642, ENSG00000138107, ENSG00000060982, ENSG00000113648, ENSG00000053254, ENSG00000213397, ENSG00000077380, ENSG00000177595, ENSG00000182923, ENSG00000089053, ENSG00000151247, ENSG00000111602, ENSG00000140464, ENSG00000188229, ENSG00000197299, ENSG00000122641, ENSG00000100479, ENSG00000145349, ENSG00000149474, ENSG00000185499, ENSG00000183484, ENSG00000196510, ENSG00000141510, ENSG0000…	2236	547	16792	1.57885	0.00453354	2.49659e-05	0.000978112
GOTERM_BP_ALL	GO:0007346~regulation of mitotic cell cycle	102	4.04762	3.91301e-06	ENSG00000115008, ENSG00000161642, ENSG00000113648, ENSG00000053254, ENSG00000177595, ENSG00000089053, ENSG00000151247, ENSG00000140464, ENSG00000174606, ENSG00000197299, ENSG00000131747, ENSG00000145349, ENSG00000134222, ENSG00000185499, ENSG00000183484, ENSG00000070669, ENSG00000196510, ENSG00000141510, ENSG00000234602, ENSG00000130695, ENSG00000106588, ENSG00000108861, ENSG00000075711, ENSG0000…	2236	491	16792	1.56009	0.036231	0.000170048	0.00794364
GOTERM_BP_ALL	GO:0010564~regulation of cell cycle process	114	4.52381	4.69538e-05	ENSG00000115008, ENSG00000161642, ENSG00000078142, ENSG00000162552, ENSG00000113648, ENSG00000053254, ENSG00000197321, ENSG00000177595, ENSG00000089053, ENSG00000140464, ENSG00000197299, ENSG00000145349, ENSG00000134222, ENSG00000185499, ENSG00000183484, ENSG00000172046, ENSG00000196510, ENSG00000086712, ENSG00000141510, ENSG00000130695, ENSG00000166140, ENSG00000106588, ENSG00000070193, ENSG0000…	2236	595	16792	1.43886	0.357785	0.00163877	0.0952794
GOTERM_BP_ALL	GO:0044839~cell cycle G2/M phase transition	47	1.86508	8.13374e-05	ENSG00000142731, ENSG00000170242, ENSG00000080824, ENSG00000182185, ENSG00000164045, ENSG00000138107, ENSG00000097046, ENSG00000104320, ENSG00000110274, ENSG00000113648, ENSG00000053254, ENSG00000213397, ENSG00000134057, ENSG00000167552, ENSG00000151849, ENSG00000077380, ENSG00000182923, ENSG00000148019, ENSG00000147889, ENSG00000135249, ENSG00000142192, ENSG00000188229, ENSG00000197299, ENSG0000…	2236	197	16792	1.79169	0.535653	0.00254534	0.164996
GOTERM_BP_ALL	GO:1901990~regulation of mitotic cell cycle phase transition	65	2.57937	0.000238379	ENSG00000162493, ENSG00000127616, ENSG00000170242, ENSG00000139842, ENSG00000131467, ENSG00000161642, ENSG00000100823, ENSG00000114670, ENSG00000053254, ENSG00000132466, ENSG00000155508, ENSG00000002822, ENSG00000177595, ENSG00000089053, ENSG00000140464, ENSG00000102760, ENSG00000197299, ENSG00000120129, ENSG00000185650, ENSG00000078304, ENSG00000145349, ENSG00000185499, ENSG00000183484, ENSG0000…	2236	312	16792	1.56455	0.894435	0.00607476	0.482831
GOTERM_BP_ALL	GO:0000086~G2/M transition of mitotic cell cycle	43	1.70635	0.000241823	ENSG00000142731, ENSG00000170242, ENSG00000080824, ENSG00000182185, ENSG00000164045, ENSG00000138107, ENSG00000097046, ENSG00000104320, ENSG00000110274, ENSG00000053254, ENSG00000213397, ENSG00000134057, ENSG00000167552, ENSG00000151849, ENSG00000077380, ENSG00000182923, ENSG00000148019, ENSG00000135249, ENSG00000142192, ENSG00000188229, ENSG00000197299, ENSG00000147883, ENSG00000124762, ENSG0000…	2236	183	16792	1.76461	0.897809	0.00612915	0.48979
GOTERM_BP_ALL	GO:0045787~positive regulation of cell cycle	69	2.7381	0.000304471	ENSG00000115008, ENSG00000142731, ENSG00000139842, ENSG00000100823, ENSG00000161642, ENSG00000162552, ENSG00000113648, ENSG00000132466, ENSG00000155508, ENSG00000090554, ENSG00000177595, ENSG00000197321, ENSG00000163235, ENSG00000151247, ENSG00000140464, ENSG00000102760, ENSG00000011451, ENSG00000082258, ENSG00000078304, ENSG00000134222, ENSG00000090061, ENSG00000185499, ENSG00000070669, ENSG0000…	2236	339	16792	1.52855	0.943409	0.00752915	0.616305
GOTERM_BP_ALL	GO:1901987~regulation of cell cycle phase transition	68	2.69841	0.00039879	ENSG00000162493, ENSG00000127616, ENSG00000170242, ENSG00000139842, ENSG00000131467, ENSG00000100823, ENSG00000161642, ENSG00000114670, ENSG00000053254, ENSG00000113648, ENSG00000132466, ENSG00000155508, ENSG00000002822, ENSG00000177595, ENSG00000089053, ENSG00000140464, ENSG00000102760, ENSG00000197299, ENSG00000120129, ENSG00000185650, ENSG00000078304, ENSG00000145349, ENSG00000185499, ENSG0000…	2236	336	16792	1.51985	0.976757	0.0093836	0.806489
GOTERM_BP_ALL	GO:0090068~positive regulation of cell cycle process	51	2.02381	0.00208055	ENSG00000142731, ENSG00000115008, ENSG00000139842, ENSG00000161642, ENSG00000100823, ENSG00000162552, ENSG00000113648, ENSG00000132466, ENSG00000155508, ENSG00000177595, ENSG00000197321, ENSG00000163235, ENSG00000140464, ENSG00000102760, ENSG00000011451, ENSG00000078304, ENSG00000185499, ENSG00000172046, ENSG00000144580, ENSG00000141510, ENSG00000116017, ENSG00000167244, ENSG00000182185, ENSG0000…	2236	251	16792	1.5259	1	0.0350827	4.14006
Annotation Cluster 19	Enrichment Score: 6.223024183576394
Category	Term	Count	%	PValue	Genes	List Total	Pop Hits	Pop Total	Fold Enrichment	Bonferroni	Benjamini	FDR
GOTERM_BP_ALL	GO:0051607~defense response to virus	74	2.93651	2.26898e-13	ENSG00000168209, ENSG00000058600, ENSG00000152056, ENSG00000111335, ENSG00000188313, ENSG00000137628, ENSG00000111331, ENSG00000132466, ENSG00000132274, ENSG00000173039, ENSG00000077348, ENSG00000171855, ENSG00000115415, ENSG00000170581, ENSG00000101017, ENSG00000114013, ENSG00000182866, ENSG00000142089, ENSG00000182393, ENSG00000140464, ENSG00000179387, ENSG00000128604, ENSG00000157601, ENSG0000…	2236	229	16792	2.42676	2.14017e-09	4.86403e-11	4.60698e-10
UP_KEYWORDS	Antiviral defense	45	1.78571	6.57199e-13	ENSG00000168209, ENSG00000058600, ENSG00000188313, ENSG00000111335, ENSG00000132256, ENSG00000137628, ENSG00000129351, ENSG00000111331, ENSG00000130813, ENSG00000132274, ENSG00000119917, ENSG00000171855, ENSG00000115415, ENSG00000100413, ENSG00000170581, ENSG00000142089, ENSG00000182393, ENSG00000140464, ENSG00000179387, ENSG00000013503, ENSG00000213928, ENSG00000128604, ENSG00000197111, ENSG0000…	2470	116	20581	3.23239	3.56231e-10	2.54451e-11	9.57201e-10
GOTERM_BP_ALL	GO:0009615~response to virus	89	3.53175	1.64982e-12	ENSG00000168209, ENSG00000058600, ENSG00000152056, ENSG00000111335, ENSG00000115758, ENSG00000188313, ENSG00000148346, ENSG00000116679, ENSG00000137628, ENSG00000111331, ENSG00000132466, ENSG00000132274, ENSG00000173039, ENSG00000171855, ENSG00000077348, ENSG00000115415, ENSG00000170581, ENSG00000114013, ENSG00000101017, ENSG00000182866, ENSG00000142089, ENSG00000182393, ENSG00000140464, ENSG0000…	2236	311	16792	2.14912	1.55592e-08	2.99215e-10	3.3493e-09
GOTERM_BP_ALL	GO:0009607~response to biotic stimulus	167	6.62698	7.42009e-07	ENSG00000144747, ENSG00000168209, ENSG00000152056, ENSG00000187867, ENSG00000115009, ENSG00000111335, ENSG00000188313, ENSG00000148346, ENSG00000197329, ENSG00000137628, ENSG00000111331, ENSG00000173039, ENSG00000171522, ENSG00000115415, ENSG00000170581, ENSG00000182866, ENSG00000136695, ENSG00000140464, ENSG00000175197, ENSG00000163702, ENSG00000168071, ENSG00000142046, ENSG00000183486, ENSG0000…	2236	873	16792	1.43659	0.00697346	3.74211e-05	0.00150637
GOTERM_BP_ALL	GO:0043207~response to external biotic stimulus	160	6.34921	7.42887e-07	ENSG00000144747, ENSG00000168209, ENSG00000152056, ENSG00000187867, ENSG00000115009, ENSG00000111335, ENSG00000188313, ENSG00000148346, ENSG00000197329, ENSG00000137628, ENSG00000111331, ENSG00000173039, ENSG00000171522, ENSG00000115415, ENSG00000170581, ENSG00000182866, ENSG00000136695, ENSG00000140464, ENSG00000163702, ENSG00000168071, ENSG00000183486, ENSG00000119922, ENSG00000102081, ENSG0000…	2236	829	16792	1.44943	0.00698168	3.72662e-05	0.00150815
GOTERM_BP_ALL	GO:0051707~response to other organism	160	6.34921	7.42887e-07	ENSG00000144747, ENSG00000168209, ENSG00000152056, ENSG00000187867, ENSG00000115009, ENSG00000111335, ENSG00000188313, ENSG00000148346, ENSG00000197329, ENSG00000137628, ENSG00000111331, ENSG00000173039, ENSG00000171522, ENSG00000115415, ENSG00000170581, ENSG00000182866, ENSG00000136695, ENSG00000140464, ENSG00000163702, ENSG00000168071, ENSG00000183486, ENSG00000119922, ENSG00000102081, ENSG0000…	2236	829	16792	1.44943	0.00698168	3.72662e-05	0.00150815
UP_KEYWORDS	Innate immunity	59	2.34127	2.14104e-06	ENSG00000058600, ENSG00000111335, ENSG00000148346, ENSG00000137628, ENSG00000111331, ENSG00000132466, ENSG00000142089, ENSG00000136695, ENSG00000140464, ENSG00000128604, ENSG00000157601, ENSG00000124256, ENSG00000183486, ENSG00000108771, ENSG00000091592, ENSG00000119922, ENSG00000172183, ENSG00000029993, ENSG00000000938, ENSG00000162711, ENSG00000089127, ENSG00000108561, ENSG00000105939, ENSG0000…	2470	261	20581	1.88357	0.00115977	4.46315e-05	0.00311809
GOTERM_BP_ALL	GO:0098542~defense response to other organism	102	4.04762	5.14674e-06	ENSG00000144747, ENSG00000168209, ENSG00000115009, ENSG00000152056, ENSG00000111335, ENSG00000188313, ENSG00000137628, ENSG00000111331, ENSG00000173039, ENSG00000115415, ENSG00000170581, ENSG00000182866, ENSG00000136695, ENSG00000140464, ENSG00000163702, ENSG00000168071, ENSG00000183486, ENSG00000119922, ENSG00000106366, ENSG00000258659, ENSG00000172183, ENSG00000164509, ENSG00000000938, ENSG0000…	2236	494	16792	1.55061	0.0473798	0.00021764	0.0104481
GOTERM_BP_ALL	GO:0006952~defense response	256	10.1587	2.71026e-05	ENSG00000115008, ENSG00000115009, ENSG00000111335, ENSG00000188313, ENSG00000078142, ENSG00000168078, ENSG00000197329, ENSG00000137628, ENSG00000111331, ENSG00000171522, ENSG00000115415, ENSG00000115414, ENSG00000204525, ENSG00000170581, ENSG00000151247, ENSG00000136695, ENSG00000140464, ENSG00000130726, ENSG00000168071, ENSG00000183486, ENSG00000106366, ENSG00000258659, ENSG00000000938, ENSG0000…	2236	1518	16792	1.26648	0.225555	0.000990238	0.0550076
GOTERM_BP_ALL	GO:0009605~response to external stimulus	333	13.2143	8.86004e-05	ENSG00000171055, ENSG00000115009, ENSG00000187867, ENSG00000188313, ENSG00000111335, ENSG00000078142, ENSG00000075651, ENSG00000168078, ENSG00000197329, ENSG00000137628, ENSG00000111331, ENSG00000143418, ENSG00000184014, ENSG00000163785, ENSG00000054277, ENSG00000171522, ENSG00000115415, ENSG00000170581, ENSG00000136695, ENSG00000140464, ENSG00000198911, ENSG00000173898, ENSG00000141644, ENSG0000…	2236	2073	16792	1.20636	0.566398	0.00273601	0.179717
UP_KEYWORDS	Immunity	88	3.49206	0.000217549	ENSG00000154451, ENSG00000058600, ENSG00000111335, ENSG00000148346, ENSG00000130775, ENSG00000165406, ENSG00000137628, ENSG00000111331, ENSG00000132466, ENSG00000204525, ENSG00000114013, ENSG00000101017, ENSG00000142089, ENSG00000136695, ENSG00000140464, ENSG00000128604, ENSG00000174371, ENSG00000157601, ENSG00000076641, ENSG00000124256, ENSG00000183486, ENSG00000108771, ENSG00000091592, ENSG0000…	2470	500	20581	1.4665	0.111237	0.00273867	0.316363
GOTERM_BP_ALL	GO:0045087~innate immune response	145	5.75397	0.000549119	ENSG00000115009, ENSG00000111335, ENSG00000188313, ENSG00000078142, ENSG00000148346, ENSG00000197329, ENSG00000137628, ENSG00000111331, ENSG00000173039, ENSG00000115415, ENSG00000204525, ENSG00000126709, ENSG00000170581, ENSG00000182866, ENSG00000136695, ENSG00000140464, ENSG00000130726, ENSG00000188229, ENSG00000117595, ENSG00000183486, ENSG00000119922, ENSG00000258659, ENSG00000172183, ENSG0000…	2236	836	16792	1.30254	0.994373	0.0120582	1.1089
GOTERM_BP_ALL	GO:0002252~immune effector process	129	5.11905	0.00105578	ENSG00000168209, ENSG00000152056, ENSG00000111335, ENSG00000188313, ENSG00000137628, ENSG00000111331, ENSG00000069667, ENSG00000076248, ENSG00000173039, ENSG00000171522, ENSG00000115415, ENSG00000170581, ENSG00000182866, ENSG00000140464, ENSG00000174371, ENSG00000188229, ENSG00000183486, ENSG00000119922, ENSG00000258659, ENSG00000172183, ENSG00000164509, ENSG00000000938, ENSG00000113916, ENSG0000…	2236	742	16792	1.30562	0.999953	0.0202075	2.12167
GOTERM_BP_ALL	GO:0006955~immune response	245	9.72222	0.00224412	ENSG00000115008, ENSG00000115009, ENSG00000111335, ENSG00000188313, ENSG00000078142, ENSG00000197329, ENSG00000137628, ENSG00000111331, ENSG00000076248, ENSG00000171522, ENSG00000115415, ENSG00000204525, ENSG00000170581, ENSG00000136695, ENSG00000140464, ENSG00000130726, ENSG00000076641, ENSG00000183486, ENSG00000124839, ENSG00000258659, ENSG00000000938, ENSG00000213886, ENSG00000179348, ENSG0000…	2236	1551	16792	1.18627	1	0.0369349	4.45854
Annotation Cluster 20	Enrichment Score: 6.144870748507031
Category	Term	Count	%	PValue	Genes	List Total	Pop Hits	Pop Total	Fold Enrichment	Bonferroni	Benjamini	FDR
GOTERM_BP_ALL	GO:0097190~apoptotic signaling pathway	143	5.6746	1.66127e-13	ENSG00000115008, ENSG00000168209, ENSG00000161642, ENSG00000138448, ENSG00000172667, ENSG00000148346, ENSG00000162552, ENSG00000087074, ENSG00000177595, ENSG00000173039, ENSG00000104081, ENSG00000115694, ENSG00000126709, ENSG00000182866, ENSG00000152256, ENSG00000140464, ENSG00000175197, ENSG00000051108, ENSG00000122641, ENSG00000056558, ENSG00000106366, ENSG00000165119, ENSG00000185499, ENSG0000…	2236	583	16792	1.84204	1.56639e-09	3.91597e-11	3.37186e-10
GOTERM_BP_ALL	GO:2001233~regulation of apoptotic signaling pathway	97	3.84921	1.87319e-10	ENSG00000115008, ENSG00000161642, ENSG00000138448, ENSG00000162552, ENSG00000177595, ENSG00000173039, ENSG00000104081, ENSG00000126709, ENSG00000182866, ENSG00000140464, ENSG00000175197, ENSG00000122641, ENSG00000051108, ENSG00000106366, ENSG00000165119, ENSG00000056558, ENSG00000196712, ENSG00000185499, ENSG00000019549, ENSG00000086061, ENSG00000003402, ENSG00000011422, ENSG00000141510, ENSG0000…	2236	380	16792	1.91699	1.7666e-06	1.96289e-08	3.80283e-07
GOTERM_BP_ALL	GO:2001236~regulation of extrinsic apoptotic signaling pathway	50	1.98413	1.07802e-08	ENSG00000115008, ENSG00000131467, ENSG00000138448, ENSG00000026103, ENSG00000121858, ENSG00000177595, ENSG00000173039, ENSG00000126709, ENSG00000102145, ENSG00000140464, ENSG00000122641, ENSG00000141682, ENSG00000118503, ENSG00000044115, ENSG00000106366, ENSG00000157168, ENSG00000056558, ENSG00000167895, ENSG00000068001, ENSG00000196712, ENSG00000019549, ENSG00000003402, ENSG00000198964, ENSG0000…	2236	161	16792	2.33225	0.000101663	8.40235e-07	2.18854e-05
GOTERM_BP_ALL	GO:0097191~extrinsic apoptotic signaling pathway	60	2.38095	1.48817e-07	ENSG00000115008, ENSG00000131467, ENSG00000138448, ENSG00000148346, ENSG00000140379, ENSG00000026103, ENSG00000121858, ENSG00000177595, ENSG00000129473, ENSG00000173039, ENSG00000126709, ENSG00000140464, ENSG00000102145, ENSG00000122641, ENSG00000141682, ENSG00000118503, ENSG00000044115, ENSG00000106366, ENSG00000157168, ENSG00000167895, ENSG00000068001, ENSG00000196712, ENSG00000019549, ENSG0000…	2236	225	16792	2.00262	0.00140251	8.77181e-06	0.000302119
GOTERM_BP_ALL	GO:2001237~negative regulation of extrinsic apoptotic signaling pathway	35	1.38889	3.68376e-07	ENSG00000115008, ENSG00000131467, ENSG00000132155, ENSG00000138448, ENSG00000026103, ENSG00000121858, ENSG00000171552, ENSG00000173039, ENSG00000126709, ENSG00000015171, ENSG00000102145, ENSG00000164400, ENSG00000131981, ENSG00000204388, ENSG00000092871, ENSG00000204389, ENSG00000118503, ENSG00000044115, ENSG00000157168, ENSG00000106366, ENSG00000169083, ENSG00000232810, ENSG00000012048, ENSG0000…	2236	105	16792	2.50328	0.00346812	1.97393e-05	0.00074785
GOTERM_BP_ALL	GO:2001234~negative regulation of apoptotic signaling pathway	55	2.18254	9.60337e-07	ENSG00000115008, ENSG00000170242, ENSG00000161642, ENSG00000131467, ENSG00000138448, ENSG00000116679, ENSG00000026103, ENSG00000162552, ENSG00000121858, ENSG00000129473, ENSG00000173039, ENSG00000126709, ENSG00000102145, ENSG00000051108, ENSG00000104872, ENSG00000118503, ENSG00000116044, ENSG00000044115, ENSG00000106366, ENSG00000157168, ENSG00000185499, ENSG00000019549, ENSG00000086061, ENSG0000…	2236	210	16792	1.96686	0.00901605	4.74174e-05	0.0019496
GOTERM_BP_ALL	GO:2001239~regulation of extrinsic apoptotic signaling pathway in absence of ligand	19	0.753968	5.63536e-05	ENSG00000115008, ENSG00000044115, ENSG00000157168, ENSG00000232810, ENSG00000137713, ENSG00000077782, ENSG00000026103, ENSG00000196712, ENSG00000171552, ENSG00000019549, ENSG00000126709, ENSG00000102145, ENSG00000164400, ENSG00000204388, ENSG00000167657, ENSG00000204389, ENSG00000122641, ENSG00000070193, ENSG00000137275	2236	51	16792	2.79778	0.412269	0.00188293	0.114343
GOTERM_BP_ALL	GO:0097192~extrinsic apoptotic signaling pathway in absence of ligand	24	0.952381	7.20214e-05	ENSG00000115008, ENSG00000099875, ENSG00000044115, ENSG00000138448, ENSG00000148346, ENSG00000157168, ENSG00000065361, ENSG00000232810, ENSG00000137713, ENSG00000140379, ENSG00000026103, ENSG00000196712, ENSG00000171552, ENSG00000129473, ENSG00000019549, ENSG00000126709, ENSG00000102145, ENSG00000164400, ENSG00000204388, ENSG00000167657, ENSG00000122641, ENSG00000204389, ENSG00000070193, ENSG0000…	2236	75	16792	2.40315	0.493007	0.00229992	0.146112
GOTERM_BP_ALL	GO:0038034~signal transduction in absence of ligand	24	0.952381	7.20214e-05	ENSG00000115008, ENSG00000099875, ENSG00000044115, ENSG00000138448, ENSG00000148346, ENSG00000157168, ENSG00000065361, ENSG00000232810, ENSG00000137713, ENSG00000140379, ENSG00000026103, ENSG00000196712, ENSG00000171552, ENSG00000129473, ENSG00000019549, ENSG00000126709, ENSG00000102145, ENSG00000164400, ENSG00000204388, ENSG00000167657, ENSG00000122641, ENSG00000204389, ENSG00000070193, ENSG0000…	2236	75	16792	2.40315	0.493007	0.00229992	0.146112
GOTERM_BP_ALL	GO:2001240~negative regulation of extrinsic apoptotic signaling pathway in absence of ligand	13	0.515873	0.00222218	ENSG00000019549, ENSG00000115008, ENSG00000126709, ENSG00000044115, ENSG00000157168, ENSG00000102145, ENSG00000232810, ENSG00000164400, ENSG00000204388, ENSG00000204389, ENSG00000070193, ENSG00000137275, ENSG00000171552	2236	37	16792	2.63859	1	0.0369668	4.41588
GOTERM_BP_ALL	GO:1901099~negative regulation of signal transduction in absence of ligand	13	0.515873	0.00222218	ENSG00000019549, ENSG00000115008, ENSG00000126709, ENSG00000044115, ENSG00000157168, ENSG00000102145, ENSG00000232810, ENSG00000164400, ENSG00000204388, ENSG00000204389, ENSG00000070193, ENSG00000137275, ENSG00000171552	2236	37	16792	2.63859	1	0.0369668	4.41588
Annotation Cluster 21	Enrichment Score: 5.815603983940915
Category	Term	Count	%	PValue	Genes	List Total	Pop Hits	Pop Total	Fold Enrichment	Bonferroni	Benjamini	FDR
GOTERM_BP_ALL	GO:0045071~negative regulation of viral genome replication	25	0.992063	5.1501e-09	ENSG00000188313, ENSG00000129351, ENSG00000232810, ENSG00000111331, ENSG00000172183, ENSG00000130813, ENSG00000187608, ENSG00000121236, ENSG00000090061, ENSG00000135114, ENSG00000089127, ENSG00000171855, ENSG00000178685, ENSG00000163565, ENSG00000105939, ENSG00000145901, ENSG00000142089, ENSG00000185745, ENSG00000185201, ENSG00000130726, ENSG00000132376, ENSG00000134321, ENSG00000160710, ENSG0000…	2236	51	16792	3.68129	4.85694e-05	4.22353e-07	1.04554e-05
GOTERM_BP_ALL	GO:0019079~viral genome replication	36	1.42857	1.45429e-07	ENSG00000109971, ENSG00000183087, ENSG00000188313, ENSG00000111331, ENSG00000129351, ENSG00000130813, ENSG00000121236, ENSG00000171855, ENSG00000178685, ENSG00000163565, ENSG00000142089, ENSG00000130726, ENSG00000197111, ENSG00000157601, ENSG00000160710, ENSG00000047188, ENSG00000131747, ENSG00000102081, ENSG00000099956, ENSG00000232810, ENSG00000172183, ENSG00000187608, ENSG00000090061, ENSG0000…	2236	106	16792	2.55051	0.0013706	8.62599e-06	0.00029524
GOTERM_BP_ALL	GO:1903901~negative regulation of viral life cycle	32	1.26984	1.91267e-07	ENSG00000137709, ENSG00000188313, ENSG00000132256, ENSG00000111331, ENSG00000129351, ENSG00000130813, ENSG00000121236, ENSG00000171855, ENSG00000178685, ENSG00000163565, ENSG00000177606, ENSG00000142089, ENSG00000140464, ENSG00000130726, ENSG00000157601, ENSG00000160710, ENSG00000090447, ENSG00000232810, ENSG00000172183, ENSG00000067066, ENSG00000187608, ENSG00000090061, ENSG00000135114, ENSG0000…	2236	89	16792	2.70017	0.00180221	1.09323e-05	0.000388296
GOTERM_BP_ALL	GO:0045069~regulation of viral genome replication	30	1.19048	2.40339e-07	ENSG00000109971, ENSG00000188313, ENSG00000111331, ENSG00000129351, ENSG00000130813, ENSG00000121236, ENSG00000171855, ENSG00000178685, ENSG00000163565, ENSG00000142089, ENSG00000130726, ENSG00000157601, ENSG00000160710, ENSG00000047188, ENSG00000131747, ENSG00000102081, ENSG00000232810, ENSG00000172183, ENSG00000187608, ENSG00000090061, ENSG00000135114, ENSG00000089127, ENSG00000145901, ENSG0000…	2236	81	16792	2.78142	0.00226407	1.33331e-05	0.00048792
GOTERM_BP_ALL	GO:0048525~negative regulation of viral process	36	1.42857	2.43817e-07	ENSG00000137709, ENSG00000188313, ENSG00000132256, ENSG00000111331, ENSG00000129351, ENSG00000130813, ENSG00000121236, ENSG00000171855, ENSG00000178685, ENSG00000163565, ENSG00000115415, ENSG00000177606, ENSG00000142089, ENSG00000140464, ENSG00000130726, ENSG00000197111, ENSG00000157601, ENSG00000160710, ENSG00000108771, ENSG00000090447, ENSG00000232810, ENSG00000172183, ENSG00000067066, ENSG0000…	2236	108	16792	2.50328	0.0022968	1.34469e-05	0.000494981
GOTERM_BP_ALL	GO:0050792~regulation of viral process	63	2.5	3.27366e-06	ENSG00000109971, ENSG00000127616, ENSG00000152056, ENSG00000188313, ENSG00000137628, ENSG00000111331, ENSG00000132466, ENSG00000171855, ENSG00000115415, ENSG00000178685, ENSG00000182866, ENSG00000142089, ENSG00000140464, ENSG00000130726, ENSG00000179387, ENSG00000157601, ENSG00000047188, ENSG00000118503, ENSG00000108771, ENSG00000131747, ENSG00000102081, ENSG00000105258, ENSG00000147669, ENSG0000…	2236	262	16792	1.8058	0.0304022	0.000143589	0.00664577
GOTERM_BP_ALL	GO:0043903~regulation of symbiosis, encompassing mutualism through parasitism	66	2.61905	7.11575e-06	ENSG00000109971, ENSG00000127616, ENSG00000152056, ENSG00000138448, ENSG00000188313, ENSG00000137628, ENSG00000111331, ENSG00000132466, ENSG00000171855, ENSG00000115415, ENSG00000178685, ENSG00000182866, ENSG00000142089, ENSG00000140464, ENSG00000130726, ENSG00000179387, ENSG00000157601, ENSG00000047188, ENSG00000118503, ENSG00000108771, ENSG00000131747, ENSG00000102081, ENSG00000105258, ENSG0000…	2236	285	16792	1.73912	0.0649066	0.000291735	0.0144449
GOTERM_BP_ALL	GO:0043901~negative regulation of multi-organism process	42	1.66667	1.25157e-05	ENSG00000137709, ENSG00000188313, ENSG00000138448, ENSG00000132256, ENSG00000129351, ENSG00000111331, ENSG00000130813, ENSG00000121236, ENSG00000171855, ENSG00000178685, ENSG00000163565, ENSG00000115415, ENSG00000188372, ENSG00000177606, ENSG00000142089, ENSG00000140464, ENSG00000172936, ENSG00000130726, ENSG00000197111, ENSG00000157601, ENSG00000160710, ENSG00000118503, ENSG00000057657, ENSG0000…	2236	157	16792	2.009	0.111336	0.000502156	0.0254055
GOTERM_BP_ALL	GO:1903900~regulation of viral life cycle	44	1.74603	5.17064e-05	ENSG00000109971, ENSG00000127616, ENSG00000137709, ENSG00000188313, ENSG00000132256, ENSG00000129351, ENSG00000111331, ENSG00000130813, ENSG00000121236, ENSG00000171855, ENSG00000178685, ENSG00000163565, ENSG00000177606, ENSG00000142089, ENSG00000140464, ENSG00000130726, ENSG00000157601, ENSG00000160710, ENSG00000047188, ENSG00000100097, ENSG00000177700, ENSG00000131747, ENSG00000105258, ENSG0000…	2236	177	16792	1.86685	0.385936	0.00174634	0.104919
GOTERM_BP_ALL	GO:0043900~regulation of multi-organism process	74	2.93651	0.000551711	ENSG00000109971, ENSG00000127616, ENSG00000152056, ENSG00000138448, ENSG00000188313, ENSG00000137628, ENSG00000111331, ENSG00000132466, ENSG00000171855, ENSG00000115415, ENSG00000178685, ENSG00000182866, ENSG00000142089, ENSG00000140464, ENSG00000130726, ENSG00000179387, ENSG00000157601, ENSG00000122641, ENSG00000047188, ENSG00000118503, ENSG00000108771, ENSG00000131747, ENSG00000102081, ENSG0000…	2236	377	16792	1.47408	0.994509	0.0120308	1.11411
Annotation Cluster 22	Enrichment Score: 5.443790472640402
Category	Term	Count	%	PValue	Genes	List Total	Pop Hits	Pop Total	Fold Enrichment	Bonferroni	Benjamini	FDR
GOTERM_BP_ALL	GO:0051128~regulation of cellular component organization	397	15.754	1.65985e-08	ENSG00000075651, ENSG00000130635, ENSG00000120438, ENSG00000163785, ENSG00000054392, ENSG00000126778, ENSG00000147010, ENSG00000181085, ENSG00000170581, ENSG00000128585, ENSG00000130726, ENSG00000102103, ENSG00000198911, ENSG00000184937, ENSG00000198910, ENSG00000136352, ENSG00000170379, ENSG00000102081, ENSG00000106366, ENSG00000204371, ENSG00000196591, ENSG00000157227, ENSG00000000938, ENSG0000…	2236	2323	16792	1.28343	0.000156528	1.21349e-06	3.36972e-05
GOTERM_BP_ALL	GO:0051130~positive regulation of cellular component organization	214	8.49206	1.29487e-06	ENSG00000115008, ENSG00000120438, ENSG00000113648, ENSG00000054392, ENSG00000115694, ENSG00000181085, ENSG00000115414, ENSG00000140464, ENSG00000130726, ENSG00000198911, ENSG00000100335, ENSG00000198910, ENSG00000070087, ENSG00000163468, ENSG00000170379, ENSG00000102081, ENSG00000106366, ENSG00000142794, ENSG00000196591, ENSG00000134222, ENSG00000120156, ENSG00000179348, ENSG00000019549, ENSG0000…	2236	1183	16792	1.3585	0.0121377	6.07542e-05	0.00262874
GOTERM_BP_ALL	GO:0033043~regulation of organelle organization	202	8.01587	2.08004e-05	ENSG00000115008, ENSG00000171055, ENSG00000120438, ENSG00000113648, ENSG00000054392, ENSG00000171522, ENSG00000181085, ENSG00000170581, ENSG00000140464, ENSG00000130726, ENSG00000173898, ENSG00000198911, ENSG00000100335, ENSG00000070087, ENSG00000163468, ENSG00000102081, ENSG00000142794, ENSG00000204371, ENSG00000120156, ENSG00000134222, ENSG00000179348, ENSG00000019549, ENSG00000204531, ENSG0000…	2236	1152	16792	1.31683	0.178128	0.000793897	0.0422191
GOTERM_BP_ALL	GO:0010638~positive regulation of organelle organization	110	4.36508	0.00037538	ENSG00000115008, ENSG00000162552, ENSG00000113648, ENSG00000120438, ENSG00000054392, ENSG00000104081, ENSG00000181085, ENSG00000140464, ENSG00000130726, ENSG00000198911, ENSG00000100335, ENSG00000070087, ENSG00000163468, ENSG00000102081, ENSG00000112511, ENSG00000142794, ENSG00000099956, ENSG00000113916, ENSG00000120156, ENSG00000134222, ENSG00000185499, ENSG00000138769, ENSG00000019549, ENSG0000…	2236	600	16792	1.3768	0.971012	0.0090612	0.759318
Annotation Cluster 23	Enrichment Score: 5.206230197456806
Category	Term	Count	%	PValue	Genes	List Total	Pop Hits	Pop Total	Fold Enrichment	Bonferroni	Benjamini	FDR
GOTERM_BP_ALL	GO:0006259~DNA metabolic process	200	7.93651	8.62711e-10	ENSG00000183684, ENSG00000120438, ENSG00000076248, ENSG00000181085, ENSG00000111602, ENSG00000140464, ENSG00000130726, ENSG00000141644, ENSG00000100479, ENSG00000156384, ENSG00000163468, ENSG00000131747, ENSG00000184428, ENSG00000107937, ENSG00000204371, ENSG00000136982, ENSG00000111328, ENSG00000204531, ENSG00000141510, ENSG00000140455, ENSG00000147140, ENSG00000070193, ENSG00000076108, ENSG0000…	2236	995	16792	1.50952	8.13619e-06	8.38786e-08	1.75142e-06
GOTERM_BP_ALL	GO:0006974~cellular response to DNA damage stimulus	157	6.23016	5.71048e-07	ENSG00000168209, ENSG00000161642, ENSG00000172667, ENSG00000185480, ENSG00000138303, ENSG00000164002, ENSG00000183684, ENSG00000087074, ENSG00000053254, ENSG00000070010, ENSG00000140521, ENSG00000204410, ENSG00000076248, ENSG00000184182, ENSG00000177595, ENSG00000182923, ENSG00000158169, ENSG00000111602, ENSG00000140464, ENSG00000143493, ENSG00000130726, ENSG00000175197, ENSG00000174371, ENSG0000…	2236	807	16792	1.46102	0.00537108	2.89542e-05	0.0011593
UP_KEYWORDS	DNA damage	68	2.69841	8.09256e-05	ENSG00000175054, ENSG00000169689, ENSG00000170242, ENSG00000139842, ENSG00000100823, ENSG00000161642, ENSG00000198890, ENSG00000172667, ENSG00000122783, ENSG00000185480, ENSG00000128731, ENSG00000164002, ENSG00000076248, ENSG00000182923, ENSG00000158169, ENSG00000048028, ENSG00000138346, ENSG00000111602, ENSG00000143493, ENSG00000174371, ENSG00000107672, ENSG00000065328, ENSG00000156384, ENSG0000…	2470	352	20581	1.60967	0.0429154	0.00115364	0.117793
GOTERM_BP_ALL	GO:0006281~DNA repair	101	4.00794	0.000162009	ENSG00000185480, ENSG00000164002, ENSG00000138303, ENSG00000140521, ENSG00000070010, ENSG00000204410, ENSG00000076248, ENSG00000184182, ENSG00000158169, ENSG00000111602, ENSG00000140464, ENSG00000130726, ENSG00000174371, ENSG00000197299, ENSG00000156384, ENSG00000100479, ENSG00000105258, ENSG00000099956, ENSG00000141510, ENSG00000140455, ENSG00000137074, ENSG00000070193, ENSG00000147140, ENSG0000…	2236	530	16792	1.43112	0.783038	0.00439388	0.328387
UP_KEYWORDS	DNA repair	54	2.14286	0.00144107	ENSG00000175054, ENSG00000169689, ENSG00000170242, ENSG00000139842, ENSG00000100823, ENSG00000198890, ENSG00000122783, ENSG00000185480, ENSG00000128731, ENSG00000164002, ENSG00000076248, ENSG00000158169, ENSG00000138346, ENSG00000048028, ENSG00000174371, ENSG00000107672, ENSG00000156384, ENSG00000129071, ENSG00000137074, ENSG00000147140, ENSG00000182185, ENSG00000009413, ENSG00000117748, ENSG0000…	2470	293	20581	1.53566	0.542337	0.0155109	2.07834
Annotation Cluster 24	Enrichment Score: 5.1941573780293275
Category	Term	Count	%	PValue	Genes	List Total	Pop Hits	Pop Total	Fold Enrichment	Bonferroni	Benjamini	FDR
GOTERM_BP_ALL	GO:0018108~peptidyl-tyrosine phosphorylation	85	3.37302	2.83664e-08	ENSG00000171094, ENSG00000134569, ENSG00000105976, ENSG00000113240, ENSG00000105204, ENSG00000204628, ENSG00000163785, ENSG00000163235, ENSG00000101017, ENSG00000182866, ENSG00000131370, ENSG00000182393, ENSG00000102145, ENSG00000181104, ENSG00000037280, ENSG00000161638, ENSG00000070759, ENSG00000157168, ENSG00000068001, ENSG00000196591, ENSG00000134853, ENSG00000164509, ENSG00000000938, ENSG0000…	2236	349	16792	1.82904	0.000267487	1.92462e-06	5.75876e-05
GOTERM_BP_ALL	GO:0018212~peptidyl-tyrosine modification	85	3.37302	3.73108e-08	ENSG00000171094, ENSG00000134569, ENSG00000105976, ENSG00000113240, ENSG00000105204, ENSG00000204628, ENSG00000163785, ENSG00000163235, ENSG00000101017, ENSG00000182866, ENSG00000131370, ENSG00000182393, ENSG00000102145, ENSG00000181104, ENSG00000037280, ENSG00000161638, ENSG00000070759, ENSG00000157168, ENSG00000068001, ENSG00000196591, ENSG00000134853, ENSG00000164509, ENSG00000000938, ENSG0000…	2236	351	16792	1.81862	0.000351816	2.49558e-06	7.57459e-05
UP_KEYWORDS	Tyrosine-protein kinase	32	1.26984	5.26292e-06	ENSG00000179335, ENSG00000171094, ENSG00000013441, ENSG00000105976, ENSG00000113721, ENSG00000113240, ENSG00000077782, ENSG00000198400, ENSG00000105204, ENSG00000163785, ENSG00000154928, ENSG00000137601, ENSG00000143322, ENSG00000182866, ENSG00000178568, ENSG00000182578, ENSG00000037280, ENSG00000136573, ENSG00000070759, ENSG00000115085, ENSG00000065361, ENSG00000134853, ENSG00000162733, ENSG0000…	2470	112	20581	2.38068	0.00284845	9.83577e-05	0.00766447
GOTERM_MF_ALL	GO:0004713~protein tyrosine kinase activity	47	1.86508	6.63146e-06	ENSG00000179335, ENSG00000080824, ENSG00000171094, ENSG00000118972, ENSG00000013441, ENSG00000105976, ENSG00000113721, ENSG00000113240, ENSG00000198400, ENSG00000077782, ENSG00000105204, ENSG00000163785, ENSG00000154928, ENSG00000137601, ENSG00000257923, ENSG00000143322, ENSG00000182866, ENSG00000178568, ENSG00000186716, ENSG00000182578, ENSG00000164400, ENSG00000037280, ENSG00000136573, ENSG0000…	2242	180	16881	1.96602	0.0144507	0.000393331	0.0115248
GOTERM_BP_ALL	GO:0050731~positive regulation of peptidyl-tyrosine phosphorylation	38	1.50794	0.000773882	ENSG00000183087, ENSG00000167244, ENSG00000169242, ENSG00000134569, ENSG00000095752, ENSG00000112715, ENSG00000167965, ENSG00000163235, ENSG00000136754, ENSG00000100311, ENSG00000101017, ENSG00000178568, ENSG00000182393, ENSG00000102145, ENSG00000167191, ENSG00000182578, ENSG00000164400, ENSG00000161638, ENSG00000136244, ENSG00000157193, ENSG00000154237, ENSG00000120694, ENSG00000157168, ENSG0000…	2236	164	16792	1.74008	0.999325	0.0157811	1.55941
GOTERM_BP_ALL	GO:0050730~regulation of peptidyl-tyrosine phosphorylation	45	1.78571	0.00239281	ENSG00000169242, ENSG00000183087, ENSG00000167244, ENSG00000134569, ENSG00000095752, ENSG00000112715, ENSG00000204628, ENSG00000167965, ENSG00000163235, ENSG00000136754, ENSG00000116285, ENSG00000100311, ENSG00000101017, ENSG00000131370, ENSG00000142192, ENSG00000178568, ENSG00000182393, ENSG00000102145, ENSG00000167191, ENSG00000182578, ENSG00000164400, ENSG00000161638, ENSG00000136244, ENSG0000…	2236	216	16792	1.56455	1	0.0387294	4.74717
Annotation Cluster 25	Enrichment Score: 5.059737195458666
Category	Term	Count	%	PValue	Genes	List Total	Pop Hits	Pop Total	Fold Enrichment	Bonferroni	Benjamini	FDR
GOTERM_BP_ALL	GO:0002520~immune system development	168	6.66667	6.21287e-09	ENSG00000161642, ENSG00000086300, ENSG00000073921, ENSG00000116747, ENSG00000162552, ENSG00000069667, ENSG00000076248, ENSG00000090554, ENSG00000126778, ENSG00000171522, ENSG00000182866, ENSG00000179041, ENSG00000140464, ENSG00000101265, ENSG00000174371, ENSG00000122641, ENSG00000142046, ENSG00000126458, ENSG00000131747, ENSG00000164509, ENSG00000157227, ENSG00000113658, ENSG00000113916, ENSG0000…	2236	821	16792	1.53673	5.85918e-05	5.00799e-07	1.2613e-05
GOTERM_BP_ALL	GO:0048534~hematopoietic or lymphoid organ development	156	6.19048	9.13367e-08	ENSG00000161642, ENSG00000086300, ENSG00000073921, ENSG00000162552, ENSG00000069667, ENSG00000090554, ENSG00000126778, ENSG00000171522, ENSG00000182866, ENSG00000179041, ENSG00000140464, ENSG00000101265, ENSG00000122641, ENSG00000142046, ENSG00000126458, ENSG00000131747, ENSG00000164509, ENSG00000157227, ENSG00000113658, ENSG00000113916, ENSG00000120156, ENSG00000179348, ENSG00000213886, ENSG0000…	2236	778	16792	1.50583	0.000861025	5.70459e-06	0.000185426
GOTERM_BP_ALL	GO:0030097~hemopoiesis	148	5.87302	2.16605e-07	ENSG00000161642, ENSG00000086300, ENSG00000073921, ENSG00000162552, ENSG00000069667, ENSG00000090554, ENSG00000171522, ENSG00000182866, ENSG00000179041, ENSG00000140464, ENSG00000101265, ENSG00000122641, ENSG00000142046, ENSG00000126458, ENSG00000131747, ENSG00000164509, ENSG00000157227, ENSG00000113658, ENSG00000113916, ENSG00000120156, ENSG00000179348, ENSG00000213886, ENSG00000196712, ENSG0000…	2236	739	16792	1.504	0.00204071	1.22322e-05	0.000439736
GOTERM_BP_ALL	GO:0002521~leukocyte differentiation	104	4.12698	2.19255e-07	ENSG00000086300, ENSG00000162552, ENSG00000069667, ENSG00000090554, ENSG00000171522, ENSG00000182866, ENSG00000101265, ENSG00000122641, ENSG00000126458, ENSG00000164509, ENSG00000113916, ENSG00000157227, ENSG00000179348, ENSG00000196712, ENSG00000213886, ENSG00000164136, ENSG00000067082, ENSG00000003400, ENSG00000154127, ENSG00000134321, ENSG00000095752, ENSG00000112715, ENSG00000105369, ENSG0000…	2236	474	16792	1.64773	0.00206565	1.23082e-05	0.000445116
GOTERM_BP_ALL	GO:0001775~cell activation	163	6.46825	4.63261e-05	ENSG00000188313, ENSG00000197329, ENSG00000162552, ENSG00000069667, ENSG00000076248, ENSG00000090554, ENSG00000171522, ENSG00000164930, ENSG00000182866, ENSG00000174371, ENSG00000166526, ENSG00000122641, ENSG00000076641, ENSG00000115602, ENSG00000168071, ENSG00000153064, ENSG00000164509, ENSG00000157227, ENSG00000143878, ENSG00000000938, ENSG00000113916, ENSG00000179348, ENSG00000213886, ENSG0000…	2236	910	16792	1.34517	0.353971	0.00162289	0.0940063
GOTERM_BP_ALL	GO:0030099~myeloid cell differentiation	72	2.85714	8.3679e-05	ENSG00000139842, ENSG00000161642, ENSG00000086300, ENSG00000118260, ENSG00000168769, ENSG00000170345, ENSG00000005483, ENSG00000160211, ENSG00000114013, ENSG00000140464, ENSG00000102145, ENSG00000101265, ENSG00000122641, ENSG00000137265, ENSG00000185650, ENSG00000164509, ENSG00000033327, ENSG00000152495, ENSG00000113916, ENSG00000113658, ENSG00000029993, ENSG00000179348, ENSG00000213886, ENSG0000…	2236	343	16792	1.57641	0.545796	0.00260987	0.169743
GOTERM_BP_ALL	GO:1902105~regulation of leukocyte differentiation	55	2.18254	9.60921e-05	ENSG00000139842, ENSG00000118260, ENSG00000026103, ENSG00000170345, ENSG00000005483, ENSG00000090554, ENSG00000171855, ENSG00000114013, ENSG00000182393, ENSG00000101265, ENSG00000122641, ENSG00000137265, ENSG00000185650, ENSG00000092020, ENSG00000152495, ENSG00000113916, ENSG00000029993, ENSG00000157227, ENSG00000164038, ENSG00000196712, ENSG00000179348, ENSG00000162711, ENSG00000164136, ENSG0000…	2236	244	16792	1.69279	0.595979	0.00288211	0.194899
GOTERM_BP_ALL	GO:0045321~leukocyte activation	136	5.39683	0.000100421	ENSG00000188313, ENSG00000197329, ENSG00000162552, ENSG00000069667, ENSG00000076248, ENSG00000090554, ENSG00000171522, ENSG00000182866, ENSG00000174371, ENSG00000166526, ENSG00000122641, ENSG00000076641, ENSG00000168071, ENSG00000115602, ENSG00000153064, ENSG00000164509, ENSG00000157227, ENSG00000000938, ENSG00000113916, ENSG00000179348, ENSG00000213886, ENSG00000164136, ENSG00000067082, ENSG0000…	2236	747	16792	1.36725	0.612144	0.00299273	0.203671
GOTERM_BP_ALL	GO:0030098~lymphocyte differentiation	62	2.46032	0.000999834	ENSG00000056586, ENSG00000026103, ENSG00000162552, ENSG00000069667, ENSG00000090554, ENSG00000171522, ENSG00000171855, ENSG00000114013, ENSG00000182866, ENSG00000182393, ENSG00000122641, ENSG00000137265, ENSG00000185650, ENSG00000092020, ENSG00000152495, ENSG00000113916, ENSG00000029993, ENSG00000157227, ENSG00000162711, ENSG00000164136, ENSG00000067082, ENSG00000112299, ENSG00000116580, ENSG0000…	2236	310	16792	1.50197	0.99992	0.0194225	2.01033
GOTERM_BP_ALL	GO:1903706~regulation of hemopoiesis	63	2.5	0.00250721	ENSG00000139842, ENSG00000118260, ENSG00000026103, ENSG00000170345, ENSG00000005483, ENSG00000090554, ENSG00000171855, ENSG00000114013, ENSG00000182393, ENSG00000102145, ENSG00000101265, ENSG00000172819, ENSG00000122641, ENSG00000137265, ENSG00000116044, ENSG00000185650, ENSG00000092020, ENSG00000152495, ENSG00000113916, ENSG00000029993, ENSG00000157227, ENSG00000179348, ENSG00000164038, ENSG0000…	2236	328	16792	1.44244	1	0.0402012	4.96869
Annotation Cluster 26	Enrichment Score: 5.031951673180547
Category	Term	Count	%	PValue	Genes	List Total	Pop Hits	Pop Total	Fold Enrichment	Bonferroni	Benjamini	FDR
GOTERM_BP_ALL	GO:0043491~protein kinase B signaling	42	1.66667	9.70069e-07	ENSG00000167244, ENSG00000183087, ENSG00000133056, ENSG00000151632, ENSG00000105851, ENSG00000204628, ENSG00000173918, ENSG00000151651, ENSG00000188372, ENSG00000101017, ENSG00000119185, ENSG00000175197, ENSG00000173402, ENSG00000205726, ENSG00000136244, ENSG00000120659, ENSG00000153064, ENSG00000185650, ENSG00000111846, ENSG00000168216, ENSG00000157168, ENSG00000068001, ENSG00000232810, ENSG0000…	2236	143	16792	2.20569	0.009107	4.76485e-05	0.00196935
GOTERM_BP_ALL	GO:0051896~regulation of protein kinase B signaling	37	1.46825	4.75276e-06	ENSG00000183087, ENSG00000167244, ENSG00000105851, ENSG00000151632, ENSG00000204628, ENSG00000173918, ENSG00000151651, ENSG00000188372, ENSG00000119185, ENSG00000175197, ENSG00000173402, ENSG00000205726, ENSG00000136244, ENSG00000120659, ENSG00000153064, ENSG00000111846, ENSG00000168216, ENSG00000126458, ENSG00000157168, ENSG00000068001, ENSG00000232810, ENSG00000142627, ENSG00000120156, ENSG0000…	2236	126	16792	2.20527	0.0438336	0.0002028	0.0096483
GOTERM_BP_ALL	GO:0051897~positive regulation of protein kinase B signaling	25	0.992063	0.000173939	ENSG00000167244, ENSG00000183087, ENSG00000111846, ENSG00000157168, ENSG00000232810, ENSG00000151632, ENSG00000105851, ENSG00000120156, ENSG00000173918, ENSG00000108342, ENSG00000141480, ENSG00000151651, ENSG00000167601, ENSG00000108561, ENSG00000188372, ENSG00000119185, ENSG00000100302, ENSG00000091039, ENSG00000148737, ENSG00000164078, ENSG00000205726, ENSG00000136244, ENSG00000214078, ENSG0000…	2236	84	16792	2.23507	0.806129	0.0046367	0.352527
Annotation Cluster 27	Enrichment Score: 5.0259845564969705
Category	Term	Count	%	PValue	Genes	List Total	Pop Hits	Pop Total	Fold Enrichment	Bonferroni	Benjamini	FDR
GOTERM_BP_ALL	GO:0070482~response to oxygen levels	77	3.05556	1.00656e-07	ENSG00000168209, ENSG00000118260, ENSG00000073756, ENSG00000183023, ENSG00000026103, ENSG00000140521, ENSG00000069667, ENSG00000088305, ENSG00000152952, ENSG00000140464, ENSG00000152256, ENSG00000102760, ENSG00000167772, ENSG00000159167, ENSG00000176171, ENSG00000141682, ENSG00000108602, ENSG00000148926, ENSG00000125845, ENSG00000185650, ENSG00000116044, ENSG00000117400, ENSG00000181856, ENSG0000…	2236	314	16792	1.84158	0.000948837	6.08516e-06	0.000204345
GOTERM_BP_ALL	GO:0009628~response to abiotic stimulus	193	7.65873	3.79441e-07	ENSG00000125740, ENSG00000115008, ENSG00000168209, ENSG00000183023, ENSG00000168078, ENSG00000116747, ENSG00000069667, ENSG00000140521, ENSG00000184014, ENSG00000054277, ENSG00000173039, ENSG00000171522, ENSG00000115415, ENSG00000111602, ENSG00000140464, ENSG00000152256, ENSG00000143493, ENSG00000167772, ENSG00000196428, ENSG00000197299, ENSG00000125845, ENSG00000102081, ENSG00000134294, ENSG0000…	2236	1029	16792	1.40855	0.00357212	2.02174e-05	0.000770315
GOTERM_BP_ALL	GO:0001666~response to hypoxia	70	2.77778	4.38334e-07	ENSG00000168209, ENSG00000118260, ENSG00000073756, ENSG00000183023, ENSG00000069667, ENSG00000088305, ENSG00000152952, ENSG00000140464, ENSG00000152256, ENSG00000102760, ENSG00000167772, ENSG00000159167, ENSG00000176171, ENSG00000141682, ENSG00000108602, ENSG00000148926, ENSG00000125845, ENSG00000116044, ENSG00000185650, ENSG00000117400, ENSG00000181856, ENSG00000144381, ENSG00000157227, ENSG0000…	2236	286	16792	1.83807	0.0041254	2.32241e-05	0.000889874
GOTERM_BP_ALL	GO:0036293~response to decreased oxygen levels	70	2.77778	1.46326e-06	ENSG00000168209, ENSG00000118260, ENSG00000073756, ENSG00000183023, ENSG00000069667, ENSG00000088305, ENSG00000152952, ENSG00000140464, ENSG00000152256, ENSG00000102760, ENSG00000167772, ENSG00000159167, ENSG00000176171, ENSG00000141682, ENSG00000108602, ENSG00000148926, ENSG00000125845, ENSG00000116044, ENSG00000185650, ENSG00000117400, ENSG00000181856, ENSG00000144381, ENSG00000157227, ENSG0000…	2236	295	16792	1.782	0.0137052	6.79781e-05	0.00297058
GOTERM_BP_ALL	GO:0071456~cellular response to hypoxia	33	1.30952	0.000463892	ENSG00000183023, ENSG00000112715, ENSG00000073756, ENSG00000197930, ENSG00000137449, ENSG00000069667, ENSG00000134057, ENSG00000135766, ENSG00000151651, ENSG00000107159, ENSG00000152256, ENSG00000102760, ENSG00000109332, ENSG00000159167, ENSG00000129521, ENSG00000176171, ENSG00000141682, ENSG00000150991, ENSG00000078401, ENSG00000168214, ENSG00000117400, ENSG00000185650, ENSG00000116044, ENSG0000…	2236	132	16792	1.87746	0.987424	0.0106681	0.937559
GOTERM_BP_ALL	GO:0071453~cellular response to oxygen levels	36	1.42857	0.000486674	ENSG00000183023, ENSG00000112715, ENSG00000073756, ENSG00000197930, ENSG00000137449, ENSG00000026103, ENSG00000069667, ENSG00000134057, ENSG00000135766, ENSG00000151651, ENSG00000107159, ENSG00000088305, ENSG00000152256, ENSG00000109332, ENSG00000102760, ENSG00000159167, ENSG00000129521, ENSG00000176171, ENSG00000141682, ENSG00000150991, ENSG00000078401, ENSG00000168214, ENSG00000117400, ENSG0000…	2236	149	16792	1.81446	0.989857	0.011028	0.983389
GOTERM_BP_ALL	GO:0036294~cellular response to decreased oxygen levels	33	1.30952	0.00118944	ENSG00000183023, ENSG00000112715, ENSG00000073756, ENSG00000197930, ENSG00000137449, ENSG00000069667, ENSG00000134057, ENSG00000135766, ENSG00000151651, ENSG00000107159, ENSG00000152256, ENSG00000102760, ENSG00000109332, ENSG00000159167, ENSG00000129521, ENSG00000176171, ENSG00000141682, ENSG00000150991, ENSG00000078401, ENSG00000168214, ENSG00000117400, ENSG00000185650, ENSG00000116044, ENSG0000…	2236	139	16792	1.78291	0.999987	0.0224201	2.3872
Annotation Cluster 28	Enrichment Score: 5.009864816260676
Category	Term	Count	%	PValue	Genes	List Total	Pop Hits	Pop Total	Fold Enrichment	Bonferroni	Benjamini	FDR
GOTERM_CC_ALL	GO:0015630~microtubule cytoskeleton	202	8.01587	7.74335e-08	ENSG00000086300, ENSG00000138107, ENSG00000171720, ENSG00000120438, ENSG00000077380, ENSG00000197321, ENSG00000182923, ENSG00000137821, ENSG00000111602, ENSG00000089159, ENSG00000205129, ENSG00000113580, ENSG00000163468, ENSG00000087448, ENSG00000136098, ENSG00000184634, ENSG00000131747, ENSG00000156787, ENSG00000134222, ENSG00000186871, ENSG00000204536, ENSG00000132359, ENSG00000143156, ENSG0000…	2343	1100	18224	1.42834	9.17545e-05	3.05862e-06	0.000124988
GOTERM_CC_ALL	GO:0005815~microtubule organizing center	126	5	1.4281e-06	ENSG00000138107, ENSG00000086300, ENSG00000120438, ENSG00000213397, ENSG00000077380, ENSG00000182923, ENSG00000182866, ENSG00000111581, ENSG00000198331, ENSG00000205129, ENSG00000113580, ENSG00000136098, ENSG00000184634, ENSG00000131747, ENSG00000112511, ENSG00000114353, ENSG00000111490, ENSG00000156787, ENSG00000186871, ENSG00000138769, ENSG00000204536, ENSG00000132359, ENSG00000130695, ENSG0000…	2343	647	18224	1.51474	0.00169086	4.70071e-05	0.00230512
GOTERM_CC_ALL	GO:0005813~centrosome	101	4.00794	2.39192e-06	ENSG00000086300, ENSG00000138107, ENSG00000120438, ENSG00000213397, ENSG00000077380, ENSG00000182923, ENSG00000182866, ENSG00000111581, ENSG00000198331, ENSG00000205129, ENSG00000136098, ENSG00000131747, ENSG00000184634, ENSG00000114353, ENSG00000156787, ENSG00000186871, ENSG00000138769, ENSG00000204536, ENSG00000132359, ENSG00000130695, ENSG00000166140, ENSG00000112118, ENSG00000143156, ENSG0000…	2343	496	18224	1.58384	0.00283042	7.66033e-05	0.00386082
GOTERM_CC_ALL	GO:0005856~cytoskeleton	322	12.7778	5.30043e-05	ENSG00000154310, ENSG00000078142, ENSG00000138107, ENSG00000086300, ENSG00000137628, ENSG00000171720, ENSG00000120438, ENSG00000113649, ENSG00000077380, ENSG00000197321, ENSG00000182923, ENSG00000147010, ENSG00000137821, ENSG00000111602, ENSG00000089159, ENSG00000173898, ENSG00000088833, ENSG00000117519, ENSG00000205129, ENSG00000113580, ENSG00000070087, ENSG00000071909, ENSG00000167460, ENSG0000…	2343	2054	18224	1.21935	0.0608798	0.00153082	0.0855219
UP_KEYWORDS	Cytoskeleton	178	7.06349	0.000137616	ENSG00000162458, ENSG00000154310, ENSG00000138107, ENSG00000086300, ENSG00000120438, ENSG00000213397, ENSG00000077380, ENSG00000197321, ENSG00000182923, ENSG00000137821, ENSG00000147010, ENSG00000243156, ENSG00000196526, ENSG00000089159, ENSG00000188229, ENSG00000173898, ENSG00000205129, ENSG00000113580, ENSG00000070087, ENSG00000071909, ENSG00000167460, ENSG00000087448, ENSG00000112511, ENSG0000…	2470	1138	20581	1.30331	0.071879	0.00186309	0.200233
GOTERM_CC_ALL	GO:0044430~cytoskeletal part	243	9.64286	0.000452269	ENSG00000078142, ENSG00000138107, ENSG00000086300, ENSG00000171720, ENSG00000120438, ENSG00000077380, ENSG00000197321, ENSG00000182923, ENSG00000137821, ENSG00000089159, ENSG00000173898, ENSG00000205129, ENSG00000113580, ENSG00000071909, ENSG00000167460, ENSG00000163468, ENSG00000087448, ENSG00000136098, ENSG00000184634, ENSG00000131747, ENSG00000156787, ENSG00000134222, ENSG00000120156, ENSG0000…	2343	1547	18224	1.22176	0.414951	0.00952682	0.72753
Annotation Cluster 29	Enrichment Score: 4.815561163639445
Category	Term	Count	%	PValue	Genes	List Total	Pop Hits	Pop Total	Fold Enrichment	Bonferroni	Benjamini	FDR
GOTERM_BP_ALL	GO:0045184~establishment of protein localization	356	14.127	3.93353e-09	ENSG00000115008, ENSG00000163479, ENSG00000078142, ENSG00000086300, ENSG00000157985, ENSG00000171720, ENSG00000113648, ENSG00000120438, ENSG00000054392, ENSG00000126777, ENSG00000086598, ENSG00000167987, ENSG00000171522, ENSG00000115414, ENSG00000122958, ENSG00000104447, ENSG00000136695, ENSG00000163682, ENSG00000166971, ENSG00000140464, ENSG00000130726, ENSG00000198911, ENSG00000089157, ENSG0000…	2236	2021	16792	1.32286	3.70965e-05	3.34208e-07	7.98561e-06
GOTERM_BP_ALL	GO:0033036~macromolecule localization	473	18.7698	5.34508e-09	ENSG00000078142, ENSG00000086300, ENSG00000087074, ENSG00000183684, ENSG00000120438, ENSG00000054392, ENSG00000126777, ENSG00000086598, ENSG00000167987, ENSG00000126778, ENSG00000151247, ENSG00000196998, ENSG00000136695, ENSG00000163682, ENSG00000166971, ENSG00000130726, ENSG00000185215, ENSG00000198911, ENSG00000100139, ENSG00000183486, ENSG00000196497, ENSG00000170379, ENSG00000102081, ENSG0000…	2236	2817	16792	1.26097	5.04082e-05	4.34564e-07	1.08512e-05
GOTERM_BP_ALL	GO:0051641~cellular localization	425	16.8651	6.64395e-08	ENSG00000078142, ENSG00000086300, ENSG00000110075, ENSG00000087074, ENSG00000183684, ENSG00000120438, ENSG00000184014, ENSG00000054392, ENSG00000086598, ENSG00000167987, ENSG00000126778, ENSG00000151247, ENSG00000196998, ENSG00000163682, ENSG00000166971, ENSG00000130726, ENSG00000185215, ENSG00000198911, ENSG00000100139, ENSG00000183486, ENSG00000196497, ENSG00000170379, ENSG00000102081, ENSG0000…	2236	2541	16792	1.25607	0.000626395	4.26252e-06	0.000134881
GOTERM_BP_ALL	GO:0008104~protein localization	411	16.3095	7.85021e-08	ENSG00000078142, ENSG00000086300, ENSG00000087074, ENSG00000120438, ENSG00000054392, ENSG00000126777, ENSG00000086598, ENSG00000167987, ENSG00000126778, ENSG00000196998, ENSG00000136695, ENSG00000163682, ENSG00000166971, ENSG00000130726, ENSG00000185215, ENSG00000198911, ENSG00000100139, ENSG00000183486, ENSG00000196497, ENSG00000170379, ENSG00000170745, ENSG00000141458, ENSG00000000938, ENSG0000…	2236	2448	16792	1.26084	0.00074008	5.00238e-06	0.00015937
GOTERM_BP_ALL	GO:0046907~intracellular transport	282	11.1905	1.59251e-07	ENSG00000163479, ENSG00000078142, ENSG00000110075, ENSG00000171720, ENSG00000183684, ENSG00000184014, ENSG00000054392, ENSG00000077380, ENSG00000086598, ENSG00000167987, ENSG00000151247, ENSG00000122958, ENSG00000104447, ENSG00000163682, ENSG00000166971, ENSG00000140464, ENSG00000130726, ENSG00000198911, ENSG00000173898, ENSG00000089157, ENSG00000100139, ENSG00000100335, ENSG00000196497, ENSG0000…	2236	1594	16792	1.32859	0.00150077	9.2709e-06	0.0003233
GOTERM_BP_ALL	GO:0015031~protein transport	321	12.7381	2.3053e-07	ENSG00000115008, ENSG00000163479, ENSG00000078142, ENSG00000086300, ENSG00000157985, ENSG00000171720, ENSG00000120438, ENSG00000054392, ENSG00000126777, ENSG00000086598, ENSG00000167987, ENSG00000171522, ENSG00000115414, ENSG00000122958, ENSG00000104447, ENSG00000163682, ENSG00000136695, ENSG00000166971, ENSG00000140464, ENSG00000130726, ENSG00000198911, ENSG00000089157, ENSG00000100139, ENSG0000…	2236	1860	16792	1.29605	0.00217177	1.28646e-05	0.000468007
GOTERM_BP_ALL	GO:0070727~cellular macromolecule localization	282	11.1905	4.70828e-07	ENSG00000163479, ENSG00000161642, ENSG00000154310, ENSG00000078142, ENSG00000086300, ENSG00000171720, ENSG00000120438, ENSG00000087074, ENSG00000113648, ENSG00000054392, ENSG00000086598, ENSG00000126778, ENSG00000122958, ENSG00000104447, ENSG00000163682, ENSG00000196998, ENSG00000140464, ENSG00000130726, ENSG00000185215, ENSG00000198911, ENSG00000089157, ENSG00000100139, ENSG00000100335, ENSG0000…	2236	1613	16792	1.31294	0.00443054	2.48063e-05	0.000955841
GOTERM_BP_ALL	GO:0034613~cellular protein localization	278	11.0317	9.86629e-07	ENSG00000163479, ENSG00000154310, ENSG00000078142, ENSG00000086300, ENSG00000171720, ENSG00000120438, ENSG00000087074, ENSG00000113648, ENSG00000054392, ENSG00000086598, ENSG00000126778, ENSG00000122958, ENSG00000104447, ENSG00000163682, ENSG00000196998, ENSG00000140464, ENSG00000130726, ENSG00000185215, ENSG00000198911, ENSG00000089157, ENSG00000100139, ENSG00000100335, ENSG00000163468, ENSG0000…	2236	1600	16792	1.30483	0.00926174	4.79622e-05	0.00200297
GOTERM_BP_ALL	GO:0071702~organic substance transport	433	17.1825	1.03992e-06	ENSG00000078142, ENSG00000086300, ENSG00000183684, ENSG00000120438, ENSG00000167700, ENSG00000054392, ENSG00000126777, ENSG00000086598, ENSG00000167987, ENSG00000103222, ENSG00000151247, ENSG00000136695, ENSG00000163682, ENSG00000166971, ENSG00000130726, ENSG00000198911, ENSG00000100139, ENSG00000183486, ENSG00000196497, ENSG00000170379, ENSG00000102081, ENSG00000170745, ENSG00000141458, ENSG0000…	2236	2657	16792	1.22385	0.00975951	5.00368e-05	0.00211115
GOTERM_BP_ALL	GO:0051649~establishment of localization in cell	336	13.3333	1.90539e-06	ENSG00000163479, ENSG00000078142, ENSG00000110075, ENSG00000171720, ENSG00000183684, ENSG00000184014, ENSG00000054392, ENSG00000077380, ENSG00000086598, ENSG00000167987, ENSG00000115694, ENSG00000151247, ENSG00000122958, ENSG00000104447, ENSG00000163682, ENSG00000166971, ENSG00000140464, ENSG00000130726, ENSG00000198911, ENSG00000173898, ENSG00000089157, ENSG00000100139, ENSG00000100335, ENSG0000…	2236	2004	16792	1.25913	0.0178093	8.5976e-05	0.00386813
GOTERM_BP_ALL	GO:0006886~intracellular protein transport	187	7.42063	2.74606e-06	ENSG00000109971, ENSG00000152056, ENSG00000163479, ENSG00000125744, ENSG00000171720, ENSG00000111481, ENSG00000070010, ENSG00000054392, ENSG00000086598, ENSG00000122958, ENSG00000104381, ENSG00000104447, ENSG00000163682, ENSG00000140464, ENSG00000130726, ENSG00000111581, ENSG00000198911, ENSG00000051108, ENSG00000089157, ENSG00000100139, ENSG00000100335, ENSG00000196497, ENSG00000168397, ENSG0000…	2236	1020	16792	1.3768	0.0255657	0.00012158	0.00557473
GOTERM_BP_ALL	GO:0051179~localization	862	34.2063	9.48684e-05	ENSG00000078142, ENSG00000075651, ENSG00000110075, ENSG00000171227, ENSG00000087074, ENSG00000183684, ENSG00000126777, ENSG00000126778, ENSG00000166828, ENSG00000167987, ENSG00000151247, ENSG00000136695, ENSG00000196998, ENSG00000163682, ENSG00000185215, ENSG00000130726, ENSG00000198911, ENSG00000100139, ENSG00000198910, ENSG00000183486, ENSG00000170379, ENSG00000102081, ENSG00000198915, ENSG0000…	2236	5872	16792	1.10243	0.591289	0.00287286	0.19242
GOTERM_BP_ALL	GO:0006605~protein targeting	129	5.11905	9.4948e-05	ENSG00000109971, ENSG00000152056, ENSG00000163479, ENSG00000171720, ENSG00000054392, ENSG00000086598, ENSG00000104381, ENSG00000163682, ENSG00000104447, ENSG00000140464, ENSG00000130726, ENSG00000111581, ENSG00000198911, ENSG00000089157, ENSG00000100139, ENSG00000100335, ENSG00000196497, ENSG00000168397, ENSG00000170379, ENSG00000140650, ENSG00000142794, ENSG00000113916, ENSG00000072756, ENSG0000…	2236	701	16792	1.38198	0.591595	0.00286607	0.192581
GOTERM_BP_ALL	GO:0033365~protein localization to organelle	159	6.30952	0.000132042	ENSG00000109971, ENSG00000086300, ENSG00000171720, ENSG00000113648, ENSG00000087074, ENSG00000120438, ENSG00000054392, ENSG00000126778, ENSG00000104081, ENSG00000104381, ENSG00000104447, ENSG00000163682, ENSG00000140464, ENSG00000175197, ENSG00000130726, ENSG00000111581, ENSG00000198911, ENSG00000089157, ENSG00000100139, ENSG00000163468, ENSG00000196497, ENSG00000140650, ENSG00000142794, ENSG0000…	2236	902	16792	1.3238	0.712165	0.00371061	0.267721
GOTERM_BP_ALL	GO:0072594~establishment of protein localization to organelle	122	4.84127	0.000177564	ENSG00000109971, ENSG00000171720, ENSG00000113648, ENSG00000120438, ENSG00000054392, ENSG00000104081, ENSG00000104381, ENSG00000163682, ENSG00000104447, ENSG00000140464, ENSG00000175197, ENSG00000130726, ENSG00000111581, ENSG00000198911, ENSG00000089157, ENSG00000196497, ENSG00000140650, ENSG00000142794, ENSG00000113916, ENSG00000072756, ENSG00000196712, ENSG00000138769, ENSG00000019549, ENSG0000…	2236	666	16792	1.37568	0.812645	0.00469331	0.359861
GOTERM_BP_ALL	GO:1902582~single-organism intracellular transport	124	4.92063	0.000474227	ENSG00000163479, ENSG00000125744, ENSG00000171720, ENSG00000086598, ENSG00000163682, ENSG00000104447, ENSG00000165271, ENSG00000140464, ENSG00000130726, ENSG00000111581, ENSG00000089157, ENSG00000100335, ENSG00000100139, ENSG00000196497, ENSG00000168397, ENSG00000170379, ENSG00000000938, ENSG00000113916, ENSG00000179348, ENSG00000196712, ENSG00000179820, ENSG00000019549, ENSG00000134809, ENSG0000…	2236	695	16792	1.33988	0.988593	0.0108254	0.958351
GOTERM_BP_ALL	GO:0051234~establishment of localization	705	27.9762	0.000494819	ENSG00000086300, ENSG00000138107, ENSG00000078142, ENSG00000139636, ENSG00000110075, ENSG00000171227, ENSG00000120438, ENSG00000183684, ENSG00000184014, ENSG00000167700, ENSG00000054392, ENSG00000126777, ENSG00000086598, ENSG00000167987, ENSG00000103222, ENSG00000166828, ENSG00000147010, ENSG00000151247, ENSG00000163682, ENSG00000136695, ENSG00000166971, ENSG00000185215, ENSG00000130726, ENSG0000…	2236	4790	16792	1.10531	0.990607	0.0111313	0.999768
GOTERM_BP_ALL	GO:0051049~regulation of transport	281	11.1508	0.00180714	ENSG00000115008, ENSG00000078142, ENSG00000171227, ENSG00000171720, ENSG00000054392, ENSG00000171522, ENSG00000115414, ENSG00000136695, ENSG00000140464, ENSG00000130726, ENSG00000198911, ENSG00000100335, ENSG00000153064, ENSG00000070087, ENSG00000183486, ENSG00000124839, ENSG00000170379, ENSG00000102081, ENSG00000170745, ENSG00000106366, ENSG00000142794, ENSG00000000938, ENSG00000179348, ENSG0000…	2236	1796	16792	1.17498	1	0.0317324	3.60546
GOTERM_BP_ALL	GO:0006810~transport	680	26.9841	0.00186325	ENSG00000086300, ENSG00000138107, ENSG00000078142, ENSG00000139636, ENSG00000110075, ENSG00000171227, ENSG00000120438, ENSG00000183684, ENSG00000184014, ENSG00000167700, ENSG00000054392, ENSG00000126777, ENSG00000086598, ENSG00000167987, ENSG00000103222, ENSG00000166828, ENSG00000147010, ENSG00000151247, ENSG00000163682, ENSG00000136695, ENSG00000166971, ENSG00000185215, ENSG00000130726, ENSG0000…	2236	4663	16792	1.09515	1	0.0324011	3.7154
GOTERM_BP_ALL	GO:1902580~single-organism cellular localization	180	7.14286	0.00222478	ENSG00000163479, ENSG00000154310, ENSG00000125744, ENSG00000171720, ENSG00000162552, ENSG00000155256, ENSG00000086598, ENSG00000104081, ENSG00000082458, ENSG00000104447, ENSG00000163682, ENSG00000165271, ENSG00000140464, ENSG00000130726, ENSG00000111581, ENSG00000089157, ENSG00000100139, ENSG00000100335, ENSG00000070087, ENSG00000124839, ENSG00000196497, ENSG00000168397, ENSG00000170379, ENSG0000…	2236	1102	16792	1.22665	1	0.0369442	4.42094
GOTERM_BP_ALL	GO:1902578~single-organism localization	503	19.9603	0.132221	ENSG00000078142, ENSG00000171227, ENSG00000184014, ENSG00000167700, ENSG00000086598, ENSG00000166828, ENSG00000103222, ENSG00000136695, ENSG00000163682, ENSG00000130726, ENSG00000185215, ENSG00000198911, ENSG00000100139, ENSG00000196497, ENSG00000170379, ENSG00000102081, ENSG00000170745, ENSG00000106366, ENSG00000141458, ENSG00000197150, ENSG00000000938, ENSG00000179348, ENSG00000196498, ENSG0000…	2236	3614	16792	1.04523	1	0.634739	94.3815
GOTERM_BP_ALL	GO:0044765~single-organism transport	469	18.6111	0.228631	ENSG00000078142, ENSG00000171227, ENSG00000184014, ENSG00000167700, ENSG00000086598, ENSG00000166828, ENSG00000103222, ENSG00000136695, ENSG00000163682, ENSG00000130726, ENSG00000185215, ENSG00000198911, ENSG00000100139, ENSG00000196497, ENSG00000170379, ENSG00000102081, ENSG00000170745, ENSG00000106366, ENSG00000141458, ENSG00000197150, ENSG00000000938, ENSG00000179348, ENSG00000196498, ENSG0000…	2236	3415	16792	1.03137	1	0.804699	99.4856
Annotation Cluster 30	Enrichment Score: 4.8115612807494355
Category	Term	Count	%	PValue	Genes	List Total	Pop Hits	Pop Total	Fold Enrichment	Bonferroni	Benjamini	FDR
GOTERM_BP_ALL	GO:0048523~negative regulation of cellular process	732	29.0476	4.67599e-16	ENSG00000111331, ENSG00000130635, ENSG00000087074, ENSG00000141002, ENSG00000163785, ENSG00000126778, ENSG00000147010, ENSG00000124313, ENSG00000151247, ENSG00000136695, ENSG00000130726, ENSG00000198911, ENSG00000141644, ENSG00000184939, ENSG00000184937, ENSG00000136352, ENSG00000170379, ENSG00000109381, ENSG00000131747, ENSG00000102081, ENSG00000106366, ENSG00000167165, ENSG00000139625, ENSG0000…	2236	4300	16792	1.27842	4.18821e-12	2.61791e-13	8.99281e-13
GOTERM_BP_ALL	GO:0048519~negative regulation of biological process	774	30.7143	2.27098e-15	ENSG00000111331, ENSG00000087074, ENSG00000141002, ENSG00000126778, ENSG00000124313, ENSG00000151247, ENSG00000136695, ENSG00000130726, ENSG00000198911, ENSG00000184939, ENSG00000184937, ENSG00000170379, ENSG00000109381, ENSG00000102081, ENSG00000167165, ENSG00000204673, ENSG00000196591, ENSG00000157227, ENSG00000183484, ENSG00000011422, ENSG00000185201, ENSG00000141510, ENSG00000091039, ENSG0000…	2236	4623	16792	1.25733	2.0941e-11	9.10494e-13	4.50751e-12
UP_KEYWORDS	Repressor	121	4.80159	3.86416e-09	ENSG00000146587, ENSG00000109971, ENSG00000144747, ENSG00000197323, ENSG00000185022, ENSG00000171720, ENSG00000053254, ENSG00000197008, ENSG00000141002, ENSG00000113649, ENSG00000126778, ENSG00000124193, ENSG00000166669, ENSG00000124788, ENSG00000104447, ENSG00000175197, ENSG00000130726, ENSG00000184939, ENSG00000125846, ENSG00000136352, ENSG00000178573, ENSG00000102081, ENSG00000184634, ENSG0000…	2470	592	20581	1.70307	2.09437e-06	1.23198e-07	5.62763e-06
GOTERM_BP_ALL	GO:0009892~negative regulation of metabolic process	419	16.627	1.93792e-07	ENSG00000087074, ENSG00000141002, ENSG00000126778, ENSG00000151247, ENSG00000130726, ENSG00000198911, ENSG00000141644, ENSG00000184939, ENSG00000184937, ENSG00000153395, ENSG00000136352, ENSG00000109381, ENSG00000102081, ENSG00000167165, ENSG00000106366, ENSG00000204371, ENSG00000204673, ENSG00000196591, ENSG00000179348, ENSG00000196498, ENSG00000117676, ENSG00000011422, ENSG00000204531, ENSG0000…	2236	2522	16792	1.24767	0.00182599	1.10099e-05	0.000393424
GOTERM_BP_ALL	GO:0031324~negative regulation of cellular metabolic process	390	15.4762	5.13855e-07	ENSG00000087074, ENSG00000141002, ENSG00000126778, ENSG00000151247, ENSG00000130726, ENSG00000141644, ENSG00000184939, ENSG00000198911, ENSG00000184937, ENSG00000136352, ENSG00000109381, ENSG00000102081, ENSG00000167165, ENSG00000106366, ENSG00000204371, ENSG00000204673, ENSG00000196591, ENSG00000179348, ENSG00000196498, ENSG00000117676, ENSG00000011422, ENSG00000204531, ENSG00000141510, ENSG0000…	2236	2345	16792	1.24897	0.00483444	2.64814e-05	0.00104319
GOTERM_BP_ALL	GO:0010605~negative regulation of macromolecule metabolic process	385	15.2778	1.06819e-06	ENSG00000087074, ENSG00000141002, ENSG00000126778, ENSG00000151247, ENSG00000130726, ENSG00000184939, ENSG00000141644, ENSG00000198911, ENSG00000184937, ENSG00000136352, ENSG00000109381, ENSG00000102081, ENSG00000106366, ENSG00000204371, ENSG00000204673, ENSG00000196591, ENSG00000179348, ENSG00000196498, ENSG00000117676, ENSG00000204531, ENSG00000011422, ENSG00000141510, ENSG00000147140, ENSG0000…	2236	2326	16792	1.24303	0.0100235	5.06224e-05	0.00216855
GOTERM_BP_ALL	GO:0006366~transcription from RNA polymerase II promoter	301	11.9444	2.34336e-05	ENSG00000197323, ENSG00000115008, ENSG00000188313, ENSG00000171720, ENSG00000183684, ENSG00000113648, ENSG00000087074, ENSG00000113649, ENSG00000141002, ENSG00000126778, ENSG00000115415, ENSG00000134317, ENSG00000104447, ENSG00000111602, ENSG00000140464, ENSG00000130726, ENSG00000198911, ENSG00000184939, ENSG00000141644, ENSG00000089154, ENSG00000184937, ENSG00000113580, ENSG00000136352, ENSG0000…	2236	1820	16792	1.24201	0.198287	0.00088363	0.0475627
GOTERM_BP_ALL	GO:0010629~negative regulation of gene expression	247	9.80159	9.84257e-05	ENSG00000197323, ENSG00000146587, ENSG00000171720, ENSG00000087074, ENSG00000113648, ENSG00000113649, ENSG00000141002, ENSG00000126778, ENSG00000115415, ENSG00000151247, ENSG00000104447, ENSG00000111602, ENSG00000140464, ENSG00000130726, ENSG00000198911, ENSG00000184939, ENSG00000141644, ENSG00000184937, ENSG00000153064, ENSG00000136352, ENSG00000109381, ENSG00000102081, ENSG00000106366, ENSG0000…	2236	1485	16792	1.24911	0.604774	0.00294264	0.199628
GOTERM_BP_ALL	GO:0006357~regulation of transcription from RNA polymerase II promoter	293	11.627	0.000381516	ENSG00000197323, ENSG00000115008, ENSG00000188313, ENSG00000171720, ENSG00000113648, ENSG00000087074, ENSG00000113649, ENSG00000141002, ENSG00000126778, ENSG00000013561, ENSG00000115415, ENSG00000134317, ENSG00000170581, ENSG00000104447, ENSG00000111602, ENSG00000140464, ENSG00000130726, ENSG00000198911, ENSG00000184939, ENSG00000141644, ENSG00000089154, ENSG00000184937, ENSG00000113580, ENSG0000…	2236	1835	16792	1.19912	0.972643	0.00916178	0.771685
GOTERM_BP_ALL	GO:0051172~negative regulation of nitrogen compound metabolic process	244	9.68254	0.000550945	ENSG00000197323, ENSG00000146587, ENSG00000171720, ENSG00000087074, ENSG00000113648, ENSG00000113649, ENSG00000141002, ENSG00000126778, ENSG00000115415, ENSG00000151247, ENSG00000104447, ENSG00000111602, ENSG00000140464, ENSG00000130726, ENSG00000198911, ENSG00000184939, ENSG00000141644, ENSG00000184937, ENSG00000153395, ENSG00000153064, ENSG00000136352, ENSG00000109381, ENSG00000102081, ENSG0000…	2236	1506	16792	1.21673	0.994469	0.012042	1.11257
GOTERM_BP_ALL	GO:0009890~negative regulation of biosynthetic process	242	9.60317	0.000874159	ENSG00000197323, ENSG00000146587, ENSG00000171720, ENSG00000087074, ENSG00000113648, ENSG00000113649, ENSG00000141002, ENSG00000126778, ENSG00000115415, ENSG00000151247, ENSG00000104447, ENSG00000111602, ENSG00000140464, ENSG00000130726, ENSG00000198911, ENSG00000184939, ENSG00000141644, ENSG00000184937, ENSG00000153395, ENSG00000153064, ENSG00000136352, ENSG00000109381, ENSG00000102081, ENSG0000…	2236	1504	16792	1.20837	0.999738	0.0173588	1.75977
GOTERM_BP_ALL	GO:0010558~negative regulation of macromolecule biosynthetic process	229	9.0873	0.000989355	ENSG00000197323, ENSG00000146587, ENSG00000171720, ENSG00000087074, ENSG00000113648, ENSG00000113649, ENSG00000141002, ENSG00000126778, ENSG00000115415, ENSG00000151247, ENSG00000104447, ENSG00000111602, ENSG00000140464, ENSG00000130726, ENSG00000198911, ENSG00000184939, ENSG00000141644, ENSG00000184937, ENSG00000153064, ENSG00000136352, ENSG00000109381, ENSG00000102081, ENSG00000107937, ENSG0000…	2236	1418	16792	1.2128	0.999912	0.0192605	1.98946
GOTERM_BP_ALL	GO:0031327~negative regulation of cellular biosynthetic process	236	9.36508	0.00168527	ENSG00000197323, ENSG00000146587, ENSG00000171720, ENSG00000087074, ENSG00000113648, ENSG00000113649, ENSG00000141002, ENSG00000126778, ENSG00000115415, ENSG00000151247, ENSG00000104447, ENSG00000111602, ENSG00000140464, ENSG00000130726, ENSG00000198911, ENSG00000184939, ENSG00000141644, ENSG00000184937, ENSG00000153064, ENSG00000136352, ENSG00000109381, ENSG00000102081, ENSG00000107937, ENSG0000…	2236	1480	16792	1.19751	1	0.0301275	3.36624
GOTERM_BP_ALL	GO:2000113~negative regulation of cellular macromolecule biosynthetic process	213	8.45238	0.00186829	ENSG00000197323, ENSG00000146587, ENSG00000171720, ENSG00000087074, ENSG00000113648, ENSG00000113649, ENSG00000141002, ENSG00000126778, ENSG00000115415, ENSG00000151247, ENSG00000111602, ENSG00000104447, ENSG00000140464, ENSG00000130726, ENSG00000198911, ENSG00000184939, ENSG00000141644, ENSG00000184937, ENSG00000153064, ENSG00000136352, ENSG00000109381, ENSG00000102081, ENSG00000107937, ENSG0000…	2236	1324	16792	1.20815	1	0.0324276	3.72526
GOTERM_BP_ALL	GO:0051253~negative regulation of RNA metabolic process	198	7.85714	0.00364976	ENSG00000197323, ENSG00000146587, ENSG00000171720, ENSG00000087074, ENSG00000113648, ENSG00000113649, ENSG00000141002, ENSG00000126778, ENSG00000115415, ENSG00000111602, ENSG00000104447, ENSG00000140464, ENSG00000130726, ENSG00000184939, ENSG00000141644, ENSG00000198911, ENSG00000184937, ENSG00000136352, ENSG00000109381, ENSG00000204371, ENSG00000196591, ENSG00000005436, ENSG00000179348, ENSG0000…	2236	1240	16792	1.19915	1	0.054016	7.15426
GOTERM_BP_ALL	GO:0045934~negative regulation of nucleobase-containing compound metabolic process	216	8.57143	0.00469644	ENSG00000197323, ENSG00000146587, ENSG00000171720, ENSG00000087074, ENSG00000113648, ENSG00000113649, ENSG00000141002, ENSG00000126778, ENSG00000115415, ENSG00000104447, ENSG00000111602, ENSG00000140464, ENSG00000130726, ENSG00000198911, ENSG00000184939, ENSG00000141644, ENSG00000184937, ENSG00000136352, ENSG00000109381, ENSG00000107937, ENSG00000204371, ENSG00000196591, ENSG00000005436, ENSG0000…	2236	1371	16792	1.18317	1	0.0657287	9.11441
GOTERM_BP_ALL	GO:1903507~negative regulation of nucleic acid-templated transcription	183	7.2619	0.0149813	ENSG00000125740, ENSG00000197323, ENSG00000109971, ENSG00000146587, ENSG00000171720, ENSG00000162552, ENSG00000182872, ENSG00000087074, ENSG00000053254, ENSG00000113648, ENSG00000141002, ENSG00000113649, ENSG00000126778, ENSG00000173039, ENSG00000115415, ENSG00000104447, ENSG00000111602, ENSG00000124788, ENSG00000140464, ENSG00000130726, ENSG00000175197, ENSG00000184939, ENSG00000198911, ENSG0000…	2236	1177	16792	1.16763	1	0.161172	26.3939
GOTERM_BP_ALL	GO:0000122~negative regulation of transcription from RNA polymerase II promoter	121	4.80159	0.0153469	ENSG00000197323, ENSG00000125740, ENSG00000171720, ENSG00000182872, ENSG00000113648, ENSG00000087074, ENSG00000141002, ENSG00000113649, ENSG00000126778, ENSG00000173039, ENSG00000115415, ENSG00000111602, ENSG00000104447, ENSG00000175197, ENSG00000130726, ENSG00000184939, ENSG00000198911, ENSG00000141644, ENSG00000184937, ENSG00000136352, ENSG00000125845, ENSG00000178573, ENSG00000204371, ENSG0000…	2236	748	16792	1.21483	1	0.164235	26.9465
GOTERM_BP_ALL	GO:0045892~negative regulation of transcription, DNA-templated	176	6.98413	0.0157035	ENSG00000125740, ENSG00000109971, ENSG00000146587, ENSG00000197323, ENSG00000171720, ENSG00000162552, ENSG00000182872, ENSG00000087074, ENSG00000053254, ENSG00000113648, ENSG00000141002, ENSG00000113649, ENSG00000126778, ENSG00000173039, ENSG00000115415, ENSG00000104447, ENSG00000111602, ENSG00000124788, ENSG00000140464, ENSG00000130726, ENSG00000175197, ENSG00000184939, ENSG00000198911, ENSG0000…	2236	1130	16792	1.16967	1	0.16625	27.4818
GOTERM_BP_ALL	GO:1902679~negative regulation of RNA biosynthetic process	185	7.34127	0.0164658	ENSG00000125740, ENSG00000197323, ENSG00000109971, ENSG00000146587, ENSG00000171720, ENSG00000162552, ENSG00000182872, ENSG00000087074, ENSG00000053254, ENSG00000113648, ENSG00000141002, ENSG00000113649, ENSG00000126778, ENSG00000173039, ENSG00000115415, ENSG00000104447, ENSG00000111602, ENSG00000124788, ENSG00000140464, ENSG00000130726, ENSG00000175197, ENSG00000184939, ENSG00000198911, ENSG0000…	2236	1194	16792	1.16358	1	0.171926	28.6134
Annotation Cluster 31	Enrichment Score: 4.792559384687936
Category	Term	Count	%	PValue	Genes	List Total	Pop Hits	Pop Total	Fold Enrichment	Bonferroni	Benjamini	FDR
GOTERM_BP_ALL	GO:0009987~cellular process	2137	84.8016	1.10193e-09	ENSG00000137628, ENSG00000113240, ENSG00000110075, ENSG00000170382, ENSG00000164338, ENSG00000126777, ENSG00000126778, ENSG00000054277, ENSG00000013561, ENSG00000109113, ENSG00000151247, ENSG00000163682, ENSG00000196998, ENSG00000130726, ENSG00000185215, ENSG00000184939, ENSG00000184937, ENSG00000100139, ENSG00000104907, ENSG00000183486, ENSG00000136098, ENSG00000170379, ENSG00000198721, ENSG0000…
GOTERM_BP_ALL	GO:0044763~single-organism cellular process	1696	67.3016	0.000532541	ENSG00000137628, ENSG00000110075, ENSG00000170382, ENSG00000126777, ENSG00000126778, ENSG00000054277, ENSG00000013561, ENSG00000109113, ENSG00000151247, ENSG00000163682, ENSG00000196998, ENSG00000130726, ENSG00000185215, ENSG00000100139, ENSG00000184937, ENSG00000183486, ENSG00000170379, ENSG00000136098, ENSG00000198721, ENSG00000258659, ENSG00000197150, ENSG00000196591, ENSG00000054267, ENSG0000…	2236	12256	16792	1.03922	0.99342	0.0118062	1.07559
GOTERM_BP_ALL	GO:0044699~single-organism process	1825	72.4206	0.0071419	ENSG00000137628, ENSG00000110075, ENSG00000170382, ENSG00000126777, ENSG00000126778, ENSG00000054277, ENSG00000013561, ENSG00000109113, ENSG00000151247, ENSG00000163682, ENSG00000196998, ENSG00000130726, ENSG00000185215, ENSG00000100139, ENSG00000184937, ENSG00000183486, ENSG00000136098, ENSG00000170379, ENSG00000198721, ENSG00000258659, ENSG00000197150, ENSG00000196591, ENSG00000054267, ENSG0000…	2236	13377	16792	1.02455	1	0.0914289	13.5419
Annotation Cluster 32	Enrichment Score: 4.761703543264635
Category	Term	Count	%	PValue	Genes	List Total	Pop Hits	Pop Total	Fold Enrichment	Bonferroni	Benjamini	FDR
GOTERM_BP_ALL	GO:0018205~peptidyl-lysine modification	91	3.61111	5.66716e-07	ENSG00000071243, ENSG00000168769, ENSG00000128731, ENSG00000113648, ENSG00000005483, ENSG00000088305, ENSG00000129932, ENSG00000126261, ENSG00000140464, ENSG00000221926, ENSG00000130726, ENSG00000111581, ENSG00000197299, ENSG00000104872, ENSG00000107672, ENSG00000137265, ENSG00000009780, ENSG00000139620, ENSG00000145391, ENSG00000131747, ENSG00000112511, ENSG00000165119, ENSG00000103037, ENSG0000…	2236	407	16792	1.6791	0.00533044	2.88898e-05	0.0011505
UP_KEYWORDS	Chromatin regulator	62	2.46032	5.44691e-06	ENSG00000127616, ENSG00000071243, ENSG00000198890, ENSG00000168769, ENSG00000171720, ENSG00000113648, ENSG00000171988, ENSG00000005483, ENSG00000130726, ENSG00000108604, ENSG00000011258, ENSG00000113580, ENSG00000139620, ENSG00000145391, ENSG00000112511, ENSG00000099956, ENSG00000204371, ENSG00000196591, ENSG00000105821, ENSG00000120616, ENSG00000143401, ENSG00000140455, ENSG00000163935, ENSG0000…	2470	287	20581	1.80003	0.00294788	9.84029e-05	0.0079324
GOTERM_BP_ALL	GO:0051276~chromosome organization	209	8.29365	9.51213e-06	ENSG00000071243, ENSG00000171720, ENSG00000120438, ENSG00000113648, ENSG00000145907, ENSG00000181085, ENSG00000140464, ENSG00000130726, ENSG00000141644, ENSG00000113580, ENSG00000100479, ENSG00000196497, ENSG00000139620, ENSG00000163468, ENSG00000131747, ENSG00000102081, ENSG00000139625, ENSG00000184428, ENSG00000204371, ENSG00000196591, ENSG00000136982, ENSG00000149474, ENSG00000134222, ENSG0000…	2236	1184	16792	1.32564	0.0858031	0.000384945	0.0193091
GOTERM_BP_ALL	GO:0016569~covalent chromatin modification	110	4.36508	9.65622e-06	ENSG00000071243, ENSG00000171720, ENSG00000113648, ENSG00000140464, ENSG00000130726, ENSG00000141644, ENSG00000113580, ENSG00000139620, ENSG00000101040, ENSG00000102081, ENSG00000112511, ENSG00000139625, ENSG00000103037, ENSG00000099956, ENSG00000148335, ENSG00000204371, ENSG00000196591, ENSG00000120616, ENSG00000145349, ENSG00000105821, ENSG00000113916, ENSG00000149474, ENSG00000179348, ENSG0000…	2236	550	16792	1.50197	0.0870446	0.000389105	0.0196016
GOTERM_BP_ALL	GO:0016570~histone modification	89	3.53175	4.81287e-05	ENSG00000071243, ENSG00000198890, ENSG00000114670, ENSG00000168769, ENSG00000171720, ENSG00000113648, ENSG00000171988, ENSG00000005483, ENSG00000088305, ENSG00000221926, ENSG00000140464, ENSG00000164105, ENSG00000104872, ENSG00000137265, ENSG00000139620, ENSG00000145391, ENSG00000102081, ENSG00000101040, ENSG00000112511, ENSG00000103037, ENSG00000139625, ENSG00000099956, ENSG00000148335, ENSG0000…	2236	440	16792	1.51904	0.364862	0.00166741	0.0976625
GOTERM_BP_ALL	GO:0006325~chromatin organization	131	5.19841	0.0019714	ENSG00000071243, ENSG00000171720, ENSG00000113648, ENSG00000140464, ENSG00000130726, ENSG00000141644, ENSG00000113580, ENSG00000196497, ENSG00000139620, ENSG00000101040, ENSG00000102081, ENSG00000112511, ENSG00000103037, ENSG00000139625, ENSG00000148335, ENSG00000184428, ENSG00000099956, ENSG00000204371, ENSG00000196591, ENSG00000120616, ENSG00000105821, ENSG00000145349, ENSG00000113916, ENSG0000…	2236	768	16792	1.28098	1	0.0338154	3.92697
Annotation Cluster 33	Enrichment Score: 4.761644148054451
Category	Term	Count	%	PValue	Genes	List Total	Pop Hits	Pop Total	Fold Enrichment	Bonferroni	Benjamini	FDR
GOTERM_CC_ALL	GO:0005694~chromosome	174	6.90476	3.25363e-07	ENSG00000161642, ENSG00000071243, ENSG00000185480, ENSG00000183684, ENSG00000120438, ENSG00000113648, ENSG00000204410, ENSG00000173039, ENSG00000257949, ENSG00000115415, ENSG00000104447, ENSG00000111602, ENSG00000179041, ENSG00000140464, ENSG00000165271, ENSG00000143493, ENSG00000130726, ENSG00000101265, ENSG00000111581, ENSG00000088833, ENSG00000197299, ENSG00000141644, ENSG00000156384, ENSG0000…	2343	937	18224	1.44438	0.00038548	1.16834e-05	0.000525179
GOTERM_CC_ALL	GO:0044427~chromosomal part	156	6.19048	5.35398e-07	ENSG00000161642, ENSG00000071243, ENSG00000185480, ENSG00000183684, ENSG00000120438, ENSG00000113648, ENSG00000204410, ENSG00000173039, ENSG00000257949, ENSG00000115415, ENSG00000104447, ENSG00000111602, ENSG00000140464, ENSG00000130726, ENSG00000101265, ENSG00000111581, ENSG00000197299, ENSG00000141644, ENSG00000156384, ENSG00000100479, ENSG00000196497, ENSG00000178573, ENSG00000102081, ENSG0000…	2343	827	18224	1.4672	0.000634246	1.866e-05	0.000864203
GOTERM_CC_ALL	GO:0044454~nuclear chromosome part	101	4.00794	1.78429e-05	ENSG00000161642, ENSG00000071243, ENSG00000183684, ENSG00000204410, ENSG00000113648, ENSG00000120438, ENSG00000173039, ENSG00000257949, ENSG00000115415, ENSG00000111602, ENSG00000104447, ENSG00000140464, ENSG00000130726, ENSG00000141644, ENSG00000197299, ENSG00000156384, ENSG00000100479, ENSG00000196497, ENSG00000165119, ENSG00000099956, ENSG00000184428, ENSG00000204371, ENSG00000196591, ENSG0000…	2343	519	18224	1.51365	0.0209221	0.000542008	0.028797
GOTERM_CC_ALL	GO:0000228~nuclear chromosome	105	4.16667	4.02988e-05	ENSG00000161642, ENSG00000071243, ENSG00000183684, ENSG00000204410, ENSG00000113648, ENSG00000120438, ENSG00000173039, ENSG00000257949, ENSG00000115415, ENSG00000179041, ENSG00000111602, ENSG00000104447, ENSG00000165271, ENSG00000140464, ENSG00000130726, ENSG00000141644, ENSG00000197299, ENSG00000156384, ENSG00000100479, ENSG00000196497, ENSG00000131747, ENSG00000165119, ENSG00000099956, ENSG0000…	2343	555	18224	1.47153	0.0466328	0.00119316	0.065028
GOTERM_CC_ALL	GO:0000785~chromatin	90	3.57143	0.000113426	ENSG00000127616, ENSG00000161642, ENSG00000071243, ENSG00000118260, ENSG00000185480, ENSG00000113648, ENSG00000120438, ENSG00000132466, ENSG00000059728, ENSG00000171988, ENSG00000173039, ENSG00000077348, ENSG00000115415, ENSG00000141376, ENSG00000129933, ENSG00000104408, ENSG00000111602, ENSG00000104447, ENSG00000130726, ENSG00000108604, ENSG00000141644, ENSG00000033050, ENSG00000172819, ENSG0000…	2343	472	18224	1.48311	0.125775	0.00285586	0.182928
GOTERM_CC_ALL	GO:0000790~nuclear chromatin	60	2.38095	0.00189505	ENSG00000127616, ENSG00000161642, ENSG00000071243, ENSG00000118260, ENSG00000120438, ENSG00000113648, ENSG00000059728, ENSG00000173039, ENSG00000115415, ENSG00000104447, ENSG00000111602, ENSG00000130726, ENSG00000108604, ENSG00000141644, ENSG00000172819, ENSG00000137265, ENSG00000156384, ENSG00000196497, ENSG00000165119, ENSG00000099956, ENSG00000204371, ENSG00000196591, ENSG00000143442, ENSG0000…	2343	316	18224	1.47685	0.894365	0.0307366	3.01537
Annotation Cluster 34	Enrichment Score: 4.674053734296376
Category	Term	Count	%	PValue	Genes	List Total	Pop Hits	Pop Total	Fold Enrichment	Bonferroni	Benjamini	FDR
GOTERM_CC_ALL	GO:0098589~membrane region	81	3.21429	2.35496e-07	ENSG00000152056, ENSG00000134569, ENSG00000188313, ENSG00000073756, ENSG00000087470, ENSG00000073921, ENSG00000026103, ENSG00000135597, ENSG00000183853, ENSG00000182866, ENSG00000185920, ENSG00000102144, ENSG00000197901, ENSG00000181104, ENSG00000076641, ENSG00000181856, ENSG00000044115, ENSG00000114353, ENSG00000141458, ENSG00000068001, ENSG00000144381, ENSG00000120156, ENSG00000161203, ENSG0000…	2343	354	18224	1.77973	0.000279024	8.72066e-06	0.000380122
GOTERM_CC_ALL	GO:0045121~membrane raft	58	2.30159	0.000191225	ENSG00000134569, ENSG00000188313, ENSG00000073756, ENSG00000026103, ENSG00000183853, ENSG00000182866, ENSG00000102144, ENSG00000197901, ENSG00000185920, ENSG00000181104, ENSG00000076641, ENSG00000044115, ENSG00000181856, ENSG00000114353, ENSG00000068001, ENSG00000141458, ENSG00000144381, ENSG00000120156, ENSG00000179820, ENSG00000003402, ENSG00000075711, ENSG00000137275, ENSG00000070961, ENSG0000…	2343	277	18224	1.62862	0.202779	0.0045222	0.308217
GOTERM_CC_ALL	GO:0098857~membrane microdomain	58	2.30159	0.000211014	ENSG00000134569, ENSG00000188313, ENSG00000073756, ENSG00000026103, ENSG00000183853, ENSG00000182866, ENSG00000102144, ENSG00000197901, ENSG00000185920, ENSG00000181104, ENSG00000076641, ENSG00000044115, ENSG00000181856, ENSG00000114353, ENSG00000068001, ENSG00000141458, ENSG00000144381, ENSG00000120156, ENSG00000179820, ENSG00000003402, ENSG00000075711, ENSG00000137275, ENSG00000070961, ENSG0000…	2343	278	18224	1.62276	0.22126	0.00479765	0.340062
Annotation Cluster 35	Enrichment Score: 4.469929141282701
Category	Term	Count	%	PValue	Genes	List Total	Pop Hits	Pop Total	Fold Enrichment	Bonferroni	Benjamini	FDR
GOTERM_BP_ALL	GO:0002376~immune system process	418	16.5873	1.65946e-08	ENSG00000111335, ENSG00000078142, ENSG00000138107, ENSG00000086300, ENSG00000137628, ENSG00000111331, ENSG00000126778, ENSG00000204525, ENSG00000170581, ENSG00000136695, ENSG00000130726, ENSG00000198910, ENSG00000183486, ENSG00000110852, ENSG00000131747, ENSG00000106366, ENSG00000258659, ENSG00000157227, ENSG00000000938, ENSG00000213886, ENSG00000179348, ENSG00000067082, ENSG00000185201, ENSG0000…	2236	2465	16792	1.27347	0.000156492	1.22269e-06	3.36894e-05
GOTERM_BP_ALL	GO:0002682~regulation of immune system process	223	8.84921	0.0010452	ENSG00000115008, ENSG00000115009, ENSG00000188313, ENSG00000078142, ENSG00000197329, ENSG00000137628, ENSG00000076248, ENSG00000171522, ENSG00000115415, ENSG00000204525, ENSG00000170581, ENSG00000140464, ENSG00000076641, ENSG00000168071, ENSG00000153064, ENSG00000110852, ENSG00000106366, ENSG00000157227, ENSG00000000938, ENSG00000179348, ENSG00000145901, ENSG00000154127, ENSG00000119487, ENSG0000…	2236	1378	16792	1.21531	0.999948	0.0200885	2.10063
GOTERM_BP_ALL	GO:0006955~immune response	245	9.72222	0.00224412	ENSG00000115008, ENSG00000115009, ENSG00000111335, ENSG00000188313, ENSG00000078142, ENSG00000197329, ENSG00000137628, ENSG00000111331, ENSG00000076248, ENSG00000171522, ENSG00000115415, ENSG00000204525, ENSG00000170581, ENSG00000136695, ENSG00000140464, ENSG00000130726, ENSG00000076641, ENSG00000183486, ENSG00000124839, ENSG00000258659, ENSG00000000938, ENSG00000213886, ENSG00000179348, ENSG0000…	2236	1551	16792	1.18627	1	0.0369349	4.45854
Annotation Cluster 36	Enrichment Score: 4.266584955879247
Category	Term	Count	%	PValue	Genes	List Total	Pop Hits	Pop Total	Fold Enrichment	Bonferroni	Benjamini	FDR
GOTERM_BP_ALL	GO:0051090~regulation of sequence-specific DNA binding transcription factor activity	80	3.1746	1.4724e-05	ENSG00000127616, ENSG00000171094, ENSG00000197329, ENSG00000170345, ENSG00000132274, ENSG00000177595, ENSG00000173039, ENSG00000178685, ENSG00000164930, ENSG00000101017, ENSG00000198373, ENSG00000185920, ENSG00000175197, ENSG00000134070, ENSG00000102760, ENSG00000118503, ENSG00000056558, ENSG00000103037, ENSG00000099956, ENSG00000258659, ENSG00000196591, ENSG00000162711, ENSG00000003402, ENSG0000…	2236	373	16792	1.61069	0.129653	0.000576029	0.0298875
GOTERM_BP_ALL	GO:0051091~positive regulation of sequence-specific DNA binding transcription factor activity	53	2.10317	0.000102284	ENSG00000127616, ENSG00000171094, ENSG00000132274, ENSG00000177595, ENSG00000173039, ENSG00000101017, ENSG00000134070, ENSG00000102760, ENSG00000056558, ENSG00000258659, ENSG00000099956, ENSG00000162711, ENSG00000138814, ENSG00000003402, ENSG00000137275, ENSG00000132256, ENSG00000112715, ENSG00000198400, ENSG00000082805, ENSG00000167550, ENSG00000067369, ENSG00000183049, ENSG00000151651, ENSG0000…	2236	233	16792	1.70825	0.618899	0.00303856	0.207446
GOTERM_BP_ALL	GO:0051092~positive regulation of NF-kappaB transcription factor activity	35	1.38889	0.000105296	ENSG00000171094, ENSG00000132256, ENSG00000198400, ENSG00000082805, ENSG00000132274, ENSG00000177595, ENSG00000167550, ENSG00000173039, ENSG00000151651, ENSG00000101017, ENSG00000141527, ENSG00000172936, ENSG00000134070, ENSG00000135341, ENSG00000204388, ENSG00000166501, ENSG00000136244, ENSG00000204389, ENSG00000120659, ENSG00000150991, ENSG00000056558, ENSG00000169083, ENSG00000232810, ENSG0000…	2236	133	16792	1.97627	0.629572	0.00308898	0.213548
Annotation Cluster 37	Enrichment Score: 4.205339983687677
Category	Term	Count	%	PValue	Genes	List Total	Pop Hits	Pop Total	Fold Enrichment	Bonferroni	Benjamini	FDR
UP_KEYWORDS	Tyrosine-protein kinase	32	1.26984	5.26292e-06	ENSG00000179335, ENSG00000171094, ENSG00000013441, ENSG00000105976, ENSG00000113721, ENSG00000113240, ENSG00000077782, ENSG00000198400, ENSG00000105204, ENSG00000163785, ENSG00000154928, ENSG00000137601, ENSG00000143322, ENSG00000182866, ENSG00000178568, ENSG00000182578, ENSG00000037280, ENSG00000136573, ENSG00000070759, ENSG00000115085, ENSG00000065361, ENSG00000134853, ENSG00000162733, ENSG0000…	2470	112	20581	2.38068	0.00284845	9.83577e-05	0.00766447
GOTERM_MF_ALL	GO:0004713~protein tyrosine kinase activity	47	1.86508	6.63146e-06	ENSG00000179335, ENSG00000080824, ENSG00000171094, ENSG00000118972, ENSG00000013441, ENSG00000105976, ENSG00000113721, ENSG00000113240, ENSG00000198400, ENSG00000077782, ENSG00000105204, ENSG00000163785, ENSG00000154928, ENSG00000137601, ENSG00000257923, ENSG00000143322, ENSG00000182866, ENSG00000178568, ENSG00000186716, ENSG00000182578, ENSG00000164400, ENSG00000037280, ENSG00000136573, ENSG0000…	2242	180	16881	1.96602	0.0144507	0.000393331	0.0115248
INTERPRO	IPR001245:Serine-threonine/tyrosine-protein kinase catalytic domain	38	1.50794	8.7386e-06	ENSG00000182541, ENSG00000171094, ENSG00000132155, ENSG00000105976, ENSG00000113721, ENSG00000198400, ENSG00000077782, ENSG00000163785, ENSG00000154928, ENSG00000115694, ENSG00000143322, ENSG00000182866, ENSG00000178568, ENSG00000135341, ENSG00000182578, ENSG00000142235, ENSG00000037280, ENSG00000136573, ENSG00000070759, ENSG00000136098, ENSG00000115085, ENSG00000139625, ENSG00000065361, ENSG0000…	2360	140	18559	2.13451	0.026071	0.00876698	0.0157476
INTERPRO	IPR008266:Tyrosine-protein kinase, active site	28	1.11111	3.47915e-05	ENSG00000142731, ENSG00000171094, ENSG00000105976, ENSG00000154358, ENSG00000113721, ENSG00000077782, ENSG00000198400, ENSG00000163785, ENSG00000154928, ENSG00000143322, ENSG00000182866, ENSG00000178568, ENSG00000182578, ENSG00000142235, ENSG00000037280, ENSG00000070759, ENSG00000115085, ENSG00000134853, ENSG00000162733, ENSG00000000938, ENSG00000142627, ENSG00000120156, ENSG00000167601, ENSG0000…	2360	95	18559	2.31781	0.0998345	0.0259515	0.0626829
INTERPRO	IPR020635:Tyrosine-protein kinase, catalytic domain	25	0.992063	0.000103927	ENSG00000171094, ENSG00000115085, ENSG00000105976, ENSG00000065361, ENSG00000113721, ENSG00000198400, ENSG00000077782, ENSG00000134853, ENSG00000162733, ENSG00000000938, ENSG00000120156, ENSG00000142627, ENSG00000163785, ENSG00000154928, ENSG00000143322, ENSG00000167601, ENSG00000182866, ENSG00000178568, ENSG00000153208, ENSG00000182578, ENSG00000037280, ENSG00000164078, ENSG00000136573, ENSG0000…	2360	85	18559	2.31294	0.269617	0.051017	0.187132
SMART	SM00219:TyrKc	25	0.992063	0.000186891	ENSG00000171094, ENSG00000115085, ENSG00000105976, ENSG00000065361, ENSG00000113721, ENSG00000198400, ENSG00000077782, ENSG00000134853, ENSG00000162733, ENSG00000000938, ENSG00000120156, ENSG00000142627, ENSG00000163785, ENSG00000154928, ENSG00000143322, ENSG00000167601, ENSG00000182866, ENSG00000178568, ENSG00000153208, ENSG00000182578, ENSG00000037280, ENSG00000164078, ENSG00000136573, ENSG0000…	1331	85	10057	2.22234	0.0956662	0.0956662	0.271558
GOTERM_MF_ALL	GO:0004714~transmembrane receptor protein tyrosine kinase activity	20	0.793651	0.000565397	ENSG00000171094, ENSG00000105976, ENSG00000065361, ENSG00000113721, ENSG00000198400, ENSG00000077782, ENSG00000134853, ENSG00000162733, ENSG00000154928, ENSG00000120156, ENSG00000163785, ENSG00000142627, ENSG00000167601, ENSG00000178568, ENSG00000153208, ENSG00000182578, ENSG00000037280, ENSG00000164078, ENSG00000196411, ENSG00000143590	2242	65	16881	2.31675	0.71102	0.0208208	0.97812
GOTERM_MF_ALL	GO:0019199~transmembrane receptor protein kinase activity	22	0.873016	0.00195371	ENSG00000171094, ENSG00000105976, ENSG00000065361, ENSG00000121989, ENSG00000113721, ENSG00000198400, ENSG00000077782, ENSG00000134853, ENSG00000162733, ENSG00000154928, ENSG00000120156, ENSG00000163785, ENSG00000142627, ENSG00000167601, ENSG00000178568, ENSG00000153208, ENSG00000182578, ENSG00000037280, ENSG00000164078, ENSG00000115170, ENSG00000196411, ENSG00000143590	2242	82	16881	2.02009	0.986331	0.0542225	3.34175
Annotation Cluster 38	Enrichment Score: 4.178254452971625
Category	Term	Count	%	PValue	Genes	List Total	Pop Hits	Pop Total	Fold Enrichment	Bonferroni	Benjamini	FDR
GOTERM_BP_ALL	GO:0022613~ribonucleoprotein complex biogenesis	95	3.76984	6.14052e-05	ENSG00000175054, ENSG00000131469, ENSG00000183751, ENSG00000151014, ENSG00000255561, ENSG00000160214, ENSG00000164338, ENSG00000063177, ENSG00000117360, ENSG00000077348, ENSG00000124193, ENSG00000111641, ENSG00000104408, ENSG00000087263, ENSG00000163682, ENSG00000179041, ENSG00000165271, ENSG00000138442, ENSG00000102103, ENSG00000104872, ENSG00000089157, ENSG00000136450, ENSG00000170854, ENSG0000…	2236	480	16792	1.48632	0.439614	0.00202288	0.124587
GOTERM_CC_ALL	GO:0030529~intracellular ribonucleoprotein complex	139	5.51587	6.68155e-05	ENSG00000109971, ENSG00000116747, ENSG00000183684, ENSG00000145907, ENSG00000151247, ENSG00000121766, ENSG00000087263, ENSG00000163682, ENSG00000179041, ENSG00000165271, ENSG00000138442, ENSG00000102103, ENSG00000089157, ENSG00000089154, ENSG00000060688, ENSG00000102081, ENSG00000165119, ENSG00000132603, ENSG00000099622, ENSG00000005436, ENSG00000143486, ENSG00000170889, ENSG00000096746, ENSG0000…	2343	786	18224	1.37551	0.0761254	0.00183968	0.107795
GOTERM_CC_ALL	GO:1990904~ribonucleoprotein complex	139	5.51587	7.11467e-05	ENSG00000109971, ENSG00000116747, ENSG00000183684, ENSG00000145907, ENSG00000151247, ENSG00000121766, ENSG00000087263, ENSG00000163682, ENSG00000179041, ENSG00000165271, ENSG00000138442, ENSG00000102103, ENSG00000089157, ENSG00000089154, ENSG00000060688, ENSG00000102081, ENSG00000165119, ENSG00000132603, ENSG00000099622, ENSG00000005436, ENSG00000143486, ENSG00000170889, ENSG00000096746, ENSG0000…	2343	787	18224	1.37376	0.0808554	0.00191434	0.114779
Annotation Cluster 39	Enrichment Score: 4.104916661766481
Category	Term	Count	%	PValue	Genes	List Total	Pop Hits	Pop Total	Fold Enrichment	Bonferroni	Benjamini	FDR
GOTERM_BP_ALL	GO:0071826~ribonucleoprotein complex subunit organization	52	2.06349	6.13092e-05	ENSG00000175054, ENSG00000151014, ENSG00000100109, ENSG00000117360, ENSG00000124193, ENSG00000104408, ENSG00000087263, ENSG00000102103, ENSG00000136450, ENSG00000104872, ENSG00000198242, ENSG00000122406, ENSG00000003756, ENSG00000132603, ENSG00000005436, ENSG00000099622, ENSG00000242485, ENSG00000108561, ENSG00000143486, ENSG00000146963, ENSG00000126214, ENSG00000164587, ENSG00000141738, ENSG0000…	2236	223	16792	1.75117	0.439107	0.0020268	0.124392
GOTERM_BP_ALL	GO:0022613~ribonucleoprotein complex biogenesis	95	3.76984	6.14052e-05	ENSG00000175054, ENSG00000131469, ENSG00000183751, ENSG00000151014, ENSG00000255561, ENSG00000160214, ENSG00000164338, ENSG00000063177, ENSG00000117360, ENSG00000077348, ENSG00000124193, ENSG00000111641, ENSG00000104408, ENSG00000087263, ENSG00000163682, ENSG00000179041, ENSG00000165271, ENSG00000138442, ENSG00000102103, ENSG00000104872, ENSG00000089157, ENSG00000136450, ENSG00000170854, ENSG0000…	2236	480	16792	1.48632	0.439614	0.00202288	0.124587
GOTERM_BP_ALL	GO:0022618~ribonucleoprotein complex assembly	49	1.94444	0.000128682	ENSG00000175054, ENSG00000135473, ENSG00000151014, ENSG00000147274, ENSG00000168883, ENSG00000100697, ENSG00000151465, ENSG00000053372, ENSG00000130811, ENSG00000100650, ENSG00000130810, ENSG00000023734, ENSG00000063046, ENSG00000117360, ENSG00000124193, ENSG00000104408, ENSG00000087263, ENSG00000156469, ENSG00000116455, ENSG00000102103, ENSG00000160710, ENSG00000136450, ENSG00000104872, ENSG0000…	2236	212	16792	1.73576	0.702898	0.00363805	0.260918
Annotation Cluster 40	Enrichment Score: 4.058157065704703
Category	Term	Count	%	PValue	Genes	List Total	Pop Hits	Pop Total	Fold Enrichment	Bonferroni	Benjamini	FDR
GOTERM_MF_ALL	GO:0003712~transcription cofactor activity	111	4.40476	6.00104e-06	ENSG00000144747, ENSG00000100201, ENSG00000171720, ENSG00000162552, ENSG00000113649, ENSG00000013561, ENSG00000140464, ENSG00000175197, ENSG00000130726, ENSG00000102103, ENSG00000156384, ENSG00000101040, ENSG00000184634, ENSG00000099956, ENSG00000164509, ENSG00000124496, ENSG00000185499, ENSG00000196498, ENSG00000102710, ENSG00000234602, ENSG00000134324, ENSG00000124422, ENSG00000100084, ENSG0000…	2242	552	16881	1.51407	0.0130859	0.000365831	0.0104293
GOTERM_MF_ALL	GO:0000988~transcription factor activity, protein binding	118	4.68254	2.28153e-05	ENSG00000144747, ENSG00000100201, ENSG00000171720, ENSG00000162552, ENSG00000113649, ENSG00000013561, ENSG00000140464, ENSG00000175197, ENSG00000130726, ENSG00000102103, ENSG00000135164, ENSG00000113580, ENSG00000156384, ENSG00000101040, ENSG00000184634, ENSG00000099956, ENSG00000164509, ENSG00000124496, ENSG00000185499, ENSG00000196498, ENSG00000131408, ENSG00000102710, ENSG00000234602, ENSG0000…	2242	612	16881	1.45175	0.0488468	0.00122072	0.0396455
GOTERM_MF_ALL	GO:0000989~transcription factor activity, transcription factor binding	117	4.64286	2.31828e-05	ENSG00000144747, ENSG00000100201, ENSG00000171720, ENSG00000162552, ENSG00000113649, ENSG00000013561, ENSG00000140464, ENSG00000175197, ENSG00000130726, ENSG00000102103, ENSG00000135164, ENSG00000113580, ENSG00000156384, ENSG00000101040, ENSG00000184634, ENSG00000099956, ENSG00000164509, ENSG00000124496, ENSG00000185499, ENSG00000196498, ENSG00000131408, ENSG00000102710, ENSG00000234602, ENSG0000…	2242	606	16881	1.4537	0.0496138	0.00121086	0.040284
GOTERM_MF_ALL	GO:0003713~transcription coactivator activity	63	2.5	0.000295627	ENSG00000127616, ENSG00000100823, ENSG00000100201, ENSG00000105204, ENSG00000163435, ENSG00000113649, ENSG00000005483, ENSG00000013561, ENSG00000015153, ENSG00000140464, ENSG00000130726, ENSG00000108604, ENSG00000102103, ENSG00000156384, ENSG00000184634, ENSG00000115641, ENSG00000099956, ENSG00000068001, ENSG00000133997, ENSG00000131470, ENSG00000164509, ENSG00000124496, ENSG00000012822, ENSG0000…	2242	303	16881	1.56553	0.477431	0.0124032	0.512557
GOTERM_MF_ALL	GO:0003714~transcription corepressor activity	45	1.78571	0.00545572	ENSG00000127616, ENSG00000166886, ENSG00000100823, ENSG00000119950, ENSG00000134013, ENSG00000161547, ENSG00000169057, ENSG00000162552, ENSG00000171720, ENSG00000113649, ENSG00000059728, ENSG00000132274, ENSG00000196646, ENSG00000088305, ENSG00000015153, ENSG00000015171, ENSG00000143321, ENSG00000255302, ENSG00000183337, ENSG00000130726, ENSG00000175197, ENSG00000104856, ENSG00000164105, ENSG0000…	2242	226	16881	1.49922	0.999994	0.121131	9.06996
Annotation Cluster 41	Enrichment Score: 3.789844413415826
Category	Term	Count	%	PValue	Genes	List Total	Pop Hits	Pop Total	Fold Enrichment	Bonferroni	Benjamini	FDR
GOTERM_BP_ALL	GO:0043281~regulation of cysteine-type endopeptidase activity involved in apoptotic process	55	2.18254	1.7809e-07	ENSG00000170242, ENSG00000026103, ENSG00000185825, ENSG00000204628, ENSG00000165949, ENSG00000121858, ENSG00000177595, ENSG00000126709, ENSG00000182866, ENSG00000140464, ENSG00000181104, ENSG00000051108, ENSG00000104872, ENSG00000141682, ENSG00000169031, ENSG00000091592, ENSG00000144381, ENSG00000162711, ENSG00000115541, ENSG00000114023, ENSG00000148180, ENSG00000117676, ENSG00000011422, ENSG0000…	2236	200	16792	2.06521	0.00167816	1.03041e-05	0.000361547
GOTERM_BP_ALL	GO:2000116~regulation of cysteine-type endopeptidase activity	57	2.2619	1.59934e-06	ENSG00000170242, ENSG00000026103, ENSG00000185825, ENSG00000204628, ENSG00000165949, ENSG00000121858, ENSG00000177595, ENSG00000126709, ENSG00000182866, ENSG00000140464, ENSG00000181104, ENSG00000051108, ENSG00000104872, ENSG00000141682, ENSG00000169031, ENSG00000091592, ENSG00000144381, ENSG00000162711, ENSG00000115541, ENSG00000114023, ENSG00000148180, ENSG00000117676, ENSG00000011422, ENSG0000…	2236	224	16792	1.91099	0.0149702	7.32179e-05	0.00324684
GOTERM_BP_ALL	GO:2001056~positive regulation of cysteine-type endopeptidase activity	35	1.38889	4.59475e-05	ENSG00000064300, ENSG00000026103, ENSG00000172115, ENSG00000204628, ENSG00000185825, ENSG00000121858, ENSG00000165949, ENSG00000177595, ENSG00000147889, ENSG00000163565, ENSG00000182866, ENSG00000110911, ENSG00000181634, ENSG00000140464, ENSG00000181104, ENSG00000129521, ENSG00000141682, ENSG00000169031, ENSG00000091592, ENSG00000090447, ENSG00000232810, ENSG00000144381, ENSG00000256053, ENSG0000…	2236	128	16792	2.05347	0.351661	0.00162168	0.0932383
GOTERM_BP_ALL	GO:0010952~positive regulation of peptidase activity	40	1.5873	4.98001e-05	ENSG00000064300, ENSG00000131467, ENSG00000073921, ENSG00000026103, ENSG00000172115, ENSG00000204628, ENSG00000185825, ENSG00000165949, ENSG00000121858, ENSG00000177595, ENSG00000163565, ENSG00000147889, ENSG00000115414, ENSG00000182866, ENSG00000142192, ENSG00000110911, ENSG00000181634, ENSG00000140464, ENSG00000181104, ENSG00000129521, ENSG00000141682, ENSG00000169031, ENSG00000091592, ENSG0000…	2236	155	16792	1.93802	0.374795	0.00170646	0.101052
GOTERM_BP_ALL	GO:0043280~positive regulation of cysteine-type endopeptidase activity involved in apoptotic process	33	1.30952	5.86435e-05	ENSG00000064300, ENSG00000026103, ENSG00000204628, ENSG00000185825, ENSG00000172115, ENSG00000121858, ENSG00000165949, ENSG00000177595, ENSG00000147889, ENSG00000182866, ENSG00000181634, ENSG00000110911, ENSG00000140464, ENSG00000181104, ENSG00000129521, ENSG00000141682, ENSG00000169031, ENSG00000091592, ENSG00000090447, ENSG00000232810, ENSG00000144381, ENSG00000256053, ENSG00000154342, ENSG0000…	2236	119	16792	2.08256	0.424826	0.00194558	0.118987
GOTERM_BP_ALL	GO:0006919~activation of cysteine-type endopeptidase activity involved in apoptotic process	26	1.03175	0.000116214	ENSG00000064300, ENSG00000026103, ENSG00000204628, ENSG00000172115, ENSG00000121858, ENSG00000165949, ENSG00000177595, ENSG00000147889, ENSG00000182866, ENSG00000181634, ENSG00000110911, ENSG00000140464, ENSG00000181104, ENSG00000129521, ENSG00000141682, ENSG00000169031, ENSG00000091592, ENSG00000232810, ENSG00000144381, ENSG00000162711, ENSG00000115541, ENSG00000114023, ENSG00000102871, ENSG0000…	2236	87	16792	2.24432	0.665822	0.00332601	0.235667
GOTERM_BP_ALL	GO:0010950~positive regulation of endopeptidase activity	36	1.42857	0.000157794	ENSG00000064300, ENSG00000131467, ENSG00000026103, ENSG00000172115, ENSG00000204628, ENSG00000185825, ENSG00000121858, ENSG00000165949, ENSG00000177595, ENSG00000147889, ENSG00000163565, ENSG00000182866, ENSG00000110911, ENSG00000181634, ENSG00000140464, ENSG00000181104, ENSG00000129521, ENSG00000141682, ENSG00000169031, ENSG00000091592, ENSG00000090447, ENSG00000232810, ENSG00000144381, ENSG0000…	2236	141	16792	1.91741	0.774239	0.00430456	0.319857
GOTERM_BP_ALL	GO:0045862~positive regulation of proteolysis	67	2.65873	0.00348085	ENSG00000131467, ENSG00000073921, ENSG00000026103, ENSG00000185825, ENSG00000204628, ENSG00000165949, ENSG00000121858, ENSG00000166233, ENSG00000177595, ENSG00000013561, ENSG00000089053, ENSG00000115414, ENSG00000182866, ENSG00000140464, ENSG00000181104, ENSG00000051108, ENSG00000141682, ENSG00000169031, ENSG00000116044, ENSG00000091592, ENSG00000102081, ENSG00000144381, ENSG00000196591, ENSG0000…	2236	358	16792	1.40547	1	0.0522327	6.83419
GOTERM_BP_ALL	GO:0052548~regulation of endopeptidase activity	69	2.7381	0.00376454	ENSG00000170242, ENSG00000131467, ENSG00000073921, ENSG00000026103, ENSG00000185825, ENSG00000204628, ENSG00000165949, ENSG00000121858, ENSG00000177595, ENSG00000126709, ENSG00000182866, ENSG00000140464, ENSG00000181104, ENSG00000051108, ENSG00000104872, ENSG00000169031, ENSG00000141682, ENSG00000124116, ENSG00000091592, ENSG00000106366, ENSG00000144381, ENSG00000162711, ENSG00000115541, ENSG0000…	2236	372	16792	1.39295	1	0.0552374	7.37114
GOTERM_BP_ALL	GO:0052547~regulation of peptidase activity	72	2.85714	0.00505987	ENSG00000170242, ENSG00000131467, ENSG00000073921, ENSG00000026103, ENSG00000185825, ENSG00000204628, ENSG00000165949, ENSG00000121858, ENSG00000177595, ENSG00000126709, ENSG00000115414, ENSG00000182866, ENSG00000140464, ENSG00000181104, ENSG00000051108, ENSG00000104872, ENSG00000169031, ENSG00000141682, ENSG00000124116, ENSG00000091592, ENSG00000106366, ENSG00000144381, ENSG00000157227, ENSG0000…	2236	396	16792	1.36543	1	0.0699212	9.78577
GOTERM_BP_ALL	GO:0030162~regulation of proteolysis	111	4.40476	0.0441091	ENSG00000144747, ENSG00000168078, ENSG00000073921, ENSG00000166233, ENSG00000177595, ENSG00000013561, ENSG00000089053, ENSG00000126709, ENSG00000115414, ENSG00000182866, ENSG00000140464, ENSG00000051108, ENSG00000124116, ENSG00000102081, ENSG00000106366, ENSG00000196591, ENSG00000157227, ENSG00000172046, ENSG00000196510, ENSG00000131408, ENSG00000117676, ENSG00000011422, ENSG00000146373, ENSG0000…	2236	708	16792	1.17739	1	0.338906	59.9814
Annotation Cluster 42	Enrichment Score: 3.78569709775174
Category	Term	Count	%	PValue	Genes	List Total	Pop Hits	Pop Total	Fold Enrichment	Bonferroni	Benjamini	FDR
GOTERM_BP_ALL	GO:0008283~cell proliferation	308	12.2222	1.72153e-05	ENSG00000115008, ENSG00000197329, ENSG00000060982, ENSG00000143418, ENSG00000163785, ENSG00000126778, ENSG00000115415, ENSG00000164930, ENSG00000115414, ENSG00000140464, ENSG00000116260, ENSG00000168071, ENSG00000184937, ENSG00000107937, ENSG00000146674, ENSG00000196591, ENSG00000157227, ENSG00000120156, ENSG00000179348, ENSG00000019549, ENSG00000003402, ENSG00000117676, ENSG00000170889, ENSG0000…	2236	1861	16792	1.2429	0.149864	0.000667919	0.0349435
GOTERM_BP_ALL	GO:0008285~negative regulation of cell proliferation	122	4.84127	6.80255e-05	ENSG00000115008, ENSG00000106305, ENSG00000197329, ENSG00000182872, ENSG00000143418, ENSG00000115415, ENSG00000082458, ENSG00000140464, ENSG00000116260, ENSG00000122641, ENSG00000117595, ENSG00000184937, ENSG00000125845, ENSG00000099956, ENSG00000107937, ENSG00000146674, ENSG00000113916, ENSG00000179348, ENSG00000196712, ENSG00000164136, ENSG00000019549, ENSG00000141510, ENSG00000075711, ENSG0000…	2236	651	16792	1.40737	0.473535	0.00220228	0.13801
GOTERM_BP_ALL	GO:0042127~regulation of cell proliferation	258	10.2381	7.08e-05	ENSG00000115008, ENSG00000197329, ENSG00000143418, ENSG00000126778, ENSG00000115415, ENSG00000115414, ENSG00000111602, ENSG00000140464, ENSG00000116260, ENSG00000168071, ENSG00000184937, ENSG00000107937, ENSG00000196591, ENSG00000146674, ENSG00000000938, ENSG00000120156, ENSG00000179348, ENSG00000019549, ENSG00000003402, ENSG00000170889, ENSG00000141510, ENSG00000164078, ENSG00000070193, ENSG0000…	2236	1552	16792	1.24841	0.487133	0.00226864	0.143636
GOTERM_BP_ALL	GO:0008284~positive regulation of cell proliferation	138	5.47619	0.00868146	ENSG00000138448, ENSG00000197329, ENSG00000090554, ENSG00000126778, ENSG00000173039, ENSG00000115415, ENSG00000124193, ENSG00000115414, ENSG00000140464, ENSG00000168071, ENSG00000125845, ENSG00000114353, ENSG00000164509, ENSG00000196591, ENSG00000145349, ENSG00000113916, ENSG00000120156, ENSG00000196712, ENSG00000164136, ENSG00000170889, ENSG00000164078, ENSG00000075711, ENSG00000163507, ENSG0000…	2236	849	16792	1.22068	1	0.105578	16.2233
Annotation Cluster 43	Enrichment Score: 3.646501671225716
Category	Term	Count	%	PValue	Genes	List Total	Pop Hits	Pop Total	Fold Enrichment	Bonferroni	Benjamini	FDR
GOTERM_BP_ALL	GO:0010033~response to organic substance	498	19.7619	5.48731e-13	ENSG00000111335, ENSG00000078142, ENSG00000111331, ENSG00000087074, ENSG00000160781, ENSG00000013561, ENSG00000204525, ENSG00000170581, ENSG00000151247, ENSG00000136695, ENSG00000198911, ENSG00000141644, ENSG00000100139, ENSG00000184937, ENSG00000113580, ENSG00000136352, ENSG00000183486, ENSG00000102081, ENSG00000106366, ENSG00000141458, ENSG00000258659, ENSG00000204673, ENSG00000204371, ENSG0000…	2236	2822	16792	1.32527	5.17557e-09	1.12512e-10	1.11411e-09
GOTERM_BP_ALL	GO:0070887~cellular response to chemical stimulus	464	18.4127	1.40014e-11	ENSG00000111335, ENSG00000111331, ENSG00000087074, ENSG00000160781, ENSG00000163785, ENSG00000013561, ENSG00000204525, ENSG00000170581, ENSG00000151247, ENSG00000136695, ENSG00000100139, ENSG00000184937, ENSG00000113580, ENSG00000156384, ENSG00000136352, ENSG00000183486, ENSG00000197838, ENSG00000102081, ENSG00000167165, ENSG00000106366, ENSG00000141458, ENSG00000258659, ENSG00000204673, ENSG0000…	2236	2648	16792	1.31592	1.32047e-07	2.06323e-09	2.84247e-08
GOTERM_BP_ALL	GO:0071310~cellular response to organic substance	392	15.5556	4.35734e-11	ENSG00000111335, ENSG00000111331, ENSG00000087074, ENSG00000160781, ENSG00000013561, ENSG00000204525, ENSG00000151247, ENSG00000170581, ENSG00000136695, ENSG00000184937, ENSG00000100139, ENSG00000113580, ENSG00000136352, ENSG00000183486, ENSG00000106366, ENSG00000141458, ENSG00000258659, ENSG00000204371, ENSG00000204673, ENSG00000196591, ENSG00000196498, ENSG00000204531, ENSG00000185201, ENSG0000…	2236	2186	16792	1.34669	4.1094e-07	5.20178e-09	8.84599e-08
GOTERM_BP_ALL	GO:1901700~response to oxygen-containing compound	261	10.3571	2.92232e-07	ENSG00000187867, ENSG00000115009, ENSG00000078142, ENSG00000197329, ENSG00000115694, ENSG00000171522, ENSG00000115415, ENSG00000151247, ENSG00000111602, ENSG00000089159, ENSG00000141644, ENSG00000089157, ENSG00000184937, ENSG00000106366, ENSG00000204371, ENSG00000196591, ENSG00000120156, ENSG00000146678, ENSG00000070669, ENSG00000196498, ENSG00000019549, ENSG00000188191, ENSG00000010310, ENSG0000…	2236	1466	16792	1.33702	0.00275224	1.59307e-05	0.000593268
GOTERM_BP_ALL	GO:1901701~cellular response to oxygen-containing compound	171	6.78571	1.97795e-06	ENSG00000168209, ENSG00000115009, ENSG00000185344, ENSG00000148346, ENSG00000105976, ENSG00000183023, ENSG00000069667, ENSG00000140521, ENSG00000173039, ENSG00000171522, ENSG00000115694, ENSG00000115415, ENSG00000151247, ENSG00000111602, ENSG00000089159, ENSG00000197299, ENSG00000122641, ENSG00000089157, ENSG00000184937, ENSG00000050820, ENSG00000106366, ENSG00000114353, ENSG00000099956, ENSG0000…	2236	912	16792	1.40809	0.0184811	8.88247e-05	0.00401542
GOTERM_BP_ALL	GO:0071407~cellular response to organic cyclic compound	103	4.0873	2.87168e-05	ENSG00000144747, ENSG00000168209, ENSG00000183023, ENSG00000100201, ENSG00000069667, ENSG00000160781, ENSG00000173039, ENSG00000013561, ENSG00000115415, ENSG00000151247, ENSG00000197299, ENSG00000089157, ENSG00000122641, ENSG00000184937, ENSG00000113580, ENSG00000125845, ENSG00000184634, ENSG00000141458, ENSG00000204371, ENSG00000196591, ENSG00000113658, ENSG00000196498, ENSG00000019549, ENSG0000…	2236	520	16792	1.48753	0.237256	0.00104514	0.0582829
GOTERM_BP_ALL	GO:0071396~cellular response to lipid	99	3.92857	8.58793e-05	ENSG00000168209, ENSG00000115009, ENSG00000148346, ENSG00000100201, ENSG00000069667, ENSG00000160781, ENSG00000173039, ENSG00000013561, ENSG00000151247, ENSG00000089157, ENSG00000122641, ENSG00000113580, ENSG00000184634, ENSG00000106366, ENSG00000141458, ENSG00000196591, ENSG00000185499, ENSG00000019549, ENSG00000164136, ENSG00000086061, ENSG00000131408, ENSG00000069869, ENSG00000140682, ENSG0000…	2236	509	16792	1.46066	0.555125	0.00266957	0.174202
GOTERM_BP_ALL	GO:0014070~response to organic cyclic compound	159	6.30952	0.000165217	ENSG00000125740, ENSG00000144747, ENSG00000168209, ENSG00000183023, ENSG00000197329, ENSG00000100201, ENSG00000069667, ENSG00000160781, ENSG00000173039, ENSG00000013561, ENSG00000168003, ENSG00000115415, ENSG00000151247, ENSG00000197299, ENSG00000141644, ENSG00000122641, ENSG00000089157, ENSG00000184937, ENSG00000113580, ENSG00000125845, ENSG00000184634, ENSG00000141458, ENSG00000204371, ENSG0000…	2236	906	16792	1.31795	0.789504	0.00446783	0.334878
GOTERM_BP_ALL	GO:0071495~cellular response to endogenous stimulus	196	7.77778	0.00072609	ENSG00000197323, ENSG00000160781, ENSG00000013561, ENSG00000171522, ENSG00000115415, ENSG00000151247, ENSG00000111602, ENSG00000140464, ENSG00000089159, ENSG00000089157, ENSG00000184937, ENSG00000100139, ENSG00000113580, ENSG00000136352, ENSG00000184634, ENSG00000141458, ENSG00000204371, ENSG00000196591, ENSG00000113658, ENSG00000168140, ENSG00000146678, ENSG00000070669, ENSG00000019549, ENSG0000…	2236	1185	16792	1.24213	0.998941	0.0149427	1.46378
GOTERM_BP_ALL	GO:0042221~response to chemical	609	24.1667	0.000921275	ENSG00000111335, ENSG00000078142, ENSG00000075651, ENSG00000111331, ENSG00000087074, ENSG00000160781, ENSG00000163785, ENSG00000103222, ENSG00000013561, ENSG00000204525, ENSG00000170581, ENSG00000151247, ENSG00000136695, ENSG00000198911, ENSG00000141644, ENSG00000100139, ENSG00000184937, ENSG00000198910, ENSG00000113580, ENSG00000156384, ENSG00000136352, ENSG00000183486, ENSG00000197838, ENSG0000…	2236	4117	16792	1.11088	0.999832	0.0181716	1.85378
GOTERM_BP_ALL	GO:0009719~response to endogenous stimulus	245	9.72222	0.00197353	ENSG00000197323, ENSG00000078142, ENSG00000160781, ENSG00000013561, ENSG00000171522, ENSG00000115415, ENSG00000151247, ENSG00000111602, ENSG00000140464, ENSG00000089159, ENSG00000198911, ENSG00000141644, ENSG00000089157, ENSG00000100139, ENSG00000184937, ENSG00000113580, ENSG00000136352, ENSG00000184634, ENSG00000141458, ENSG00000204371, ENSG00000196591, ENSG00000157227, ENSG00000113658, ENSG0000…	2236	1548	16792	1.18857	1	0.03379	3.93113
GOTERM_BP_ALL	GO:0009725~response to hormone	143	5.6746	0.00252967	ENSG00000125740, ENSG00000168209, ENSG00000185344, ENSG00000100201, ENSG00000069667, ENSG00000160781, ENSG00000173039, ENSG00000013561, ENSG00000171522, ENSG00000115415, ENSG00000124193, ENSG00000151247, ENSG00000089159, ENSG00000122641, ENSG00000184937, ENSG00000050820, ENSG00000113580, ENSG00000136352, ENSG00000184634, ENSG00000114353, ENSG00000141458, ENSG00000157227, ENSG00000120156, ENSG0000…	2236	854	16792	1.2575	1	0.0404856	5.01211
GOTERM_BP_ALL	GO:0010243~response to organonitrogen compound	132	5.2381	0.00389814	ENSG00000125740, ENSG00000185344, ENSG00000078142, ENSG00000183023, ENSG00000173039, ENSG00000115415, ENSG00000124193, ENSG00000111602, ENSG00000089159, ENSG00000141644, ENSG00000197299, ENSG00000089157, ENSG00000184937, ENSG00000050820, ENSG00000114353, ENSG00000204371, ENSG00000196591, ENSG00000120156, ENSG00000146678, ENSG00000196498, ENSG00000070669, ENSG00000188191, ENSG00000121281, ENSG0000…	2236	789	16792	1.2564	1	0.056792	7.62299
GOTERM_BP_ALL	GO:0032870~cellular response to hormone stimulus	106	4.20635	0.00408598	ENSG00000125740, ENSG00000168209, ENSG00000185344, ENSG00000100201, ENSG00000069667, ENSG00000160781, ENSG00000173039, ENSG00000013561, ENSG00000171522, ENSG00000115415, ENSG00000151247, ENSG00000089159, ENSG00000122641, ENSG00000184937, ENSG00000050820, ENSG00000113580, ENSG00000184634, ENSG00000141458, ENSG00000146678, ENSG00000070669, ENSG00000086061, ENSG00000131408, ENSG00000188191, ENSG0000…	2236	616	16792	1.29228	1	0.0588175	7.97601
GOTERM_BP_ALL	GO:0071383~cellular response to steroid hormone stimulus	48	1.90476	0.00425415	ENSG00000168209, ENSG00000127616, ENSG00000140682, ENSG00000164040, ENSG00000132341, ENSG00000100201, ENSG00000069667, ENSG00000160781, ENSG00000013561, ENSG00000171855, ENSG00000088305, ENSG00000116285, ENSG00000151247, ENSG00000156804, ENSG00000159167, ENSG00000136244, ENSG00000172819, ENSG00000172977, ENSG00000113580, ENSG00000078401, ENSG00000185650, ENSG00000123358, ENSG00000184634, ENSG0000…	2236	241	16792	1.49574	1	0.0607061	8.29096
GOTERM_BP_ALL	GO:1901698~response to nitrogen compound	147	5.83333	0.00452486	ENSG00000125740, ENSG00000185344, ENSG00000078142, ENSG00000183023, ENSG00000197329, ENSG00000173039, ENSG00000168003, ENSG00000115415, ENSG00000124193, ENSG00000111602, ENSG00000089159, ENSG00000197299, ENSG00000141644, ENSG00000089157, ENSG00000184937, ENSG00000050820, ENSG00000102081, ENSG00000114353, ENSG00000204371, ENSG00000196591, ENSG00000120156, ENSG00000146678, ENSG00000196498, ENSG0000…	2236	895	16792	1.23346	1	0.0639686	8.7958
GOTERM_BP_ALL	GO:0048545~response to steroid hormone	69	2.7381	0.00664499	ENSG00000125740, ENSG00000168209, ENSG00000127616, ENSG00000021826, ENSG00000164040, ENSG00000073756, ENSG00000100201, ENSG00000026103, ENSG00000170345, ENSG00000069667, ENSG00000160781, ENSG00000013561, ENSG00000173039, ENSG00000171855, ENSG00000088305, ENSG00000151247, ENSG00000159167, ENSG00000172819, ENSG00000113580, ENSG00000108602, ENSG00000148926, ENSG00000120129, ENSG00000185650, ENSG0000…	2236	381	16792	1.36005	1	0.0870988	12.6592
GOTERM_BP_ALL	GO:1901699~cellular response to nitrogen compound	95	3.76984	0.0088245	ENSG00000185344, ENSG00000100823, ENSG00000021826, ENSG00000118260, ENSG00000073756, ENSG00000183023, ENSG00000159459, ENSG00000241360, ENSG00000174021, ENSG00000173039, ENSG00000171855, ENSG00000115415, ENSG00000111602, ENSG00000089159, ENSG00000159167, ENSG00000197299, ENSG00000089157, ENSG00000184937, ENSG00000106633, ENSG00000050820, ENSG00000185650, ENSG00000181856, ENSG00000044115, ENSG0000…	2236	558	16792	1.27856	1	0.106817	16.4683
GOTERM_BP_ALL	GO:0071417~cellular response to organonitrogen compound	82	3.25397	0.0117585	ENSG00000185344, ENSG00000100823, ENSG00000021826, ENSG00000118260, ENSG00000073756, ENSG00000183023, ENSG00000159459, ENSG00000241360, ENSG00000174021, ENSG00000173039, ENSG00000115415, ENSG00000111602, ENSG00000089159, ENSG00000159167, ENSG00000197299, ENSG00000089157, ENSG00000184937, ENSG00000106633, ENSG00000050820, ENSG00000185650, ENSG00000181856, ENSG00000044115, ENSG00000142185, ENSG0000…	2236	477	16792	1.291	1	0.133578	21.3473
GOTERM_BP_ALL	GO:0032868~response to insulin	46	1.8254	0.0138235	ENSG00000137145, ENSG00000064300, ENSG00000167244, ENSG00000130304, ENSG00000185344, ENSG00000165458, ENSG00000125629, ENSG00000137449, ENSG00000100650, ENSG00000185950, ENSG00000121858, ENSG00000159720, ENSG00000173039, ENSG00000124193, ENSG00000115415, ENSG00000116285, ENSG00000120833, ENSG00000105221, ENSG00000197879, ENSG00000166501, ENSG00000136244, ENSG00000106633, ENSG00000050820, ENSG0000…	2236	244	16792	1.41579	1	0.151866	24.6174
GOTERM_BP_ALL	GO:0032869~cellular response to insulin stimulus	36	1.42857	0.0240058	ENSG00000137145, ENSG00000064300, ENSG00000167244, ENSG00000185344, ENSG00000137449, ENSG00000100650, ENSG00000185950, ENSG00000159720, ENSG00000173039, ENSG00000115415, ENSG00000116285, ENSG00000120833, ENSG00000105221, ENSG00000197879, ENSG00000166501, ENSG00000050820, ENSG00000106633, ENSG00000160999, ENSG00000185650, ENSG00000175866, ENSG00000168216, ENSG00000181856, ENSG00000124160, ENSG0000…	2236	188	16792	1.43805	1	0.225451	38.9389
GOTERM_BP_ALL	GO:1901652~response to peptide	74	2.93651	0.031561	ENSG00000185344, ENSG00000100823, ENSG00000021826, ENSG00000118260, ENSG00000174021, ENSG00000121858, ENSG00000173039, ENSG00000115415, ENSG00000124193, ENSG00000111602, ENSG00000221926, ENSG00000089159, ENSG00000128604, ENSG00000145191, ENSG00000106633, ENSG00000050820, ENSG00000118503, ENSG00000148926, ENSG00000185650, ENSG00000181856, ENSG00000091592, ENSG00000114353, ENSG00000122877, ENSG0000…	2236	444	16792	1.25164	1	0.271694	47.8508
GOTERM_BP_ALL	GO:0043434~response to peptide hormone	67	2.65873	0.0458634	ENSG00000185344, ENSG00000100823, ENSG00000021826, ENSG00000118260, ENSG00000174021, ENSG00000121858, ENSG00000173039, ENSG00000115415, ENSG00000124193, ENSG00000221926, ENSG00000089159, ENSG00000145191, ENSG00000106633, ENSG00000050820, ENSG00000148926, ENSG00000185650, ENSG00000181856, ENSG00000114353, ENSG00000122877, ENSG00000124160, ENSG00000120156, ENSG00000146678, ENSG00000108821, ENSG0000…	2236	405	16792	1.24237	1	0.34618	61.4462
GOTERM_BP_ALL	GO:0008286~insulin receptor signaling pathway	22	0.873016	0.0692214	ENSG00000167244, ENSG00000175866, ENSG00000185344, ENSG00000168216, ENSG00000124160, ENSG00000185950, ENSG00000146678, ENSG00000159720, ENSG00000173039, ENSG00000072310, ENSG00000184557, ENSG00000120833, ENSG00000091039, ENSG00000132670, ENSG00000105221, ENSG00000103197, ENSG00000132376, ENSG00000166501, ENSG00000107104, ENSG00000050820, ENSG00000160999, ENSG00000108443	2236	113	16792	1.46209	1	0.441335	76.6901
GOTERM_BP_ALL	GO:1901653~cellular response to peptide	52	2.06349	0.0782047	ENSG00000185344, ENSG00000100823, ENSG00000118260, ENSG00000021826, ENSG00000174021, ENSG00000173039, ENSG00000115415, ENSG00000111602, ENSG00000089159, ENSG00000050820, ENSG00000106633, ENSG00000185650, ENSG00000181856, ENSG00000124160, ENSG00000146678, ENSG00000188191, ENSG00000121281, ENSG00000091039, ENSG00000134324, ENSG00000137145, ENSG00000064300, ENSG00000167244, ENSG00000137449, ENSG0000…	2236	315	16792	1.23972	1	0.474961	80.856
GOTERM_BP_ALL	GO:0071375~cellular response to peptide hormone stimulus	48	1.90476	0.107242	ENSG00000137145, ENSG00000064300, ENSG00000167244, ENSG00000185344, ENSG00000100823, ENSG00000118260, ENSG00000021826, ENSG00000137449, ENSG00000100650, ENSG00000185950, ENSG00000174021, ENSG00000159720, ENSG00000173039, ENSG00000115415, ENSG00000116285, ENSG00000120833, ENSG00000105221, ENSG00000197879, ENSG00000089159, ENSG00000166501, ENSG00000136244, ENSG00000106633, ENSG00000050820, ENSG0000…	2236	295	16792	1.22194	1	0.568755	90.004
Annotation Cluster 44	Enrichment Score: 3.5904437782717644
Category	Term	Count	%	PValue	Genes	List Total	Pop Hits	Pop Total	Fold Enrichment	Bonferroni	Benjamini	FDR
GOTERM_BP_ALL	GO:0007249~I-kappaB kinase/NF-kappaB signaling	57	2.2619	0.000112045	ENSG00000115008, ENSG00000135914, ENSG00000073756, ENSG00000197329, ENSG00000069667, ENSG00000132466, ENSG00000132274, ENSG00000121858, ENSG00000173039, ENSG00000115415, ENSG00000101017, ENSG00000165233, ENSG00000181104, ENSG00000134070, ENSG00000115602, ENSG00000118503, ENSG00000127863, ENSG00000198959, ENSG00000213886, ENSG00000189067, ENSG00000162711, ENSG00000003402, ENSG00000105939, ENSG0000…	2236	257	16792	1.66561	0.652418	0.00324627	0.227221
GOTERM_BP_ALL	GO:0043122~regulation of I-kappaB kinase/NF-kappaB signaling	53	2.10317	0.000180066	ENSG00000115008, ENSG00000135914, ENSG00000073756, ENSG00000197329, ENSG00000069667, ENSG00000132466, ENSG00000132274, ENSG00000121858, ENSG00000173039, ENSG00000115415, ENSG00000101017, ENSG00000165233, ENSG00000181104, ENSG00000115602, ENSG00000118503, ENSG00000127863, ENSG00000198959, ENSG00000189067, ENSG00000213886, ENSG00000162711, ENSG00000003402, ENSG00000105939, ENSG00000145901, ENSG0000…	2236	238	16792	1.67236	0.817016	0.00473278	0.364925
GOTERM_BP_ALL	GO:0043123~positive regulation of I-kappaB kinase/NF-kappaB signaling	41	1.62698	0.000839158	ENSG00000135914, ENSG00000115008, ENSG00000132256, ENSG00000197329, ENSG00000073756, ENSG00000104529, ENSG00000132466, ENSG00000132274, ENSG00000121858, ENSG00000173039, ENSG00000023445, ENSG00000101017, ENSG00000181104, ENSG00000172936, ENSG00000135341, ENSG00000167191, ENSG00000166501, ENSG00000171302, ENSG00000243414, ENSG00000120659, ENSG00000150991, ENSG00000100097, ENSG00000127863, ENSG0000…	2236	182	16792	1.69178	0.999636	0.0168109	1.68988
Annotation Cluster 45	Enrichment Score: 3.576931500393722
Category	Term	Count	%	PValue	Genes	List Total	Pop Hits	Pop Total	Fold Enrichment	Bonferroni	Benjamini	FDR
UP_KEYWORDS	Cell cycle	128	5.07937	1.3815e-08	ENSG00000078142, ENSG00000053254, ENSG00000213397, ENSG00000182923, ENSG00000089053, ENSG00000111602, ENSG00000175197, ENSG00000101265, ENSG00000135164, ENSG00000113580, ENSG00000087448, ENSG00000136098, ENSG00000114353, ENSG00000082258, ENSG00000099956, ENSG00000136982, ENSG00000138764, ENSG00000134222, ENSG00000111328, ENSG00000186871, ENSG00000196510, ENSG00000086712, ENSG00000117676, ENSG0000…	2470	650	20581	1.64084	7.48773e-06	3.94092e-07	2.01198e-05
GOTERM_BP_ALL	GO:0007067~mitotic nuclear division	84	3.33333	0.000288145	ENSG00000115008, ENSG00000127616, ENSG00000130779, ENSG00000169689, ENSG00000111859, ENSG00000164045, ENSG00000161547, ENSG00000168078, ENSG00000113648, ENSG00000213397, ENSG00000002822, ENSG00000182923, ENSG00000163235, ENSG00000149636, ENSG00000089053, ENSG00000129933, ENSG00000179041, ENSG00000111602, ENSG00000102760, ENSG00000090273, ENSG00000037474, ENSG00000113580, ENSG00000120129, ENSG0000…	2236	431	16792	1.46363	0.933986	0.00716438	0.583349
GOTERM_BP_ALL	GO:0051301~cell division	106	4.20635	0.000395343	ENSG00000115008, ENSG00000078142, ENSG00000213397, ENSG00000197321, ENSG00000182923, ENSG00000089053, ENSG00000111602, ENSG00000197299, ENSG00000050820, ENSG00000113580, ENSG00000087448, ENSG00000136098, ENSG00000131747, ENSG00000114353, ENSG00000082258, ENSG00000138764, ENSG00000143878, ENSG00000134222, ENSG00000186871, ENSG00000196510, ENSG00000204531, ENSG00000166140, ENSG00000018408, ENSG0000…	2236	575	16792	1.38442	0.975988	0.00932612	0.799545
GOTERM_BP_ALL	GO:0048285~organelle fission	112	4.44444	0.000654574	ENSG00000115008, ENSG00000168078, ENSG00000162552, ENSG00000204410, ENSG00000113648, ENSG00000213397, ENSG00000182923, ENSG00000089053, ENSG00000179041, ENSG00000111602, ENSG00000104381, ENSG00000152430, ENSG00000100335, ENSG00000113580, ENSG00000183486, ENSG00000087448, ENSG00000136098, ENSG00000131747, ENSG00000204371, ENSG00000136982, ENSG00000138764, ENSG00000134222, ENSG00000186871, ENSG0000…	2236	622	16792	1.35225	0.99792	0.0138741	1.32051
UP_KEYWORDS	Cell division	67	2.65873	0.00212216	ENSG00000169689, ENSG00000111859, ENSG00000164045, ENSG00000078142, ENSG00000213397, ENSG00000002822, ENSG00000182923, ENSG00000149636, ENSG00000089053, ENSG00000156345, ENSG00000129933, ENSG00000111602, ENSG00000037474, ENSG00000090273, ENSG00000113580, ENSG00000058091, ENSG00000136098, ENSG00000087448, ENSG00000114353, ENSG00000082258, ENSG00000119638, ENSG00000138764, ENSG00000143442, ENSG0000…	2470	388	20581	1.43884	0.683816	0.0210971	3.04655
UP_KEYWORDS	Mitosis	47	1.86508	0.00508656	ENSG00000003096, ENSG00000169689, ENSG00000138778, ENSG00000111859, ENSG00000164045, ENSG00000168385, ENSG00000110274, ENSG00000132341, ENSG00000149503, ENSG00000213397, ENSG00000134057, ENSG00000174442, ENSG00000002822, ENSG00000137601, ENSG00000111665, ENSG00000121274, ENSG00000182923, ENSG00000178996, ENSG00000105393, ENSG00000149636, ENSG00000089053, ENSG00000129933, ENSG00000111602, ENSG0000…	2470	262	20581	1.49474	0.936958	0.0410133	7.15771
GOTERM_BP_ALL	GO:0000280~nuclear division	99	3.92857	0.00822968	ENSG00000115008, ENSG00000168078, ENSG00000162552, ENSG00000204410, ENSG00000113648, ENSG00000213397, ENSG00000182923, ENSG00000089053, ENSG00000179041, ENSG00000111602, ENSG00000152430, ENSG00000113580, ENSG00000087448, ENSG00000136098, ENSG00000131747, ENSG00000204371, ENSG00000136982, ENSG00000138764, ENSG00000134222, ENSG00000186871, ENSG00000196510, ENSG00000130695, ENSG00000145730, ENSG0000…	2236	583	16792	1.27526	1	0.101788	15.4447
Annotation Cluster 46	Enrichment Score: 3.4963056612258634
Category	Term	Count	%	PValue	Genes	List Total	Pop Hits	Pop Total	Fold Enrichment	Bonferroni	Benjamini	FDR
GOTERM_BP_ALL	GO:0010035~response to inorganic substance	100	3.96825	1.49079e-06	ENSG00000115008, ENSG00000125740, ENSG00000105976, ENSG00000135643, ENSG00000148346, ENSG00000183023, ENSG00000173039, ENSG00000115694, ENSG00000115415, ENSG00000111602, ENSG00000197299, ENSG00000089157, ENSG00000102081, ENSG00000141458, ENSG00000196591, ENSG00000145349, ENSG00000143878, ENSG00000140505, ENSG00000010310, ENSG00000137074, ENSG00000145730, ENSG00000069869, ENSG00000159131, ENSG0000…	2236	469	16792	1.60124	0.0139613	6.89177e-05	0.00302647
GOTERM_BP_ALL	GO:0000302~response to reactive oxygen species	51	2.02381	2.36402e-05	ENSG00000100823, ENSG00000104687, ENSG00000148346, ENSG00000105976, ENSG00000183023, ENSG00000170345, ENSG00000204628, ENSG00000136527, ENSG00000164978, ENSG00000173039, ENSG00000115694, ENSG00000115415, ENSG00000089159, ENSG00000176171, ENSG00000118503, ENSG00000120129, ENSG00000116044, ENSG00000068001, ENSG00000142185, ENSG00000144381, ENSG00000134853, ENSG00000196591, ENSG00000143878, ENSG0000…	2236	210	16792	1.82382	0.199848	0.000887867	0.047982
GOTERM_BP_ALL	GO:0042542~response to hydrogen peroxide	35	1.38889	2.70345e-05	ENSG00000100823, ENSG00000148346, ENSG00000105976, ENSG00000183023, ENSG00000113721, ENSG00000204628, ENSG00000173039, ENSG00000115694, ENSG00000115415, ENSG00000134333, ENSG00000177606, ENSG00000134954, ENSG00000132646, ENSG00000136244, ENSG00000176171, ENSG00000114209, ENSG00000118503, ENSG00000120694, ENSG00000120129, ENSG00000116044, ENSG00000198839, ENSG00000142185, ENSG00000177425, ENSG0000…	2236	125	16792	2.10275	0.225057	0.000991594	0.0548695
GOTERM_BP_ALL	GO:0006979~response to oxidative stress	79	3.13492	0.00017767	ENSG00000100823, ENSG00000104687, ENSG00000105976, ENSG00000148346, ENSG00000073756, ENSG00000183023, ENSG00000170345, ENSG00000204628, ENSG00000136527, ENSG00000160211, ENSG00000164978, ENSG00000173039, ENSG00000115694, ENSG00000115415, ENSG00000158169, ENSG00000158864, ENSG00000140464, ENSG00000152256, ENSG00000089159, ENSG00000176171, ENSG00000118503, ENSG00000120129, ENSG00000116044, ENSG0000…	2236	394	16792	1.50578	0.812833	0.00468299	0.360077
GOTERM_BP_ALL	GO:0070301~cellular response to hydrogen peroxide	23	0.912698	0.000389201	ENSG00000116044, ENSG00000100823, ENSG00000148346, ENSG00000105976, ENSG00000198839, ENSG00000142185, ENSG00000177425, ENSG00000196591, ENSG00000204628, ENSG00000143878, ENSG00000073417, ENSG00000173039, ENSG00000115694, ENSG00000167601, ENSG00000134954, ENSG00000132646, ENSG00000136244, ENSG00000176171, ENSG00000137275, ENSG00000114209, ENSG00000118503, ENSG00000102900, ENSG00000120694	2236	78	16792	2.21444	0.974556	0.00925129	0.78717
GOTERM_BP_ALL	GO:0034614~cellular response to reactive oxygen species	30	1.19048	0.00173852	ENSG00000100823, ENSG00000148346, ENSG00000105976, ENSG00000183023, ENSG00000204628, ENSG00000170345, ENSG00000173039, ENSG00000115694, ENSG00000134954, ENSG00000089159, ENSG00000132646, ENSG00000136244, ENSG00000176171, ENSG00000114209, ENSG00000118503, ENSG00000120694, ENSG00000116044, ENSG00000155846, ENSG00000198839, ENSG00000142185, ENSG00000177425, ENSG00000232810, ENSG00000134853, ENSG0000…	2236	125	16792	1.80236	1	0.03089	3.47084
GOTERM_BP_ALL	GO:0034599~cellular response to oxidative stress	47	1.86508	0.00236154	ENSG00000100823, ENSG00000148346, ENSG00000105976, ENSG00000183023, ENSG00000137449, ENSG00000170345, ENSG00000204628, ENSG00000160211, ENSG00000173039, ENSG00000115694, ENSG00000158169, ENSG00000144554, ENSG00000110911, ENSG00000134954, ENSG00000140464, ENSG00000152256, ENSG00000089159, ENSG00000204388, ENSG00000132646, ENSG00000136244, ENSG00000204389, ENSG00000176171, ENSG00000114209, ENSG0000…	2236	228	16792	1.54808	1	0.0383641	4.68655
GOTERM_BP_ALL	GO:0036474~cell death in response to hydrogen peroxide	10	0.396825	0.00353763	ENSG00000116044, ENSG00000115694, ENSG00000105976, ENSG00000177425, ENSG00000204628, ENSG00000114209, ENSG00000137275, ENSG00000102900, ENSG00000120694, ENSG00000073417	2236	25	16792	3.00394	1	0.0528118	6.9419
GOTERM_BP_ALL	GO:0036473~cell death in response to oxidative stress	16	0.634921	0.0356766	ENSG00000116044, ENSG00000105976, ENSG00000142185, ENSG00000177425, ENSG00000204628, ENSG00000073417, ENSG00000115694, ENSG00000112299, ENSG00000140464, ENSG00000152256, ENSG00000147140, ENSG00000137275, ENSG00000114209, ENSG00000102900, ENSG00000120694, ENSG00000100644	2236	69	16792	1.74141	1	0.294533	52.1701
Annotation Cluster 47	Enrichment Score: 3.482976004483012
Category	Term	Count	%	PValue	Genes	List Total	Pop Hits	Pop Total	Fold Enrichment	Bonferroni	Benjamini	FDR
GOTERM_BP_ALL	GO:0061614~pri-miRNA transcription from RNA polymerase II promoter	13	0.515873	0.000173012	ENSG00000127616, ENSG00000064300, ENSG00000112033, ENSG00000170345, ENSG00000170365, ENSG00000125398, ENSG00000173039, ENSG00000177606, ENSG00000100311, ENSG00000163938, ENSG00000134954, ENSG00000125845, ENSG00000100644	2236	29	16792	3.36648	0.804425	0.00462511	0.350651
GOTERM_BP_ALL	GO:1902893~regulation of pri-miRNA transcription from RNA polymerase II promoter	12	0.47619	0.000379339	ENSG00000064300, ENSG00000127616, ENSG00000100311, ENSG00000177606, ENSG00000163938, ENSG00000112033, ENSG00000170345, ENSG00000170365, ENSG00000125398, ENSG00000100644, ENSG00000173039, ENSG00000125845	2236	27	16792	3.33771	0.972075	0.00913298	0.767298
GOTERM_BP_ALL	GO:1902895~positive regulation of pri-miRNA transcription from RNA polymerase II promoter	10	0.396825	0.000541962	ENSG00000064300, ENSG00000127616, ENSG00000100311, ENSG00000177606, ENSG00000163938, ENSG00000170345, ENSG00000170365, ENSG00000100644, ENSG00000173039, ENSG00000125845	2236	20	16792	3.75492	0.99398	0.0119297	1.09452
Annotation Cluster 48	Enrichment Score: 3.4719709797875162
Category	Term	Count	%	PValue	Genes	List Total	Pop Hits	Pop Total	Fold Enrichment	Bonferroni	Benjamini	FDR
GOTERM_BP_ALL	GO:0001959~regulation of cytokine-mediated signaling pathway	37	1.46825	9.41501e-05	ENSG00000183087, ENSG00000187867, ENSG00000204628, ENSG00000121236, ENSG00000171855, ENSG00000023445, ENSG00000115415, ENSG00000170581, ENSG00000136695, ENSG00000115594, ENSG00000134070, ENSG00000204388, ENSG00000092871, ENSG00000160710, ENSG00000243414, ENSG00000136244, ENSG00000204389, ENSG00000140853, ENSG00000150991, ENSG00000118503, ENSG00000078401, ENSG00000130508, ENSG00000056558, ENSG0000…	2236	143	16792	1.94311	0.58851	0.00286957	0.190964
GOTERM_BP_ALL	GO:0060759~regulation of response to cytokine stimulus	38	1.50794	0.000103101	ENSG00000183087, ENSG00000187867, ENSG00000204628, ENSG00000121236, ENSG00000171855, ENSG00000023445, ENSG00000115415, ENSG00000170581, ENSG00000136695, ENSG00000115594, ENSG00000134070, ENSG00000204388, ENSG00000092871, ENSG00000160710, ENSG00000243414, ENSG00000136244, ENSG00000204389, ENSG00000140853, ENSG00000150991, ENSG00000118503, ENSG00000078401, ENSG00000130508, ENSG00000056558, ENSG0000…	2236	149	16792	1.91526	0.621823	0.00305317	0.2091
GOTERM_BP_ALL	GO:0001961~positive regulation of cytokine-mediated signaling pathway	14	0.555556	0.000240711	ENSG00000183087, ENSG00000121236, ENSG00000164463, ENSG00000167601, ENSG00000115594, ENSG00000104312, ENSG00000204388, ENSG00000185507, ENSG00000204389, ENSG00000243414, ENSG00000214078, ENSG00000140853, ENSG00000100644, ENSG00000078401	2236	34	16792	3.09229	0.896731	0.00611748	0.487543
GOTERM_BP_ALL	GO:0060760~positive regulation of response to cytokine stimulus	14	0.555556	0.000336648	ENSG00000183087, ENSG00000121236, ENSG00000164463, ENSG00000167601, ENSG00000115594, ENSG00000104312, ENSG00000204388, ENSG00000185507, ENSG00000204389, ENSG00000243414, ENSG00000214078, ENSG00000140853, ENSG00000100644, ENSG00000078401	2236	35	16792	3.00394	0.958225	0.00823533	0.681225
GOTERM_BP_ALL	GO:0010803~regulation of tumor necrosis factor-mediated signaling pathway	15	0.595238	0.00555125	ENSG00000183087, ENSG00000056558, ENSG00000232810, ENSG00000204628, ENSG00000023445, ENSG00000102871, ENSG00000092098, ENSG00000204388, ENSG00000092871, ENSG00000204389, ENSG00000110514, ENSG00000214078, ENSG00000150991, ENSG00000137275, ENSG00000118503	2236	51	16792	2.20878	1	0.0753665	10.686
Annotation Cluster 49	Enrichment Score: 3.469466614197862
Category	Term	Count	%	PValue	Genes	List Total	Pop Hits	Pop Total	Fold Enrichment	Bonferroni	Benjamini	FDR
GOTERM_BP_ALL	GO:0031400~negative regulation of protein modification process	118	4.68254	1.57662e-06	ENSG00000168209, ENSG00000168078, ENSG00000167264, ENSG00000171720, ENSG00000113648, ENSG00000087074, ENSG00000089053, ENSG00000131370, ENSG00000130829, ENSG00000140464, ENSG00000101265, ENSG00000112511, ENSG00000099956, ENSG00000107937, ENSG00000204673, ENSG00000196591, ENSG00000146674, ENSG00000005700, ENSG00000135842, ENSG00000163291, ENSG00000196712, ENSG00000179820, ENSG00000196510, ENSG0000…	2236	578	16792	1.53315	0.0147592	7.25298e-05	0.00320071
GOTERM_BP_ALL	GO:0032269~negative regulation of cellular protein metabolic process	183	7.2619	2.41898e-06	ENSG00000168209, ENSG00000168078, ENSG00000167264, ENSG00000073921, ENSG00000171720, ENSG00000087074, ENSG00000113648, ENSG00000089053, ENSG00000126709, ENSG00000151247, ENSG00000131370, ENSG00000130829, ENSG00000140464, ENSG00000101265, ENSG00000051108, ENSG00000184937, ENSG00000153064, ENSG00000124116, ENSG00000102081, ENSG00000112511, ENSG00000106366, ENSG00000099956, ENSG00000107937, ENSG0000…	2236	992	16792	1.38538	0.0225552	0.000107605	0.00491075
GOTERM_BP_ALL	GO:0051248~negative regulation of protein metabolic process	190	7.53968	5.24644e-06	ENSG00000168209, ENSG00000138448, ENSG00000168078, ENSG00000167264, ENSG00000073921, ENSG00000171720, ENSG00000087074, ENSG00000113648, ENSG00000173039, ENSG00000089053, ENSG00000126709, ENSG00000151247, ENSG00000131370, ENSG00000130829, ENSG00000140464, ENSG00000101265, ENSG00000051108, ENSG00000122641, ENSG00000184937, ENSG00000153064, ENSG00000124116, ENSG00000102081, ENSG00000112511, ENSG0000…	2236	1049	16792	1.36022	0.0482751	0.000220865	0.0106504
GOTERM_BP_ALL	GO:0045936~negative regulation of phosphate metabolic process	102	4.04762	0.000275468	ENSG00000168209, ENSG00000168078, ENSG00000167264, ENSG00000171720, ENSG00000113648, ENSG00000087074, ENSG00000082458, ENSG00000131370, ENSG00000130829, ENSG00000101265, ENSG00000142235, ENSG00000122641, ENSG00000114353, ENSG00000204673, ENSG00000146674, ENSG00000005700, ENSG00000135842, ENSG00000163291, ENSG00000196712, ENSG00000179820, ENSG00000086061, ENSG00000145901, ENSG00000188191, ENSG0000…	2236	544	16792	1.40809	0.9256	0.00690484	0.557753
GOTERM_BP_ALL	GO:0010563~negative regulation of phosphorus metabolic process	102	4.04762	0.000275468	ENSG00000168209, ENSG00000168078, ENSG00000167264, ENSG00000171720, ENSG00000113648, ENSG00000087074, ENSG00000082458, ENSG00000131370, ENSG00000130829, ENSG00000101265, ENSG00000142235, ENSG00000122641, ENSG00000114353, ENSG00000204673, ENSG00000146674, ENSG00000005700, ENSG00000135842, ENSG00000163291, ENSG00000196712, ENSG00000179820, ENSG00000086061, ENSG00000145901, ENSG00000188191, ENSG0000…	2236	544	16792	1.40809	0.9256	0.00690484	0.557753
GOTERM_BP_ALL	GO:0001933~negative regulation of protein phosphorylation	77	3.05556	0.000447179	ENSG00000168209, ENSG00000136457, ENSG00000168078, ENSG00000167264, ENSG00000171720, ENSG00000204628, ENSG00000087074, ENSG00000183853, ENSG00000113648, ENSG00000131370, ENSG00000130829, ENSG00000101265, ENSG00000118503, ENSG00000120129, ENSG00000110422, ENSG00000068001, ENSG00000204673, ENSG00000146674, ENSG00000005700, ENSG00000135842, ENSG00000163291, ENSG00000179820, ENSG00000196712, ENSG0000…	2236	393	16792	1.47139	0.985276	0.0103361	0.903928
GOTERM_BP_ALL	GO:0042326~negative regulation of phosphorylation	82	3.25397	0.000589713	ENSG00000168209, ENSG00000136457, ENSG00000168078, ENSG00000167264, ENSG00000171720, ENSG00000204628, ENSG00000113648, ENSG00000087074, ENSG00000183853, ENSG00000100100, ENSG00000131370, ENSG00000130829, ENSG00000101265, ENSG00000122641, ENSG00000118503, ENSG00000120129, ENSG00000068001, ENSG00000110422, ENSG00000204673, ENSG00000146674, ENSG00000005700, ENSG00000135842, ENSG00000163291, ENSG0000…	2236	428	16792	1.4388	0.996164	0.0127076	1.19041
GOTERM_BP_ALL	GO:0051348~negative regulation of transferase activity	70	2.77778	0.000811105	ENSG00000136457, ENSG00000131467, ENSG00000167264, ENSG00000204628, ENSG00000113648, ENSG00000100100, ENSG00000257949, ENSG00000089053, ENSG00000131370, ENSG00000130829, ENSG00000140464, ENSG00000118503, ENSG00000120129, ENSG00000167165, ENSG00000110422, ENSG00000068001, ENSG00000204673, ENSG00000250479, ENSG00000005700, ENSG00000196712, ENSG00000163291, ENSG00000196510, ENSG00000086061, ENSG0000…	2236	357	16792	1.47252	0.999525	0.0164277	1.63383
GOTERM_BP_ALL	GO:0033673~negative regulation of kinase activity	53	2.10317	0.000912854	ENSG00000136457, ENSG00000167264, ENSG00000204628, ENSG00000113648, ENSG00000100100, ENSG00000131370, ENSG00000130829, ENSG00000118503, ENSG00000120129, ENSG00000110422, ENSG00000068001, ENSG00000204673, ENSG00000005700, ENSG00000196712, ENSG00000163291, ENSG00000086061, ENSG00000188191, ENSG00000154127, ENSG00000130695, ENSG00000134982, ENSG00000108861, ENSG00000018408, ENSG00000129355, ENSG0000…	2236	254	16792	1.56701	0.999818	0.0180825	1.83698
GOTERM_BP_ALL	GO:0006469~negative regulation of protein kinase activity	50	1.98413	0.00100984	ENSG00000136457, ENSG00000167264, ENSG00000204628, ENSG00000113648, ENSG00000131370, ENSG00000130829, ENSG00000118503, ENSG00000120129, ENSG00000110422, ENSG00000068001, ENSG00000204673, ENSG00000005700, ENSG00000196712, ENSG00000163291, ENSG00000086061, ENSG00000188191, ENSG00000154127, ENSG00000130695, ENSG00000134982, ENSG00000108861, ENSG00000018408, ENSG00000129355, ENSG00000186063, ENSG0000…	2236	237	16792	1.58435	0.999927	0.0195347	2.03026
GOTERM_BP_ALL	GO:0044092~negative regulation of molecular function	181	7.18254	0.0015305	ENSG00000197329, ENSG00000167264, ENSG00000073921, ENSG00000087074, ENSG00000113648, ENSG00000086598, ENSG00000257949, ENSG00000164930, ENSG00000082458, ENSG00000089053, ENSG00000126709, ENSG00000131370, ENSG00000130829, ENSG00000140464, ENSG00000175197, ENSG00000167772, ENSG00000142235, ENSG00000184939, ENSG00000051108, ENSG00000117519, ENSG00000124116, ENSG00000170379, ENSG00000119922, ENSG0000…	2236	1100	16792	1.23571	0.999999	0.0278726	3.06165
GOTERM_BP_ALL	GO:0071901~negative regulation of protein serine/threonine kinase activity	30	1.19048	0.00224291	ENSG00000129355, ENSG00000186063, ENSG00000113648, ENSG00000166311, ENSG00000147889, ENSG00000138166, ENSG00000130829, ENSG00000169727, ENSG00000147883, ENSG00000124762, ENSG00000118503, ENSG00000120129, ENSG00000164162, ENSG00000151332, ENSG00000090447, ENSG00000110422, ENSG00000068001, ENSG00000110172, ENSG00000078900, ENSG00000163291, ENSG00000196712, ENSG00000086061, ENSG00000188191, ENSG0000…	2236	127	16792	1.77398	1	0.0369797	4.45618
GOTERM_BP_ALL	GO:0043409~negative regulation of MAPK cascade	33	1.30952	0.00383368	ENSG00000174928, ENSG00000186063, ENSG00000168078, ENSG00000171720, ENSG00000166311, ENSG00000116285, ENSG00000138166, ENSG00000015171, ENSG00000130829, ENSG00000119185, ENSG00000169727, ENSG00000153233, ENSG00000173402, ENSG00000120129, ENSG00000120694, ENSG00000151332, ENSG00000110422, ENSG00000068001, ENSG00000162772, ENSG00000078900, ENSG00000196712, ENSG00000163291, ENSG00000086061, ENSG0000…	2236	149	16792	1.66325	1	0.0561378	7.50158
GOTERM_BP_ALL	GO:0043086~negative regulation of catalytic activity	139	5.51587	0.00429185	ENSG00000167264, ENSG00000073921, ENSG00000113648, ENSG00000087074, ENSG00000086598, ENSG00000257949, ENSG00000082458, ENSG00000089053, ENSG00000126709, ENSG00000131370, ENSG00000130829, ENSG00000140464, ENSG00000167772, ENSG00000142235, ENSG00000051108, ENSG00000117519, ENSG00000124116, ENSG00000167165, ENSG00000106366, ENSG00000114353, ENSG00000204673, ENSG00000005700, ENSG00000163291, ENSG0000…	2236	839	16792	1.24418	1	0.0611362	8.36143
GOTERM_BP_ALL	GO:0043407~negative regulation of MAP kinase activity	19	0.753968	0.00536875	ENSG00000151332, ENSG00000186063, ENSG00000110422, ENSG00000068001, ENSG00000078900, ENSG00000196712, ENSG00000163291, ENSG00000166311, ENSG00000086061, ENSG00000138166, ENSG00000130829, ENSG00000137642, ENSG00000169727, ENSG00000139318, ENSG00000132376, ENSG00000138835, ENSG00000108861, ENSG00000164056, ENSG00000120129	2236	72	16792	1.98176	1	0.0733968	10.3527
Annotation Cluster 50	Enrichment Score: 3.4388737976615027
Category	Term	Count	%	PValue	Genes	List Total	Pop Hits	Pop Total	Fold Enrichment	Bonferroni	Benjamini	FDR
GOTERM_BP_ALL	GO:0000082~G1/S transition of mitotic cell cycle	60	2.38095	1.25868e-07	ENSG00000127616, ENSG00000139842, ENSG00000161642, ENSG00000100823, ENSG00000164045, ENSG00000060982, ENSG00000132466, ENSG00000155508, ENSG00000177595, ENSG00000151247, ENSG00000140464, ENSG00000102760, ENSG00000122641, ENSG00000104738, ENSG00000065328, ENSG00000100479, ENSG00000078304, ENSG00000145349, ENSG00000014138, ENSG00000185499, ENSG00000183484, ENSG00000138814, ENSG00000144580, ENSG0000…	2236	224	16792	2.01156	0.00118636	7.51303e-06	0.000255529
GOTERM_BP_ALL	GO:0044843~cell cycle G1/S phase transition	62	2.46032	5.57788e-07	ENSG00000162493, ENSG00000127616, ENSG00000139842, ENSG00000131467, ENSG00000161642, ENSG00000100823, ENSG00000164045, ENSG00000060982, ENSG00000132466, ENSG00000155508, ENSG00000177595, ENSG00000151247, ENSG00000140464, ENSG00000102760, ENSG00000122641, ENSG00000104738, ENSG00000065328, ENSG00000100479, ENSG00000078304, ENSG00000145349, ENSG00000014138, ENSG00000185499, ENSG00000183484, ENSG0000…	2236	244	16792	1.90824	0.00524669	2.85893e-05	0.00113238
GOTERM_BP_ALL	GO:0007346~regulation of mitotic cell cycle	102	4.04762	3.91301e-06	ENSG00000115008, ENSG00000161642, ENSG00000113648, ENSG00000053254, ENSG00000177595, ENSG00000089053, ENSG00000151247, ENSG00000140464, ENSG00000174606, ENSG00000197299, ENSG00000131747, ENSG00000145349, ENSG00000134222, ENSG00000185499, ENSG00000183484, ENSG00000070669, ENSG00000196510, ENSG00000141510, ENSG00000234602, ENSG00000130695, ENSG00000106588, ENSG00000108861, ENSG00000075711, ENSG0000…	2236	491	16792	1.56009	0.036231	0.000170048	0.00794364
GOTERM_BP_ALL	GO:0030330~DNA damage response, signal transduction by p53 class mediator	32	1.26984	1.26942e-05	ENSG00000175054, ENSG00000161642, ENSG00000139618, ENSG00000104320, ENSG00000134057, ENSG00000155508, ENSG00000151849, ENSG00000196586, ENSG00000177595, ENSG00000147889, ENSG00000140464, ENSG00000158435, ENSG00000102760, ENSG00000132646, ENSG00000124762, ENSG00000141682, ENSG00000172977, ENSG00000150991, ENSG00000090447, ENSG00000067066, ENSG00000078304, ENSG00000078900, ENSG00000185499, ENSG0000…	2236	106	16792	2.26712	0.112831	0.00050716	0.0257679
GOTERM_BP_ALL	GO:0072331~signal transduction by p53 class mediator	43	1.70635	2.2611e-05	ENSG00000175054, ENSG00000168209, ENSG00000161642, ENSG00000172667, ENSG00000181026, ENSG00000139618, ENSG00000104320, ENSG00000134057, ENSG00000155508, ENSG00000151849, ENSG00000196586, ENSG00000177595, ENSG00000163565, ENSG00000147889, ENSG00000048028, ENSG00000140464, ENSG00000158435, ENSG00000102760, ENSG00000095002, ENSG00000092871, ENSG00000132646, ENSG00000124762, ENSG00000150991, ENSG0000…	2236	166	16792	1.94532	0.192043	0.000856045	0.0458933
GOTERM_BP_ALL	GO:0007050~cell cycle arrest	55	2.18254	3.29499e-05	ENSG00000139842, ENSG00000178252, ENSG00000161642, ENSG00000181929, ENSG00000087074, ENSG00000155508, ENSG00000005483, ENSG00000177595, ENSG00000140464, ENSG00000175197, ENSG00000102760, ENSG00000117595, ENSG00000122641, ENSG00000120129, ENSG00000110321, ENSG00000078304, ENSG00000090061, ENSG00000185499, ENSG00000144580, ENSG00000141510, ENSG00000134982, ENSG00000070193, ENSG00000169429, ENSG0000…	2236	235	16792	1.75762	0.267107	0.00117641	0.0668716
GOTERM_BP_ALL	GO:0010564~regulation of cell cycle process	114	4.52381	4.69538e-05	ENSG00000115008, ENSG00000161642, ENSG00000078142, ENSG00000162552, ENSG00000113648, ENSG00000053254, ENSG00000197321, ENSG00000177595, ENSG00000089053, ENSG00000140464, ENSG00000197299, ENSG00000145349, ENSG00000134222, ENSG00000185499, ENSG00000183484, ENSG00000172046, ENSG00000196510, ENSG00000086712, ENSG00000141510, ENSG00000130695, ENSG00000166140, ENSG00000106588, ENSG00000070193, ENSG0000…	2236	595	16792	1.43886	0.357785	0.00163877	0.0952794
GOTERM_BP_ALL	GO:0042770~signal transduction in response to DNA damage	33	1.30952	5.86435e-05	ENSG00000175054, ENSG00000161642, ENSG00000139618, ENSG00000104320, ENSG00000134057, ENSG00000155508, ENSG00000151849, ENSG00000196586, ENSG00000177595, ENSG00000182923, ENSG00000147889, ENSG00000140464, ENSG00000158435, ENSG00000102760, ENSG00000132646, ENSG00000124762, ENSG00000141682, ENSG00000172977, ENSG00000150991, ENSG00000090447, ENSG00000067066, ENSG00000078304, ENSG00000078900, ENSG0000…	2236	119	16792	2.08256	0.424826	0.00194558	0.118987
GOTERM_BP_ALL	GO:0000075~cell cycle checkpoint	53	2.10317	6.36629e-05	ENSG00000175054, ENSG00000139842, ENSG00000161642, ENSG00000114670, ENSG00000053254, ENSG00000155508, ENSG00000002822, ENSG00000177595, ENSG00000182923, ENSG00000138346, ENSG00000048028, ENSG00000140464, ENSG00000143493, ENSG00000102760, ENSG00000197299, ENSG00000037474, ENSG00000120129, ENSG00000151164, ENSG00000131747, ENSG00000138764, ENSG00000078304, ENSG00000185499, ENSG00000144580, ENSG0000…	2236	229	16792	1.73809	0.451421	0.00207543	0.129165
GOTERM_BP_ALL	GO:0045786~negative regulation of cell cycle	93	3.69048	7.57458e-05	ENSG00000127616, ENSG00000139842, ENSG00000170242, ENSG00000178252, ENSG00000161642, ENSG00000114670, ENSG00000181929, ENSG00000073756, ENSG00000113648, ENSG00000087074, ENSG00000053254, ENSG00000155508, ENSG00000005483, ENSG00000002822, ENSG00000177595, ENSG00000140464, ENSG00000174606, ENSG00000175197, ENSG00000102760, ENSG00000197299, ENSG00000122641, ENSG00000117595, ENSG00000118503, ENSG0000…	2236	470	16792	1.48599	0.510507	0.00239439	0.153662
GOTERM_BP_ALL	GO:0044774~mitotic DNA integrity checkpoint	30	1.19048	0.000109753	ENSG00000161642, ENSG00000117748, ENSG00000114670, ENSG00000104320, ENSG00000053254, ENSG00000134057, ENSG00000151849, ENSG00000155508, ENSG00000177595, ENSG00000135249, ENSG00000140464, ENSG00000158435, ENSG00000102760, ENSG00000095002, ENSG00000197299, ENSG00000132646, ENSG00000124762, ENSG00000150991, ENSG00000151164, ENSG00000131747, ENSG00000149091, ENSG00000092853, ENSG00000078304, ENSG0000…	2236	107	16792	2.10556	0.644823	0.00318978	0.222578
GOTERM_BP_ALL	GO:0044773~mitotic DNA damage checkpoint	28	1.11111	0.000199747	ENSG00000161642, ENSG00000117748, ENSG00000114670, ENSG00000104320, ENSG00000053254, ENSG00000134057, ENSG00000151849, ENSG00000155508, ENSG00000177595, ENSG00000135249, ENSG00000140464, ENSG00000158435, ENSG00000102760, ENSG00000095002, ENSG00000197299, ENSG00000132646, ENSG00000124762, ENSG00000150991, ENSG00000151164, ENSG00000149091, ENSG00000078304, ENSG00000078900, ENSG00000185499, ENSG0000…	2236	100	16792	2.10275	0.84802	0.00520526	0.404734
GOTERM_BP_ALL	GO:1901990~regulation of mitotic cell cycle phase transition	65	2.57937	0.000238379	ENSG00000162493, ENSG00000127616, ENSG00000170242, ENSG00000139842, ENSG00000131467, ENSG00000161642, ENSG00000100823, ENSG00000114670, ENSG00000053254, ENSG00000132466, ENSG00000155508, ENSG00000002822, ENSG00000177595, ENSG00000089053, ENSG00000140464, ENSG00000102760, ENSG00000197299, ENSG00000120129, ENSG00000185650, ENSG00000078304, ENSG00000145349, ENSG00000185499, ENSG00000183484, ENSG0000…	2236	312	16792	1.56455	0.894435	0.00607476	0.482831
GOTERM_BP_ALL	GO:0031570~DNA integrity checkpoint	38	1.50794	0.00036392	ENSG00000175054, ENSG00000161642, ENSG00000117748, ENSG00000114670, ENSG00000104320, ENSG00000053254, ENSG00000134057, ENSG00000155508, ENSG00000151849, ENSG00000177595, ENSG00000067369, ENSG00000182923, ENSG00000105393, ENSG00000048028, ENSG00000135249, ENSG00000138346, ENSG00000140464, ENSG00000143493, ENSG00000158435, ENSG00000102760, ENSG00000095002, ENSG00000132646, ENSG00000197299, ENSG0000…	2236	158	16792	1.80616	0.967702	0.00885372	0.736218
GOTERM_BP_ALL	GO:1901987~regulation of cell cycle phase transition	68	2.69841	0.00039879	ENSG00000162493, ENSG00000127616, ENSG00000170242, ENSG00000139842, ENSG00000131467, ENSG00000100823, ENSG00000161642, ENSG00000114670, ENSG00000053254, ENSG00000113648, ENSG00000132466, ENSG00000155508, ENSG00000002822, ENSG00000177595, ENSG00000089053, ENSG00000140464, ENSG00000102760, ENSG00000197299, ENSG00000120129, ENSG00000185650, ENSG00000078304, ENSG00000145349, ENSG00000185499, ENSG0000…	2236	336	16792	1.51985	0.976757	0.0093836	0.806489
GOTERM_BP_ALL	GO:0007093~mitotic cell cycle checkpoint	38	1.50794	0.000414568	ENSG00000161642, ENSG00000117748, ENSG00000114670, ENSG00000104320, ENSG00000053254, ENSG00000134057, ENSG00000155508, ENSG00000151849, ENSG00000174442, ENSG00000002822, ENSG00000177595, ENSG00000171552, ENSG00000135249, ENSG00000140464, ENSG00000158435, ENSG00000102760, ENSG00000095002, ENSG00000132646, ENSG00000197299, ENSG00000147883, ENSG00000124762, ENSG00000150991, ENSG00000120129, ENSG0000…	2236	159	16792	1.7948	0.979972	0.00970474	0.838272
GOTERM_BP_ALL	GO:0000077~DNA damage checkpoint	36	1.42857	0.000425891	ENSG00000175054, ENSG00000161642, ENSG00000117748, ENSG00000114670, ENSG00000104320, ENSG00000053254, ENSG00000134057, ENSG00000155508, ENSG00000151849, ENSG00000177595, ENSG00000067369, ENSG00000182923, ENSG00000105393, ENSG00000048028, ENSG00000135249, ENSG00000140464, ENSG00000143493, ENSG00000158435, ENSG00000102760, ENSG00000095002, ENSG00000197299, ENSG00000132646, ENSG00000124762, ENSG0000…	2236	148	16792	1.82672	0.982001	0.00991928	0.861071
GOTERM_BP_ALL	GO:2000045~regulation of G1/S transition of mitotic cell cycle	34	1.34921	0.000743329	ENSG00000162493, ENSG00000139842, ENSG00000127616, ENSG00000161642, ENSG00000100823, ENSG00000131467, ENSG00000117748, ENSG00000197343, ENSG00000134057, ENSG00000132466, ENSG00000155508, ENSG00000151849, ENSG00000177595, ENSG00000077684, ENSG00000140464, ENSG00000158435, ENSG00000141564, ENSG00000102760, ENSG00000132646, ENSG00000147883, ENSG00000114867, ENSG00000124762, ENSG00000150991, ENSG0000…	2236	141	16792	1.81088	0.9991	0.0152616	1.49828
GOTERM_BP_ALL	GO:0071156~regulation of cell cycle arrest	28	1.11111	0.000752566	ENSG00000161642, ENSG00000134057, ENSG00000151849, ENSG00000155508, ENSG00000177595, ENSG00000147889, ENSG00000140464, ENSG00000158435, ENSG00000102760, ENSG00000105221, ENSG00000132646, ENSG00000124762, ENSG00000150991, ENSG00000132382, ENSG00000090447, ENSG00000078304, ENSG00000078900, ENSG00000090061, ENSG00000185499, ENSG00000012048, ENSG00000144580, ENSG00000171612, ENSG00000075218, ENSG0000…	2236	108	16792	1.947	0.999175	0.0154163	1.51677
GOTERM_BP_ALL	GO:1902806~regulation of cell cycle G1/S phase transition	36	1.42857	0.000813622	ENSG00000162493, ENSG00000127616, ENSG00000139842, ENSG00000161642, ENSG00000100823, ENSG00000131467, ENSG00000117748, ENSG00000129355, ENSG00000197343, ENSG00000134057, ENSG00000132466, ENSG00000155508, ENSG00000151849, ENSG00000177595, ENSG00000077684, ENSG00000140464, ENSG00000158435, ENSG00000141564, ENSG00000102760, ENSG00000058668, ENSG00000132646, ENSG00000147883, ENSG00000114867, ENSG0000…	2236	153	16792	1.76702	0.999536	0.016443	1.63886
GOTERM_BP_ALL	GO:0031571~mitotic G1 DNA damage checkpoint	21	0.833333	0.000869241	ENSG00000161642, ENSG00000117748, ENSG00000149091, ENSG00000078304, ENSG00000134057, ENSG00000151849, ENSG00000078900, ENSG00000155508, ENSG00000185499, ENSG00000177595, ENSG00000144580, ENSG00000075218, ENSG00000140464, ENSG00000141510, ENSG00000149311, ENSG00000158435, ENSG00000102760, ENSG00000132646, ENSG00000124762, ENSG00000150991, ENSG00000116017	2236	72	16792	2.19037	0.999726	0.0172984	1.74995
GOTERM_BP_ALL	GO:0044819~mitotic G1/S transition checkpoint	21	0.833333	0.000869241	ENSG00000161642, ENSG00000117748, ENSG00000149091, ENSG00000078304, ENSG00000134057, ENSG00000151849, ENSG00000078900, ENSG00000155508, ENSG00000185499, ENSG00000177595, ENSG00000144580, ENSG00000075218, ENSG00000140464, ENSG00000141510, ENSG00000149311, ENSG00000158435, ENSG00000102760, ENSG00000132646, ENSG00000124762, ENSG00000150991, ENSG00000116017	2236	72	16792	2.19037	0.999726	0.0172984	1.74995
GOTERM_BP_ALL	GO:1901991~negative regulation of mitotic cell cycle phase transition	36	1.42857	0.000920749	ENSG00000170242, ENSG00000127616, ENSG00000161642, ENSG00000117748, ENSG00000104320, ENSG00000197343, ENSG00000053254, ENSG00000134057, ENSG00000155508, ENSG00000151849, ENSG00000002822, ENSG00000177595, ENSG00000077684, ENSG00000140464, ENSG00000158435, ENSG00000102760, ENSG00000132646, ENSG00000197299, ENSG00000147883, ENSG00000124762, ENSG00000150991, ENSG00000120129, ENSG00000185650, ENSG0000…	2236	154	16792	1.75555	0.999831	0.0181993	1.85273
GOTERM_BP_ALL	GO:1901988~negative regulation of cell cycle phase transition	38	1.50794	0.000981245	ENSG00000170242, ENSG00000127616, ENSG00000161642, ENSG00000117748, ENSG00000129355, ENSG00000104320, ENSG00000197343, ENSG00000113648, ENSG00000053254, ENSG00000134057, ENSG00000155508, ENSG00000151849, ENSG00000002822, ENSG00000177595, ENSG00000077684, ENSG00000140464, ENSG00000158435, ENSG00000102760, ENSG00000132646, ENSG00000197299, ENSG00000147883, ENSG00000124762, ENSG00000150991, ENSG0000…	2236	166	16792	1.71912	0.999905	0.0191832	1.97331
GOTERM_BP_ALL	GO:0044783~G1 DNA damage checkpoint	21	0.833333	0.00104985	ENSG00000161642, ENSG00000117748, ENSG00000149091, ENSG00000078304, ENSG00000134057, ENSG00000151849, ENSG00000078900, ENSG00000155508, ENSG00000185499, ENSG00000177595, ENSG00000144580, ENSG00000075218, ENSG00000140464, ENSG00000141510, ENSG00000149311, ENSG00000158435, ENSG00000102760, ENSG00000132646, ENSG00000124762, ENSG00000150991, ENSG00000116017	2236	73	16792	2.16036	0.99995	0.020136	2.10988
GOTERM_BP_ALL	GO:1902807~negative regulation of cell cycle G1/S phase transition	26	1.03175	0.00115933	ENSG00000127616, ENSG00000161642, ENSG00000117748, ENSG00000129355, ENSG00000149091, ENSG00000078304, ENSG00000197343, ENSG00000134057, ENSG00000155508, ENSG00000078900, ENSG00000151849, ENSG00000185499, ENSG00000177595, ENSG00000144580, ENSG00000075218, ENSG00000077684, ENSG00000141510, ENSG00000140464, ENSG00000149311, ENSG00000158435, ENSG00000102760, ENSG00000132646, ENSG00000147883, ENSG0000…	2236	100	16792	1.95256	0.999982	0.0219463	2.32746
GOTERM_BP_ALL	GO:2000134~negative regulation of G1/S transition of mitotic cell cycle	25	0.992063	0.00144007	ENSG00000127616, ENSG00000161642, ENSG00000117748, ENSG00000149091, ENSG00000197343, ENSG00000078304, ENSG00000134057, ENSG00000155508, ENSG00000078900, ENSG00000151849, ENSG00000185499, ENSG00000177595, ENSG00000144580, ENSG00000075218, ENSG00000077684, ENSG00000140464, ENSG00000141510, ENSG00000149311, ENSG00000158435, ENSG00000102760, ENSG00000132646, ENSG00000147883, ENSG00000124762, ENSG0000…	2236	96	16792	1.95569	0.999999	0.0265023	2.88326
GOTERM_BP_ALL	GO:0045930~negative regulation of mitotic cell cycle	46	1.8254	0.00179987	ENSG00000170242, ENSG00000127616, ENSG00000161642, ENSG00000117748, ENSG00000114670, ENSG00000104320, ENSG00000197343, ENSG00000053254, ENSG00000134057, ENSG00000155508, ENSG00000151849, ENSG00000174442, ENSG00000002822, ENSG00000177595, ENSG00000171552, ENSG00000135249, ENSG00000077684, ENSG00000140464, ENSG00000174606, ENSG00000158435, ENSG00000102760, ENSG00000095002, ENSG00000132646, ENSG0000…	2236	219	16792	1.57741	1	0.0316656	3.5912
GOTERM_BP_ALL	GO:0090068~positive regulation of cell cycle process	51	2.02381	0.00208055	ENSG00000142731, ENSG00000115008, ENSG00000139842, ENSG00000161642, ENSG00000100823, ENSG00000162552, ENSG00000113648, ENSG00000132466, ENSG00000155508, ENSG00000177595, ENSG00000197321, ENSG00000163235, ENSG00000140464, ENSG00000102760, ENSG00000011451, ENSG00000078304, ENSG00000185499, ENSG00000172046, ENSG00000144580, ENSG00000141510, ENSG00000116017, ENSG00000167244, ENSG00000182185, ENSG0000…	2236	251	16792	1.5259	1	0.0350827	4.14006
GOTERM_BP_ALL	GO:0010948~negative regulation of cell cycle process	49	1.94444	0.00231911	ENSG00000127616, ENSG00000170242, ENSG00000135476, ENSG00000161642, ENSG00000117748, ENSG00000129355, ENSG00000104320, ENSG00000113648, ENSG00000053254, ENSG00000197343, ENSG00000134057, ENSG00000155508, ENSG00000151849, ENSG00000002822, ENSG00000177595, ENSG00000164953, ENSG00000077684, ENSG00000140464, ENSG00000102760, ENSG00000158435, ENSG00000095002, ENSG00000132646, ENSG00000197299, ENSG0000…	2236	240	16792	1.53326	1	0.0378173	4.60421
GOTERM_BP_ALL	GO:0006977~DNA damage response, signal transduction by p53 class mediator resulting in cell cycle arrest	18	0.714286	0.00240034	ENSG00000161642, ENSG00000078304, ENSG00000134057, ENSG00000151849, ENSG00000155508, ENSG00000185499, ENSG00000177595, ENSG00000144580, ENSG00000075218, ENSG00000140464, ENSG00000141510, ENSG00000149311, ENSG00000158435, ENSG00000102760, ENSG00000132646, ENSG00000124762, ENSG00000150991, ENSG00000116017	2236	62	16792	2.18028	1	0.0387163	4.76176
GOTERM_BP_ALL	GO:0072413~signal transduction involved in mitotic cell cycle checkpoint	18	0.714286	0.00288725	ENSG00000161642, ENSG00000078304, ENSG00000134057, ENSG00000151849, ENSG00000155508, ENSG00000185499, ENSG00000177595, ENSG00000144580, ENSG00000075218, ENSG00000140464, ENSG00000141510, ENSG00000149311, ENSG00000158435, ENSG00000102760, ENSG00000132646, ENSG00000124762, ENSG00000150991, ENSG00000116017	2236	63	16792	2.14567	1	0.0451668	5.70102
GOTERM_BP_ALL	GO:1902400~intracellular signal transduction involved in G1 DNA damage checkpoint	18	0.714286	0.00288725	ENSG00000161642, ENSG00000078304, ENSG00000134057, ENSG00000151849, ENSG00000155508, ENSG00000185499, ENSG00000177595, ENSG00000144580, ENSG00000075218, ENSG00000140464, ENSG00000141510, ENSG00000149311, ENSG00000158435, ENSG00000102760, ENSG00000132646, ENSG00000124762, ENSG00000150991, ENSG00000116017	2236	63	16792	2.14567	1	0.0451668	5.70102
GOTERM_BP_ALL	GO:1902402~signal transduction involved in mitotic DNA damage checkpoint	18	0.714286	0.00288725	ENSG00000161642, ENSG00000078304, ENSG00000134057, ENSG00000151849, ENSG00000155508, ENSG00000185499, ENSG00000177595, ENSG00000144580, ENSG00000075218, ENSG00000140464, ENSG00000141510, ENSG00000149311, ENSG00000158435, ENSG00000102760, ENSG00000132646, ENSG00000124762, ENSG00000150991, ENSG00000116017	2236	63	16792	2.14567	1	0.0451668	5.70102
GOTERM_BP_ALL	GO:1902403~signal transduction involved in mitotic DNA integrity checkpoint	18	0.714286	0.00288725	ENSG00000161642, ENSG00000078304, ENSG00000134057, ENSG00000151849, ENSG00000155508, ENSG00000185499, ENSG00000177595, ENSG00000144580, ENSG00000075218, ENSG00000140464, ENSG00000141510, ENSG00000149311, ENSG00000158435, ENSG00000102760, ENSG00000132646, ENSG00000124762, ENSG00000150991, ENSG00000116017	2236	63	16792	2.14567	1	0.0451668	5.70102
GOTERM_BP_ALL	GO:0072431~signal transduction involved in mitotic G1 DNA damage checkpoint	18	0.714286	0.00288725	ENSG00000161642, ENSG00000078304, ENSG00000134057, ENSG00000151849, ENSG00000155508, ENSG00000185499, ENSG00000177595, ENSG00000144580, ENSG00000075218, ENSG00000140464, ENSG00000141510, ENSG00000149311, ENSG00000158435, ENSG00000102760, ENSG00000132646, ENSG00000124762, ENSG00000150991, ENSG00000116017	2236	63	16792	2.14567	1	0.0451668	5.70102
GOTERM_BP_ALL	GO:0071158~positive regulation of cell cycle arrest	22	0.873016	0.00322748	ENSG00000161642, ENSG00000078304, ENSG00000134057, ENSG00000155508, ENSG00000078900, ENSG00000151849, ENSG00000185499, ENSG00000177595, ENSG00000012048, ENSG00000144580, ENSG00000147889, ENSG00000075218, ENSG00000140464, ENSG00000141510, ENSG00000149311, ENSG00000158435, ENSG00000102760, ENSG00000132646, ENSG00000124762, ENSG00000150991, ENSG00000116017, ENSG00000132382	2236	85	16792	1.94372	1	0.0493829	6.35211
GOTERM_BP_ALL	GO:0072401~signal transduction involved in DNA integrity checkpoint	18	0.714286	0.00410814	ENSG00000161642, ENSG00000078304, ENSG00000134057, ENSG00000151849, ENSG00000155508, ENSG00000185499, ENSG00000177595, ENSG00000144580, ENSG00000075218, ENSG00000140464, ENSG00000141510, ENSG00000149311, ENSG00000158435, ENSG00000102760, ENSG00000132646, ENSG00000124762, ENSG00000150991, ENSG00000116017	2236	65	16792	2.07965	1	0.0590377	8.01757
GOTERM_BP_ALL	GO:0072422~signal transduction involved in DNA damage checkpoint	18	0.714286	0.00410814	ENSG00000161642, ENSG00000078304, ENSG00000134057, ENSG00000151849, ENSG00000155508, ENSG00000185499, ENSG00000177595, ENSG00000144580, ENSG00000075218, ENSG00000140464, ENSG00000141510, ENSG00000149311, ENSG00000158435, ENSG00000102760, ENSG00000132646, ENSG00000124762, ENSG00000150991, ENSG00000116017	2236	65	16792	2.07965	1	0.0590377	8.01757
GOTERM_BP_ALL	GO:0072395~signal transduction involved in cell cycle checkpoint	18	0.714286	0.00486153	ENSG00000161642, ENSG00000078304, ENSG00000134057, ENSG00000151849, ENSG00000155508, ENSG00000185499, ENSG00000177595, ENSG00000144580, ENSG00000075218, ENSG00000140464, ENSG00000141510, ENSG00000149311, ENSG00000158435, ENSG00000102760, ENSG00000132646, ENSG00000124762, ENSG00000150991, ENSG00000116017	2236	66	16792	2.04814	1	0.0675649	9.41996
Annotation Cluster 51	Enrichment Score: 3.3873487390148322
Category	Term	Count	%	PValue	Genes	List Total	Pop Hits	Pop Total	Fold Enrichment	Bonferroni	Benjamini	FDR
GOTERM_BP_ALL	GO:0006978~DNA damage response, signal transduction by p53 class mediator resulting in transcription of p21 class mediator	10	0.396825	0.00011426	ENSG00000012048, ENSG00000161642, ENSG00000090447, ENSG00000139618, ENSG00000141510, ENSG00000067066, ENSG00000124762, ENSG00000078900, ENSG00000172977, ENSG00000185499	2236	17	16792	4.41755	0.659604	0.00329013	0.231707
GOTERM_BP_ALL	GO:0042772~DNA damage response, signal transduction resulting in transcription	10	0.396825	0.00020155	ENSG00000012048, ENSG00000161642, ENSG00000090447, ENSG00000139618, ENSG00000141510, ENSG00000067066, ENSG00000124762, ENSG00000078900, ENSG00000172977, ENSG00000185499	2236	18	16792	4.17213	0.850582	0.00522325	0.408379
GOTERM_BP_ALL	GO:0042771~intrinsic apoptotic signaling pathway in response to DNA damage by p53 class mediator	14	0.555556	0.00299004	ENSG00000168209, ENSG00000161642, ENSG00000181026, ENSG00000139618, ENSG00000078304, ENSG00000078900, ENSG00000185499, ENSG00000163565, ENSG00000048028, ENSG00000141510, ENSG00000140464, ENSG00000095002, ENSG00000124762, ENSG00000141682	2236	43	16792	2.44506	1	0.0464318	5.89819
Annotation Cluster 52	Enrichment Score: 3.3844688365753957
Category	Term	Count	%	PValue	Genes	List Total	Pop Hits	Pop Total	Fold Enrichment	Bonferroni	Benjamini	FDR
GOTERM_BP_ALL	GO:2000026~regulation of multicellular organismal development	288	11.4286	1.45194e-05	ENSG00000115008, ENSG00000154310, ENSG00000130635, ENSG00000143418, ENSG00000113648, ENSG00000076248, ENSG00000163785, ENSG00000126778, ENSG00000115694, ENSG00000115415, ENSG00000164930, ENSG00000115414, ENSG00000134317, ENSG00000151247, ENSG00000104447, ENSG00000140464, ENSG00000102103, ENSG00000161638, ENSG00000141644, ENSG00000184937, ENSG00000198910, ENSG00000143147, ENSG00000136352, ENSG0000…	2236	1721	16792	1.25673	0.127972	0.000572781	0.0294723
GOTERM_BP_ALL	GO:0051241~negative regulation of multicellular organismal process	170	6.74603	0.00106132	ENSG00000130635, ENSG00000162552, ENSG00000143418, ENSG00000163785, ENSG00000126778, ENSG00000171522, ENSG00000115415, ENSG00000124193, ENSG00000115414, ENSG00000151247, ENSG00000136695, ENSG00000140464, ENSG00000175197, ENSG00000141644, ENSG00000122641, ENSG00000115602, ENSG00000184937, ENSG00000153064, ENSG00000070087, ENSG00000143147, ENSG00000125845, ENSG00000136352, ENSG00000185033, ENSG0000…	2236	1017	16792	1.25533	0.999955	0.0202715	2.13269
GOTERM_BP_ALL	GO:0051093~negative regulation of developmental process	124	4.92063	0.00455826	ENSG00000130635, ENSG00000171720, ENSG00000162552, ENSG00000143418, ENSG00000163785, ENSG00000126778, ENSG00000115415, ENSG00000124193, ENSG00000151247, ENSG00000140464, ENSG00000175197, ENSG00000141644, ENSG00000122641, ENSG00000184937, ENSG00000143147, ENSG00000136352, ENSG00000125845, ENSG00000185033, ENSG00000115310, ENSG00000106366, ENSG00000196591, ENSG00000111490, ENSG00000113916, ENSG0000…	2236	739	16792	1.26011	1	0.0642343	8.8579
Annotation Cluster 53	Enrichment Score: 3.3707645876160246
Category	Term	Count	%	PValue	Genes	List Total	Pop Hits	Pop Total	Fold Enrichment	Bonferroni	Benjamini	FDR
GOTERM_BP_ALL	GO:0006260~DNA replication	63	2.5	8.86085e-05	ENSG00000175054, ENSG00000169689, ENSG00000164045, ENSG00000167325, ENSG00000183684, ENSG00000140521, ENSG00000163950, ENSG00000171865, ENSG00000138346, ENSG00000111602, ENSG00000174371, ENSG00000197299, ENSG00000011451, ENSG00000104738, ENSG00000065328, ENSG00000100479, ENSG00000151164, ENSG00000131747, ENSG00000107937, ENSG00000184428, ENSG00000134853, ENSG00000136982, ENSG00000101972, ENSG0000…	2236	290	16792	1.63145	0.566431	0.00272733	0.179734
GOTERM_BP_ALL	GO:0006261~DNA-dependent DNA replication	35	1.38889	0.000601408	ENSG00000169689, ENSG00000009413, ENSG00000097046, ENSG00000139618, ENSG00000104320, ENSG00000077782, ENSG00000183684, ENSG00000140521, ENSG00000163950, ENSG00000171865, ENSG00000175305, ENSG00000138346, ENSG00000132646, ENSG00000197299, ENSG00000011451, ENSG00000104738, ENSG00000159147, ENSG00000166508, ENSG00000065328, ENSG00000100479, ENSG00000107815, ENSG00000131747, ENSG00000013573, ENSG0000…	2236	145	16792	1.81272	0.996564	0.0129285	1.21388
UP_KEYWORDS	DNA replication	23	0.912698	0.00144898	ENSG00000107815, ENSG00000009413, ENSG00000117748, ENSG00000013573, ENSG00000167325, ENSG00000181938, ENSG00000101751, ENSG00000136982, ENSG00000140521, ENSG00000014138, ENSG00000166169, ENSG00000122257, ENSG00000138346, ENSG00000163918, ENSG00000091651, ENSG00000197299, ENSG00000132646, ENSG00000006634, ENSG00000104738, ENSG00000112118, ENSG00000166508, ENSG00000065328, ENSG00000100479	2470	94	20581	2.03878	0.544298	0.015292	2.08963
Annotation Cluster 54	Enrichment Score: 3.365219072672121
Category	Term	Count	%	PValue	Genes	List Total	Pop Hits	Pop Total	Fold Enrichment	Bonferroni	Benjamini	FDR
GOTERM_BP_ALL	GO:0051240~positive regulation of multicellular organismal process	260	10.3175	5.23231e-08	ENSG00000115008, ENSG00000115009, ENSG00000197329, ENSG00000137628, ENSG00000113648, ENSG00000076248, ENSG00000126778, ENSG00000115694, ENSG00000171522, ENSG00000115414, ENSG00000140464, ENSG00000161638, ENSG00000168071, ENSG00000184937, ENSG00000198910, ENSG00000126458, ENSG00000102081, ENSG00000106366, ENSG00000196591, ENSG00000157227, ENSG00000000938, ENSG00000113658, ENSG00000120156, ENSG0000…	2236	1431	16792	1.36447	0.000493337	3.40316e-06	0.000106223
GOTERM_BP_ALL	GO:0051239~regulation of multicellular organismal process	427	16.9444	6.58833e-06	ENSG00000137628, ENSG00000130635, ENSG00000163785, ENSG00000126778, ENSG00000151247, ENSG00000136695, ENSG00000102103, ENSG00000141644, ENSG00000184937, ENSG00000198910, ENSG00000136352, ENSG00000102081, ENSG00000106366, ENSG00000196591, ENSG00000157227, ENSG00000000938, ENSG00000179348, ENSG00000011422, ENSG00000204531, ENSG00000130396, ENSG00000077782, ENSG00000198400, ENSG00000170458, ENSG0000…	2236	2659	16792	1.20598	0.0602438	0.000271294	0.0133744
GOTERM_BP_ALL	GO:0050793~regulation of developmental process	350	13.8889	7.53485e-06	ENSG00000115008, ENSG00000154310, ENSG00000130635, ENSG00000171720, ENSG00000113648, ENSG00000143418, ENSG00000076248, ENSG00000163785, ENSG00000126778, ENSG00000147010, ENSG00000115694, ENSG00000115415, ENSG00000161813, ENSG00000164930, ENSG00000115414, ENSG00000134317, ENSG00000170581, ENSG00000151247, ENSG00000104447, ENSG00000140464, ENSG00000128585, ENSG00000102103, ENSG00000161638, ENSG0000…	2236	2129	16792	1.23459	0.0685953	0.000307578	0.0152957
GOTERM_BP_ALL	GO:2000026~regulation of multicellular organismal development	288	11.4286	1.45194e-05	ENSG00000115008, ENSG00000154310, ENSG00000130635, ENSG00000143418, ENSG00000113648, ENSG00000076248, ENSG00000163785, ENSG00000126778, ENSG00000115694, ENSG00000115415, ENSG00000164930, ENSG00000115414, ENSG00000134317, ENSG00000151247, ENSG00000104447, ENSG00000140464, ENSG00000102103, ENSG00000161638, ENSG00000141644, ENSG00000184937, ENSG00000198910, ENSG00000143147, ENSG00000136352, ENSG0000…	2236	1721	16792	1.25673	0.127972	0.000572781	0.0294723
GOTERM_BP_ALL	GO:0051094~positive regulation of developmental process	190	7.53968	4.93317e-05	ENSG00000115008, ENSG00000183023, ENSG00000162552, ENSG00000113648, ENSG00000155256, ENSG00000076248, ENSG00000090554, ENSG00000126778, ENSG00000173039, ENSG00000115694, ENSG00000124193, ENSG00000115414, ENSG00000140464, ENSG00000167772, ENSG00000161638, ENSG00000122641, ENSG00000184937, ENSG00000100335, ENSG00000198910, ENSG00000125845, ENSG00000126458, ENSG00000102081, ENSG00000101040, ENSG0000…	2236	1089	16792	1.31026	0.372028	0.00170279	0.100102
GOTERM_BP_ALL	GO:0032502~developmental process	829	32.8968	9.48283e-05	ENSG00000170382, ENSG00000141002, ENSG00000126778, ENSG00000151247, ENSG00000170581, ENSG00000166833, ENSG00000185215, ENSG00000128585, ENSG00000130726, ENSG00000100139, ENSG00000184937, ENSG00000198910, ENSG00000136098, ENSG00000102081, ENSG00000196591, ENSG00000157227, ENSG00000213886, ENSG00000054267, ENSG00000109107, ENSG00000141510, ENSG00000119487, ENSG00000120318, ENSG00000110274, ENSG0000…	2236	5632	16792	1.10541	0.591134	0.0028809	0.192338
GOTERM_BP_ALL	GO:0048856~anatomical structure development	804	31.9048	0.000180973	ENSG00000170382, ENSG00000141002, ENSG00000126778, ENSG00000151247, ENSG00000170581, ENSG00000166833, ENSG00000185215, ENSG00000128585, ENSG00000130726, ENSG00000100139, ENSG00000184937, ENSG00000198910, ENSG00000136098, ENSG00000102081, ENSG00000196591, ENSG00000157227, ENSG00000213886, ENSG00000054267, ENSG00000109107, ENSG00000141510, ENSG00000119487, ENSG00000120318, ENSG00000110274, ENSG0000…	2236	5473	16792	1.10322	0.818574	0.00474333	0.366758
GOTERM_BP_ALL	GO:0048869~cellular developmental process	599	23.7698	0.000229652	ENSG00000086300, ENSG00000130635, ENSG00000183684, ENSG00000170382, ENSG00000163785, ENSG00000126778, ENSG00000147010, ENSG00000151247, ENSG00000130726, ENSG00000128585, ENSG00000185215, ENSG00000102103, ENSG00000141644, ENSG00000100139, ENSG00000184937, ENSG00000198910, ENSG00000136352, ENSG00000136098, ENSG00000109381, ENSG00000102081, ENSG00000131747, ENSG00000106366, ENSG00000204371, ENSG0000…	2236	3992	16792	1.12685	0.885376	0.00591693	0.465192
GOTERM_BP_ALL	GO:0044767~single-organism developmental process	803	31.8651	0.000231161	ENSG00000170382, ENSG00000141002, ENSG00000126778, ENSG00000151247, ENSG00000166833, ENSG00000185215, ENSG00000128585, ENSG00000130726, ENSG00000100139, ENSG00000184937, ENSG00000198910, ENSG00000136098, ENSG00000102081, ENSG00000196591, ENSG00000157227, ENSG00000213886, ENSG00000054267, ENSG00000141510, ENSG00000119487, ENSG00000120318, ENSG00000110274, ENSG00000167964, ENSG00000182809, ENSG0000…	2236	5475	16792	1.10144	0.886996	0.00593948	0.468243
GOTERM_BP_ALL	GO:0048513~animal organ development	478	18.9683	0.000282057	ENSG00000086300, ENSG00000130635, ENSG00000141002, ENSG00000163785, ENSG00000086598, ENSG00000126778, ENSG00000151247, ENSG00000130726, ENSG00000141644, ENSG00000184937, ENSG00000153395, ENSG00000136352, ENSG00000131747, ENSG00000196591, ENSG00000157227, ENSG00000213886, ENSG00000179348, ENSG00000054267, ENSG00000196498, ENSG00000067082, ENSG00000137936, ENSG00000117676, ENSG00000204531, ENSG0000…	2236	3129	16792	1.14724	0.930084	0.00703207	0.571059
GOTERM_BP_ALL	GO:0045597~positive regulation of cell differentiation	147	5.83333	0.000364067	ENSG00000161642, ENSG00000162552, ENSG00000113648, ENSG00000155256, ENSG00000090554, ENSG00000173039, ENSG00000115694, ENSG00000115414, ENSG00000122641, ENSG00000198910, ENSG00000125845, ENSG00000102081, ENSG00000101040, ENSG00000196591, ENSG00000146674, ENSG00000157227, ENSG00000113658, ENSG00000113916, ENSG00000179348, ENSG00000179820, ENSG00000164136, ENSG00000019549, ENSG00000117676, ENSG0000…	2236	841	16792	1.31266	0.967747	0.00881182	0.736514
GOTERM_BP_ALL	GO:0007275~multicellular organism development	718	28.4921	0.000394443	ENSG00000086300, ENSG00000130635, ENSG00000141002, ENSG00000170382, ENSG00000054392, ENSG00000163785, ENSG00000086598, ENSG00000126778, ENSG00000151247, ENSG00000166833, ENSG00000185215, ENSG00000130726, ENSG00000102103, ENSG00000141644, ENSG00000100139, ENSG00000184937, ENSG00000198910, ENSG00000153395, ENSG00000136352, ENSG00000136098, ENSG00000131747, ENSG00000102081, ENSG00000106366, ENSG0000…	2236	4877	16792	1.10561	0.975784	0.00932832	0.797732
GOTERM_BP_ALL	GO:0045595~regulation of cell differentiation	250	9.92063	0.00047765	ENSG00000161642, ENSG00000154310, ENSG00000130635, ENSG00000171720, ENSG00000143418, ENSG00000113648, ENSG00000163785, ENSG00000126778, ENSG00000115694, ENSG00000115415, ENSG00000115414, ENSG00000134317, ENSG00000151247, ENSG00000104447, ENSG00000102103, ENSG00000141644, ENSG00000198910, ENSG00000136352, ENSG00000124839, ENSG00000102081, ENSG00000196591, ENSG00000146674, ENSG00000157227, ENSG0000…	2236	1544	16792	1.21597	0.988955	0.0108506	0.965237
GOTERM_BP_ALL	GO:0048731~system development	636	25.2381	0.000510151	ENSG00000086300, ENSG00000130635, ENSG00000141002, ENSG00000170382, ENSG00000163785, ENSG00000086598, ENSG00000126778, ENSG00000151247, ENSG00000166833, ENSG00000130726, ENSG00000185215, ENSG00000102103, ENSG00000141644, ENSG00000100139, ENSG00000184937, ENSG00000198910, ENSG00000153395, ENSG00000136352, ENSG00000136098, ENSG00000102081, ENSG00000131747, ENSG00000106366, ENSG00000204371, ENSG0000…	2236	4291	16792	1.11309	0.991872	0.0113659	1.03059
GOTERM_BP_ALL	GO:0009653~anatomical structure morphogenesis	403	15.9921	0.000774429	ENSG00000086300, ENSG00000130635, ENSG00000170382, ENSG00000163785, ENSG00000086598, ENSG00000126778, ENSG00000147010, ENSG00000170581, ENSG00000128585, ENSG00000130726, ENSG00000185215, ENSG00000102103, ENSG00000184937, ENSG00000198910, ENSG00000136352, ENSG00000136098, ENSG00000106366, ENSG00000196591, ENSG00000157227, ENSG00000000938, ENSG00000179348, ENSG00000137936, ENSG00000117676, ENSG0000…	2236	2631	16792	1.15031	0.999329	0.0157581	1.5605
GOTERM_BP_ALL	GO:0030154~cell differentiation	544	21.5873	0.00104109	ENSG00000086300, ENSG00000130635, ENSG00000183684, ENSG00000170382, ENSG00000163785, ENSG00000126778, ENSG00000151247, ENSG00000130726, ENSG00000185215, ENSG00000102103, ENSG00000141644, ENSG00000100139, ENSG00000184937, ENSG00000198910, ENSG00000136352, ENSG00000136098, ENSG00000109381, ENSG00000102081, ENSG00000131747, ENSG00000204371, ENSG00000196591, ENSG00000000938, ENSG00000157227, ENSG0000…	2236	3652	16792	1.11866	0.999946	0.0200512	2.09245
GOTERM_BP_ALL	GO:0044707~single-multicellular organism process	854	33.8889	0.00193404	ENSG00000137628, ENSG00000183684, ENSG00000170382, ENSG00000141002, ENSG00000126778, ENSG00000166828, ENSG00000151247, ENSG00000136695, ENSG00000166833, ENSG00000185215, ENSG00000130726, ENSG00000100139, ENSG00000184937, ENSG00000198910, ENSG00000136098, ENSG00000102081, ENSG00000163898, ENSG00000196591, ENSG00000157227, ENSG00000213886, ENSG00000054267, ENSG00000011422, ENSG00000141510, ENSG0000…	2236	5943	16792	1.07915	1	0.0333667	3.85394
GOTERM_BP_ALL	GO:0060284~regulation of cell development	130	5.15873	0.0592257	ENSG00000154310, ENSG00000143418, ENSG00000155256, ENSG00000163785, ENSG00000126778, ENSG00000173039, ENSG00000115694, ENSG00000115415, ENSG00000115414, ENSG00000151247, ENSG00000102103, ENSG00000141644, ENSG00000198910, ENSG00000136352, ENSG00000125845, ENSG00000124839, ENSG00000185033, ENSG00000101040, ENSG00000115310, ENSG00000102081, ENSG00000196591, ENSG00000113916, ENSG00000168140, ENSG0000…	2236	851	16792	1.14721	1	0.403333	71.0453
GOTERM_BP_ALL	GO:0048468~cell development	281	11.1508	0.111601	ENSG00000171055, ENSG00000115008, ENSG00000161642, ENSG00000154310, ENSG00000143418, ENSG00000170382, ENSG00000163785, ENSG00000126778, ENSG00000115694, ENSG00000115415, ENSG00000115414, ENSG00000151247, ENSG00000104447, ENSG00000130726, ENSG00000102103, ENSG00000173898, ENSG00000141644, ENSG00000100139, ENSG00000184937, ENSG00000198910, ENSG00000136352, ENSG00000124839, ENSG00000136098, ENSG0000…	2236	1968	16792	1.07229	1	0.580985	90.9495
GOTERM_BP_ALL	GO:0010720~positive regulation of cell development	74	2.93651	0.133135	ENSG00000130779, ENSG00000155256, ENSG00000173039, ENSG00000115694, ENSG00000088305, ENSG00000115414, ENSG00000102760, ENSG00000198753, ENSG00000198910, ENSG00000125845, ENSG00000116044, ENSG00000111846, ENSG00000102081, ENSG00000101040, ENSG00000157168, ENSG00000110321, ENSG00000196591, ENSG00000113916, ENSG00000179348, ENSG00000164038, ENSG00000179820, ENSG00000108821, ENSG00000138623, ENSG0000…	2236	483	16792	1.15058	1	0.636081	94.5004
GOTERM_BP_ALL	GO:0032501~multicellular organismal process	905	35.9127	0.932236	ENSG00000137628, ENSG00000183684, ENSG00000170382, ENSG00000141002, ENSG00000126778, ENSG00000166828, ENSG00000151247, ENSG00000136695, ENSG00000166833, ENSG00000185215, ENSG00000130726, ENSG00000100139, ENSG00000184937, ENSG00000198910, ENSG00000136098, ENSG00000102081, ENSG00000163898, ENSG00000196591, ENSG00000157227, ENSG00000054267, ENSG00000213886, ENSG00000110080, ENSG00000011422, ENSG0000…	2236	7027	16792	0.967184	1	0.999986	100
Annotation Cluster 55	Enrichment Score: 3.2139094373752117
Category	Term	Count	%	PValue	Genes	List Total	Pop Hits	Pop Total	Fold Enrichment	Bonferroni	Benjamini	FDR
GOTERM_BP_ALL	GO:0060333~interferon-gamma-mediated signaling pathway	25	0.992063	7.48663e-05	ENSG00000111335, ENSG00000132256, ENSG00000258659, ENSG00000111331, ENSG00000148660, ENSG00000067066, ENSG00000145349, ENSG00000162645, ENSG00000132274, ENSG00000135114, ENSG00000166710, ENSG00000089127, ENSG00000115415, ENSG00000204525, ENSG00000131408, ENSG00000090339, ENSG00000140464, ENSG00000213928, ENSG00000117228, ENSG00000128604, ENSG00000185507, ENSG00000117595, ENSG00000140853, ENSG0000…	2236	80	16792	2.34682	0.50643	0.0023826	0.151879
GOTERM_BP_ALL	GO:0034341~response to interferon-gamma	38	1.50794	0.000535017	ENSG00000154451, ENSG00000115009, ENSG00000111335, ENSG00000132256, ENSG00000111331, ENSG00000148660, ENSG00000130813, ENSG00000162645, ENSG00000132274, ENSG00000135316, ENSG00000166710, ENSG00000115415, ENSG00000204525, ENSG00000114013, ENSG00000142089, ENSG00000140464, ENSG00000213928, ENSG00000128604, ENSG00000167657, ENSG00000117595, ENSG00000140853, ENSG00000137265, ENSG00000078401, ENSG0000…	2236	161	16792	1.77251	0.993572	0.0118053	1.08057
GOTERM_BP_ALL	GO:0071346~cellular response to interferon-gamma	30	1.19048	0.00569663	ENSG00000154451, ENSG00000115009, ENSG00000111335, ENSG00000132256, ENSG00000111331, ENSG00000148660, ENSG00000162645, ENSG00000132274, ENSG00000135316, ENSG00000166710, ENSG00000115415, ENSG00000204525, ENSG00000140464, ENSG00000213928, ENSG00000128604, ENSG00000167657, ENSG00000117595, ENSG00000140853, ENSG00000137265, ENSG00000078401, ENSG00000258659, ENSG00000067066, ENSG00000145349, ENSG0000…	2236	135	16792	1.66885	1	0.0768268	10.9507
Annotation Cluster 56	Enrichment Score: 3.1906901759296376
Category	Term	Count	%	PValue	Genes	List Total	Pop Hits	Pop Total	Fold Enrichment	Bonferroni	Benjamini	FDR
GOTERM_BP_ALL	GO:0009607~response to biotic stimulus	167	6.62698	7.42009e-07	ENSG00000144747, ENSG00000168209, ENSG00000152056, ENSG00000187867, ENSG00000115009, ENSG00000111335, ENSG00000188313, ENSG00000148346, ENSG00000197329, ENSG00000137628, ENSG00000111331, ENSG00000173039, ENSG00000171522, ENSG00000115415, ENSG00000170581, ENSG00000182866, ENSG00000136695, ENSG00000140464, ENSG00000175197, ENSG00000163702, ENSG00000168071, ENSG00000142046, ENSG00000183486, ENSG0000…	2236	873	16792	1.43659	0.00697346	3.74211e-05	0.00150637
GOTERM_BP_ALL	GO:0043207~response to external biotic stimulus	160	6.34921	7.42887e-07	ENSG00000144747, ENSG00000168209, ENSG00000152056, ENSG00000187867, ENSG00000115009, ENSG00000111335, ENSG00000188313, ENSG00000148346, ENSG00000197329, ENSG00000137628, ENSG00000111331, ENSG00000173039, ENSG00000171522, ENSG00000115415, ENSG00000170581, ENSG00000182866, ENSG00000136695, ENSG00000140464, ENSG00000163702, ENSG00000168071, ENSG00000183486, ENSG00000119922, ENSG00000102081, ENSG0000…	2236	829	16792	1.44943	0.00698168	3.72662e-05	0.00150815
GOTERM_BP_ALL	GO:0051707~response to other organism	160	6.34921	7.42887e-07	ENSG00000144747, ENSG00000168209, ENSG00000152056, ENSG00000187867, ENSG00000115009, ENSG00000111335, ENSG00000188313, ENSG00000148346, ENSG00000197329, ENSG00000137628, ENSG00000111331, ENSG00000173039, ENSG00000171522, ENSG00000115415, ENSG00000170581, ENSG00000182866, ENSG00000136695, ENSG00000140464, ENSG00000163702, ENSG00000168071, ENSG00000183486, ENSG00000119922, ENSG00000102081, ENSG0000…	2236	829	16792	1.44943	0.00698168	3.72662e-05	0.00150815
GOTERM_BP_ALL	GO:0002237~response to molecule of bacterial origin	63	2.5	0.000985492	ENSG00000115009, ENSG00000187867, ENSG00000151014, ENSG00000148346, ENSG00000021826, ENSG00000073756, ENSG00000197329, ENSG00000026103, ENSG00000170345, ENSG00000163739, ENSG00000173039, ENSG00000171522, ENSG00000101017, ENSG00000114013, ENSG00000181104, ENSG00000134070, ENSG00000128604, ENSG00000118503, ENSG00000148926, ENSG00000106366, ENSG00000144381, ENSG00000196591, ENSG00000189067, ENSG0000…	2236	316	16792	1.49721	0.999908	0.0192256	1.98177
GOTERM_BP_ALL	GO:0032496~response to lipopolysaccharide	60	2.38095	0.00143087	ENSG00000187867, ENSG00000115009, ENSG00000151014, ENSG00000148346, ENSG00000021826, ENSG00000073756, ENSG00000197329, ENSG00000026103, ENSG00000170345, ENSG00000163739, ENSG00000173039, ENSG00000171522, ENSG00000101017, ENSG00000114013, ENSG00000181104, ENSG00000134070, ENSG00000118503, ENSG00000148926, ENSG00000106366, ENSG00000144381, ENSG00000196591, ENSG00000189067, ENSG00000162711, ENSG0000…	2236	302	16792	1.49202	0.999999	0.0263866	2.8651
GOTERM_BP_ALL	GO:0071219~cellular response to molecule of bacterial origin	29	1.15079	0.0556698	ENSG00000115009, ENSG00000148346, ENSG00000170458, ENSG00000166710, ENSG00000173039, ENSG00000114013, ENSG00000101017, ENSG00000159674, ENSG00000172936, ENSG00000134070, ENSG00000164400, ENSG00000243414, ENSG00000136244, ENSG00000169245, ENSG00000118503, ENSG00000057657, ENSG00000106366, ENSG00000112033, ENSG00000232810, ENSG00000189067, ENSG00000108342, ENSG00000162711, ENSG00000167601, ENSG0000…	2236	155	16792	1.40507	1	0.38777	68.7406
GOTERM_BP_ALL	GO:0071222~cellular response to lipopolysaccharide	28	1.11111	0.0574826	ENSG00000115009, ENSG00000148346, ENSG00000170458, ENSG00000166710, ENSG00000173039, ENSG00000114013, ENSG00000101017, ENSG00000159674, ENSG00000172936, ENSG00000134070, ENSG00000164400, ENSG00000243414, ENSG00000136244, ENSG00000169245, ENSG00000118503, ENSG00000057657, ENSG00000106366, ENSG00000112033, ENSG00000232810, ENSG00000189067, ENSG00000108342, ENSG00000162711, ENSG00000167601, ENSG0000…	2236	149	16792	1.41124	1	0.396106	69.9365
GOTERM_BP_ALL	GO:0071216~cellular response to biotic stimulus	32	1.26984	0.057498	ENSG00000115009, ENSG00000148346, ENSG00000170458, ENSG00000166710, ENSG00000173039, ENSG00000114013, ENSG00000101017, ENSG00000159674, ENSG00000172936, ENSG00000175197, ENSG00000134070, ENSG00000164400, ENSG00000243414, ENSG00000136244, ENSG00000169245, ENSG00000118503, ENSG00000057657, ENSG00000106366, ENSG00000112033, ENSG00000232810, ENSG00000189067, ENSG00000108342, ENSG00000162711, ENSG0000…	2236	175	16792	1.37323	1	0.395916	69.9465
GOTERM_BP_ALL	GO:0009617~response to bacterium	81	3.21429	0.180914	ENSG00000144747, ENSG00000115009, ENSG00000187867, ENSG00000151014, ENSG00000148346, ENSG00000021826, ENSG00000197329, ENSG00000073756, ENSG00000026103, ENSG00000170345, ENSG00000132466, ENSG00000163739, ENSG00000173039, ENSG00000171522, ENSG00000171855, ENSG00000145287, ENSG00000114013, ENSG00000101017, ENSG00000181104, ENSG00000134070, ENSG00000128604, ENSG00000118503, ENSG00000148926, ENSG0000…	2236	544	16792	1.11819	1	0.734062	98.2603
Annotation Cluster 57	Enrichment Score: 3.180657773295072
Category	Term	Count	%	PValue	Genes	List Total	Pop Hits	Pop Total	Fold Enrichment	Bonferroni	Benjamini	FDR
GOTERM_BP_ALL	GO:0050793~regulation of developmental process	350	13.8889	7.53485e-06	ENSG00000115008, ENSG00000154310, ENSG00000130635, ENSG00000171720, ENSG00000113648, ENSG00000143418, ENSG00000076248, ENSG00000163785, ENSG00000126778, ENSG00000147010, ENSG00000115694, ENSG00000115415, ENSG00000161813, ENSG00000164930, ENSG00000115414, ENSG00000134317, ENSG00000170581, ENSG00000151247, ENSG00000104447, ENSG00000140464, ENSG00000128585, ENSG00000102103, ENSG00000161638, ENSG0000…	2236	2129	16792	1.23459	0.0685953	0.000307578	0.0152957
GOTERM_BP_ALL	GO:0022603~regulation of anatomical structure morphogenesis	187	7.42063	1.85369e-05	ENSG00000115008, ENSG00000162458, ENSG00000154310, ENSG00000130635, ENSG00000162552, ENSG00000155256, ENSG00000163785, ENSG00000090554, ENSG00000126778, ENSG00000115694, ENSG00000147010, ENSG00000115415, ENSG00000164930, ENSG00000124193, ENSG00000161813, ENSG00000115414, ENSG00000170581, ENSG00000149925, ENSG00000140464, ENSG00000128585, ENSG00000167772, ENSG00000102103, ENSG00000161638, ENSG0000…	2236	1051	16792	1.33619	0.160395	0.000716233	0.0376258
GOTERM_BP_ALL	GO:0009653~anatomical structure morphogenesis	403	15.9921	0.000774429	ENSG00000086300, ENSG00000130635, ENSG00000170382, ENSG00000163785, ENSG00000086598, ENSG00000126778, ENSG00000147010, ENSG00000170581, ENSG00000128585, ENSG00000130726, ENSG00000185215, ENSG00000102103, ENSG00000184937, ENSG00000198910, ENSG00000136352, ENSG00000136098, ENSG00000106366, ENSG00000196591, ENSG00000157227, ENSG00000000938, ENSG00000179348, ENSG00000137936, ENSG00000117676, ENSG0000…	2236	2631	16792	1.15031	0.999329	0.0157581	1.5605
GOTERM_BP_ALL	GO:0000902~cell morphogenesis	188	7.46032	0.032266	ENSG00000171055, ENSG00000162458, ENSG00000161642, ENSG00000138448, ENSG00000154310, ENSG00000105976, ENSG00000086300, ENSG00000073921, ENSG00000116747, ENSG00000162552, ENSG00000155256, ENSG00000170382, ENSG00000163785, ENSG00000115694, ENSG00000147010, ENSG00000115415, ENSG00000115414, ENSG00000132561, ENSG00000149925, ENSG00000128585, ENSG00000130726, ENSG00000102103, ENSG00000173898, ENSG0000…	2236	1240	16792	1.13859	1	0.275451	48.616
GOTERM_BP_ALL	GO:0032989~cellular component morphogenesis	199	7.89683	0.0357992	ENSG00000171055, ENSG00000161642, ENSG00000154310, ENSG00000086300, ENSG00000170382, ENSG00000163785, ENSG00000147010, ENSG00000115694, ENSG00000115415, ENSG00000115414, ENSG00000130726, ENSG00000128585, ENSG00000102103, ENSG00000173898, ENSG00000184937, ENSG00000198910, ENSG00000136352, ENSG00000124839, ENSG00000136098, ENSG00000196591, ENSG00000000938, ENSG00000120156, ENSG00000168140, ENSG0000…	2236	1321	16792	1.13131	1	0.294641	52.2934
Annotation Cluster 58	Enrichment Score: 3.162425456882422
Category	Term	Count	%	PValue	Genes	List Total	Pop Hits	Pop Total	Fold Enrichment	Bonferroni	Benjamini	FDR
GOTERM_BP_ALL	GO:0032481~positive regulation of type I interferon production	23	0.912698	8.63919e-05	ENSG00000177700, ENSG00000135829, ENSG00000108771, ENSG00000058600, ENSG00000147669, ENSG00000107201, ENSG00000144381, ENSG00000170458, ENSG00000161980, ENSG00000173039, ENSG00000163565, ENSG00000079246, ENSG00000105939, ENSG00000100413, ENSG00000171453, ENSG00000172936, ENSG00000104312, ENSG00000013503, ENSG00000128604, ENSG00000115267, ENSG00000185507, ENSG00000077150, ENSG00000124256	2236	71	16792	2.43276	0.557271	0.00267666	0.175241
GOTERM_BP_ALL	GO:0032606~type I interferon production	30	1.19048	0.000131232	ENSG00000058600, ENSG00000170458, ENSG00000173039, ENSG00000163565, ENSG00000100413, ENSG00000172936, ENSG00000013503, ENSG00000128604, ENSG00000104856, ENSG00000197111, ENSG00000115267, ENSG00000140853, ENSG00000150991, ENSG00000118503, ENSG00000124256, ENSG00000177700, ENSG00000135829, ENSG00000108771, ENSG00000147669, ENSG00000107201, ENSG00000144381, ENSG00000187608, ENSG00000161980, ENSG0000…	2236	108	16792	2.08607	0.709957	0.00369891	0.266081
GOTERM_BP_ALL	GO:0032479~regulation of type I interferon production	30	1.19048	0.000259673	ENSG00000058600, ENSG00000170458, ENSG00000173039, ENSG00000163565, ENSG00000100413, ENSG00000172936, ENSG00000013503, ENSG00000128604, ENSG00000104856, ENSG00000197111, ENSG00000115267, ENSG00000140853, ENSG00000150991, ENSG00000118503, ENSG00000124256, ENSG00000177700, ENSG00000135829, ENSG00000108771, ENSG00000147669, ENSG00000107201, ENSG00000144381, ENSG00000187608, ENSG00000161980, ENSG0000…	2236	112	16792	2.01156	0.913646	0.0065625	0.525853
GOTERM_BP_ALL	GO:0032480~negative regulation of type I interferon production	10	0.396825	0.0760956	ENSG00000108771, ENSG00000138646, ENSG00000107201, ENSG00000104856, ENSG00000197111, ENSG00000115267, ENSG00000187608, ENSG00000140853, ENSG00000150991, ENSG00000118503	2236	40	16792	1.87746	1	0.467922	79.9469
Annotation Cluster 59	Enrichment Score: 3.0743789775397823
Category	Term	Count	%	PValue	Genes	List Total	Pop Hits	Pop Total	Fold Enrichment	Bonferroni	Benjamini	FDR
GOTERM_BP_ALL	GO:0018205~peptidyl-lysine modification	91	3.61111	5.66716e-07	ENSG00000071243, ENSG00000168769, ENSG00000128731, ENSG00000113648, ENSG00000005483, ENSG00000088305, ENSG00000129932, ENSG00000126261, ENSG00000140464, ENSG00000221926, ENSG00000130726, ENSG00000111581, ENSG00000197299, ENSG00000104872, ENSG00000107672, ENSG00000137265, ENSG00000009780, ENSG00000139620, ENSG00000145391, ENSG00000131747, ENSG00000112511, ENSG00000165119, ENSG00000103037, ENSG0000…	2236	407	16792	1.6791	0.00533044	2.88898e-05	0.0011505
GOTERM_BP_ALL	GO:0016570~histone modification	89	3.53175	4.81287e-05	ENSG00000071243, ENSG00000198890, ENSG00000114670, ENSG00000168769, ENSG00000171720, ENSG00000113648, ENSG00000171988, ENSG00000005483, ENSG00000088305, ENSG00000221926, ENSG00000140464, ENSG00000164105, ENSG00000104872, ENSG00000137265, ENSG00000139620, ENSG00000145391, ENSG00000102081, ENSG00000101040, ENSG00000112511, ENSG00000103037, ENSG00000139625, ENSG00000099956, ENSG00000148335, ENSG0000…	2236	440	16792	1.51904	0.364862	0.00166741	0.0976625
GOTERM_MF_ALL	GO:0034212~peptide N-acetyltransferase activity	23	0.912698	8.30773e-05	ENSG00000139620, ENSG00000071243, ENSG00000083168, ENSG00000134014, ENSG00000196284, ENSG00000139618, ENSG00000152382, ENSG00000198604, ENSG00000172766, ENSG00000120616, ENSG00000149474, ENSG00000139977, ENSG00000102030, ENSG00000137343, ENSG00000122390, ENSG00000136715, ENSG00000080603, ENSG00000172977, ENSG00000124422, ENSG00000123600, ENSG00000148835, ENSG00000172534, ENSG00000196363	2242	71	16881	2.43911	0.1667	0.00413602	0.14429
GOTERM_BP_ALL	GO:0043966~histone H3 acetylation	20	0.793651	0.000112813	ENSG00000151332, ENSG00000083168, ENSG00000134014, ENSG00000196284, ENSG00000099956, ENSG00000139618, ENSG00000152382, ENSG00000149474, ENSG00000132471, ENSG00000012048, ENSG00000077684, ENSG00000221926, ENSG00000136715, ENSG00000135341, ENSG00000148229, ENSG00000104872, ENSG00000163872, ENSG00000137265, ENSG00000043143, ENSG00000196363	2236	58	16792	2.5896	0.654928	0.00325849	0.228777
GOTERM_MF_ALL	GO:0061733~peptide-lysine-N-acetyltransferase activity	20	0.793651	0.000291138	ENSG00000139620, ENSG00000071243, ENSG00000083168, ENSG00000134014, ENSG00000196284, ENSG00000139618, ENSG00000152382, ENSG00000198604, ENSG00000120616, ENSG00000149474, ENSG00000137343, ENSG00000122390, ENSG00000136715, ENSG00000080603, ENSG00000172977, ENSG00000124422, ENSG00000123600, ENSG00000148835, ENSG00000172534, ENSG00000196363	2242	62	16881	2.42885	0.472254	0.012454	0.504791
GOTERM_BP_ALL	GO:0018394~peptidyl-lysine acetylation	39	1.54762	0.000335899	ENSG00000071243, ENSG00000169057, ENSG00000083168, ENSG00000134014, ENSG00000196284, ENSG00000139618, ENSG00000152382, ENSG00000135100, ENSG00000137343, ENSG00000077684, ENSG00000255302, ENSG00000221926, ENSG00000136715, ENSG00000135341, ENSG00000104872, ENSG00000172977, ENSG00000137265, ENSG00000139620, ENSG00000178409, ENSG00000151332, ENSG00000099956, ENSG00000196591, ENSG00000185787, ENSG0000…	2236	163	16792	1.79683	0.957929	0.00823846	0.679715
GOTERM_BP_ALL	GO:0006473~protein acetylation	43	1.70635	0.000497276	ENSG00000071243, ENSG00000169057, ENSG00000083168, ENSG00000134014, ENSG00000196284, ENSG00000139618, ENSG00000152382, ENSG00000172766, ENSG00000135100, ENSG00000102030, ENSG00000137343, ENSG00000077684, ENSG00000255302, ENSG00000221926, ENSG00000136715, ENSG00000135341, ENSG00000104872, ENSG00000172977, ENSG00000137265, ENSG00000139620, ENSG00000178409, ENSG00000151332, ENSG00000099956, ENSG0000…	2236	189	16792	1.70859	0.990822	0.0111597	1.00471
GOTERM_BP_ALL	GO:0018393~internal peptidyl-lysine acetylation	36	1.42857	0.000555019	ENSG00000071243, ENSG00000169057, ENSG00000083168, ENSG00000134014, ENSG00000139618, ENSG00000196284, ENSG00000152382, ENSG00000135100, ENSG00000137343, ENSG00000077684, ENSG00000221926, ENSG00000136715, ENSG00000135341, ENSG00000104872, ENSG00000172977, ENSG00000137265, ENSG00000139620, ENSG00000178409, ENSG00000151332, ENSG00000099956, ENSG00000185787, ENSG00000120616, ENSG00000149474, ENSG0000…	2236	150	16792	1.80236	0.994678	0.0120746	1.12075
GOTERM_BP_ALL	GO:0006475~internal protein amino acid acetylation	37	1.46825	0.000581583	ENSG00000071243, ENSG00000169057, ENSG00000083168, ENSG00000134014, ENSG00000196284, ENSG00000139618, ENSG00000152382, ENSG00000135100, ENSG00000102030, ENSG00000137343, ENSG00000077684, ENSG00000221926, ENSG00000136715, ENSG00000135341, ENSG00000104872, ENSG00000172977, ENSG00000137265, ENSG00000139620, ENSG00000178409, ENSG00000151332, ENSG00000099956, ENSG00000185787, ENSG00000120616, ENSG0000…	2236	156	16792	1.78118	0.995858	0.0125621	1.17409
GOTERM_BP_ALL	GO:0016573~histone acetylation	35	1.38889	0.000601408	ENSG00000071243, ENSG00000169057, ENSG00000083168, ENSG00000134014, ENSG00000139618, ENSG00000196284, ENSG00000152382, ENSG00000135100, ENSG00000077684, ENSG00000221926, ENSG00000136715, ENSG00000135341, ENSG00000104872, ENSG00000172977, ENSG00000137265, ENSG00000139620, ENSG00000178409, ENSG00000151332, ENSG00000099956, ENSG00000185787, ENSG00000120616, ENSG00000149474, ENSG00000185499, ENSG0000…	2236	145	16792	1.81272	0.996564	0.0129285	1.21388
GOTERM_MF_ALL	GO:0004402~histone acetyltransferase activity	19	0.753968	0.000691065	ENSG00000139620, ENSG00000071243, ENSG00000083168, ENSG00000134014, ENSG00000196284, ENSG00000139618, ENSG00000152382, ENSG00000198604, ENSG00000120616, ENSG00000149474, ENSG00000122390, ENSG00000136715, ENSG00000080603, ENSG00000172977, ENSG00000124422, ENSG00000123600, ENSG00000148835, ENSG00000172534, ENSG00000196363	2242	61	16881	2.34523	0.780721	0.0237982	1.19429
GOTERM_BP_ALL	GO:0043967~histone H4 acetylation	19	0.753968	0.000712961	ENSG00000139620, ENSG00000178409, ENSG00000071243, ENSG00000134014, ENSG00000099956, ENSG00000139618, ENSG00000120616, ENSG00000185787, ENSG00000185499, ENSG00000012048, ENSG00000077684, ENSG00000122390, ENSG00000221926, ENSG00000104872, ENSG00000124422, ENSG00000172534, ENSG00000137265, ENSG00000043143, ENSG00000196363	2236	61	16792	2.33913	0.998801	0.0148362	1.43749
GOTERM_MF_ALL	GO:0016407~acetyltransferase activity	28	1.11111	0.00113036	ENSG00000071243, ENSG00000083168, ENSG00000134014, ENSG00000139618, ENSG00000196284, ENSG00000152382, ENSG00000172766, ENSG00000102030, ENSG00000171855, ENSG00000137343, ENSG00000136715, ENSG00000130066, ENSG00000172977, ENSG00000153395, ENSG00000139620, ENSG00000116906, ENSG00000198604, ENSG00000120616, ENSG00000149474, ENSG00000139977, ENSG00000156006, ENSG00000122390, ENSG00000080603, ENSG0000…	2242	111	16881	1.89932	0.91647	0.0353395	1.94648
GOTERM_BP_ALL	GO:0043543~protein acylation	47	1.86508	0.00122413	ENSG00000071243, ENSG00000111335, ENSG00000169057, ENSG00000083168, ENSG00000134014, ENSG00000196284, ENSG00000139618, ENSG00000152382, ENSG00000172766, ENSG00000135100, ENSG00000102030, ENSG00000054392, ENSG00000137343, ENSG00000077684, ENSG00000255302, ENSG00000221926, ENSG00000136715, ENSG00000135341, ENSG00000104872, ENSG00000172977, ENSG00000137265, ENSG00000139620, ENSG00000178409, ENSG0000…	2236	221	16792	1.59712	0.99999	0.022975	2.456
GOTERM_MF_ALL	GO:0008080~N-acetyltransferase activity	25	0.992063	0.0013892	ENSG00000139620, ENSG00000071243, ENSG00000083168, ENSG00000134014, ENSG00000139618, ENSG00000196284, ENSG00000152382, ENSG00000172766, ENSG00000198604, ENSG00000120616, ENSG00000149474, ENSG00000139977, ENSG00000102030, ENSG00000137343, ENSG00000156006, ENSG00000122390, ENSG00000136715, ENSG00000130066, ENSG00000080603, ENSG00000172977, ENSG00000124422, ENSG00000123600, ENSG00000148835, ENSG0000…	2242	96	16881	1.96079	0.952708	0.0403967	2.38715
GOTERM_CC_ALL	GO:0031248~protein acetyltransferase complex	25	0.992063	0.00161941	ENSG00000139620, ENSG00000151332, ENSG00000071243, ENSG00000083168, ENSG00000134014, ENSG00000196284, ENSG00000152382, ENSG00000172766, ENSG00000120616, ENSG00000149474, ENSG00000185787, ENSG00000139977, ENSG00000102030, ENSG00000102710, ENSG00000077684, ENSG00000136715, ENSG00000135341, ENSG00000148229, ENSG00000163872, ENSG00000172977, ENSG00000124422, ENSG00000148835, ENSG00000172534, ENSG0000…	2343	100	18224	1.94452	0.853475	0.0278484	2.58215
GOTERM_CC_ALL	GO:1902493~acetyltransferase complex	25	0.992063	0.00161941	ENSG00000139620, ENSG00000151332, ENSG00000071243, ENSG00000083168, ENSG00000134014, ENSG00000196284, ENSG00000152382, ENSG00000172766, ENSG00000120616, ENSG00000149474, ENSG00000185787, ENSG00000139977, ENSG00000102030, ENSG00000102710, ENSG00000077684, ENSG00000136715, ENSG00000135341, ENSG00000148229, ENSG00000163872, ENSG00000172977, ENSG00000124422, ENSG00000148835, ENSG00000172534, ENSG0000…	2343	100	18224	1.94452	0.853475	0.0278484	2.58215
GOTERM_MF_ALL	GO:0016410~N-acyltransferase activity	27	1.07143	0.00361273	ENSG00000071243, ENSG00000134014, ENSG00000083168, ENSG00000139618, ENSG00000196284, ENSG00000152382, ENSG00000172766, ENSG00000143418, ENSG00000102030, ENSG00000137343, ENSG00000136715, ENSG00000130066, ENSG00000172977, ENSG00000139620, ENSG00000136448, ENSG00000198604, ENSG00000120616, ENSG00000149474, ENSG00000139977, ENSG00000156006, ENSG00000122390, ENSG00000080603, ENSG00000123600, ENSG0000…	2242	114	16881	1.78329	0.999645	0.0882374	6.09652
GOTERM_CC_ALL	GO:0000123~histone acetyltransferase complex	22	0.873016	0.00380938	ENSG00000139620, ENSG00000151332, ENSG00000071243, ENSG00000083168, ENSG00000134014, ENSG00000196284, ENSG00000152382, ENSG00000120616, ENSG00000149474, ENSG00000185787, ENSG00000102710, ENSG00000077684, ENSG00000136715, ENSG00000135341, ENSG00000148229, ENSG00000163872, ENSG00000172977, ENSG00000124422, ENSG00000148835, ENSG00000172534, ENSG00000043143, ENSG00000196363	2343	89	18224	1.92267	0.989141	0.0563347	5.97467
GOTERM_MF_ALL	GO:0016747~transferase activity, transferring acyl groups other than amino-acyl groups	42	1.66667	0.0255874	ENSG00000071243, ENSG00000083168, ENSG00000134014, ENSG00000196284, ENSG00000139618, ENSG00000152382, ENSG00000172766, ENSG00000143418, ENSG00000116171, ENSG00000005469, ENSG00000102030, ENSG00000054392, ENSG00000171855, ENSG00000137343, ENSG00000103066, ENSG00000102125, ENSG00000136715, ENSG00000130066, ENSG00000153395, ENSG00000172977, ENSG00000164181, ENSG00000110090, ENSG00000139620, ENSG0000…	2242	228	16881	1.387	1	0.339855	36.2689
GOTERM_MF_ALL	GO:0016746~transferase activity, transferring acyl groups	47	1.86508	0.0351588	ENSG00000092295, ENSG00000071243, ENSG00000083168, ENSG00000134014, ENSG00000196284, ENSG00000139618, ENSG00000152382, ENSG00000172766, ENSG00000143418, ENSG00000116171, ENSG00000005469, ENSG00000102030, ENSG00000054392, ENSG00000171855, ENSG00000137343, ENSG00000103066, ENSG00000102125, ENSG00000136715, ENSG00000130066, ENSG00000153395, ENSG00000172977, ENSG00000164181, ENSG00000110090, ENSG0000…	2242	266	16881	1.33039	1	0.403611	46.3162
UP_KEYWORDS	Acyltransferase	24	0.952381	0.311313	ENSG00000092295, ENSG00000116906, ENSG00000083168, ENSG00000172954, ENSG00000134014, ENSG00000136448, ENSG00000107669, ENSG00000116171, ENSG00000005469, ENSG00000139977, ENSG00000198959, ENSG00000102030, ENSG00000054392, ENSG00000137343, ENSG00000156006, ENSG00000103066, ENSG00000122390, ENSG00000130066, ENSG00000026652, ENSG00000172977, ENSG00000143942, ENSG00000153395, ENSG00000128694, ENSG0000…	2470	171	20581	1.16946	1	0.670674	99.5625
Annotation Cluster 60	Enrichment Score: 3.0740082115466727
Category	Term	Count	%	PValue	Genes	List Total	Pop Hits	Pop Total	Fold Enrichment	Bonferroni	Benjamini	FDR
GOTERM_BP_ALL	GO:0048646~anatomical structure formation involved in morphogenesis	206	8.1746	4.50066e-06	ENSG00000115008, ENSG00000161642, ENSG00000086300, ENSG00000130635, ENSG00000086598, ENSG00000126778, ENSG00000115415, ENSG00000164930, ENSG00000115414, ENSG00000104447, ENSG00000140464, ENSG00000185215, ENSG00000161638, ENSG00000184937, ENSG00000136352, ENSG00000124839, ENSG00000126458, ENSG00000184634, ENSG00000106366, ENSG00000196591, ENSG00000157227, ENSG00000120156, ENSG00000179348, ENSG0000…	2236	1151	16792	1.34407	0.0415576	0.000192917	0.00913656
GOTERM_BP_ALL	GO:0072359~circulatory system development	169	6.70635	3.65247e-05	ENSG00000115008, ENSG00000138448, ENSG00000183023, ENSG00000130635, ENSG00000162552, ENSG00000069667, ENSG00000141002, ENSG00000086598, ENSG00000126778, ENSG00000115415, ENSG00000115414, ENSG00000104447, ENSG00000140464, ENSG00000175197, ENSG00000185215, ENSG00000163703, ENSG00000167772, ENSG00000161638, ENSG00000141644, ENSG00000184937, ENSG00000125845, ENSG00000126458, ENSG00000184634, ENSG0000…	2236	945	16792	1.34303	0.291404	0.00129904	0.0741239
GOTERM_BP_ALL	GO:0072358~cardiovascular system development	169	6.70635	3.65247e-05	ENSG00000115008, ENSG00000138448, ENSG00000183023, ENSG00000130635, ENSG00000162552, ENSG00000069667, ENSG00000141002, ENSG00000086598, ENSG00000126778, ENSG00000115415, ENSG00000115414, ENSG00000104447, ENSG00000140464, ENSG00000175197, ENSG00000185215, ENSG00000163703, ENSG00000167772, ENSG00000161638, ENSG00000141644, ENSG00000184937, ENSG00000125845, ENSG00000126458, ENSG00000184634, ENSG0000…	2236	945	16792	1.34303	0.291404	0.00129904	0.0741239
GOTERM_BP_ALL	GO:0001944~vasculature development	114	4.52381	0.000134772	ENSG00000115008, ENSG00000138448, ENSG00000130635, ENSG00000162552, ENSG00000069667, ENSG00000086598, ENSG00000126778, ENSG00000115415, ENSG00000115414, ENSG00000140464, ENSG00000185215, ENSG00000175197, ENSG00000167772, ENSG00000161638, ENSG00000184937, ENSG00000126458, ENSG00000106366, ENSG00000120616, ENSG00000143878, ENSG00000157227, ENSG00000120156, ENSG00000179348, ENSG00000196712, ENSG0000…	2236	610	16792	1.40348	0.719482	0.00377594	0.273249
GOTERM_BP_ALL	GO:0001568~blood vessel development	107	4.24603	0.000281023	ENSG00000115008, ENSG00000138448, ENSG00000130635, ENSG00000162552, ENSG00000069667, ENSG00000086598, ENSG00000126778, ENSG00000115415, ENSG00000115414, ENSG00000140464, ENSG00000185215, ENSG00000175197, ENSG00000167772, ENSG00000161638, ENSG00000184937, ENSG00000126458, ENSG00000106366, ENSG00000143878, ENSG00000157227, ENSG00000120156, ENSG00000179348, ENSG00000196712, ENSG00000070193, ENSG0000…	2236	576	16792	1.39506	0.929398	0.00702494	0.56897
GOTERM_BP_ALL	GO:0001525~angiogenesis	81	3.21429	0.000303866	ENSG00000115008, ENSG00000138448, ENSG00000073756, ENSG00000106392, ENSG00000069667, ENSG00000163235, ENSG00000115415, ENSG00000141376, ENSG00000115414, ENSG00000140464, ENSG00000185215, ENSG00000102760, ENSG00000128805, ENSG00000167772, ENSG00000037280, ENSG00000161638, ENSG00000169031, ENSG00000118503, ENSG00000120093, ENSG00000148926, ENSG00000001631, ENSG00000116044, ENSG00000126458, ENSG0000…	2236	413	16792	1.47287	0.943085	0.007534	0.615084
GOTERM_BP_ALL	GO:0048514~blood vessel morphogenesis	89	3.53175	0.00198487	ENSG00000115008, ENSG00000138448, ENSG00000073756, ENSG00000106392, ENSG00000162552, ENSG00000069667, ENSG00000126778, ENSG00000163235, ENSG00000115415, ENSG00000141376, ENSG00000115414, ENSG00000140464, ENSG00000185215, ENSG00000102760, ENSG00000128805, ENSG00000167772, ENSG00000037280, ENSG00000161638, ENSG00000184937, ENSG00000169031, ENSG00000118503, ENSG00000120093, ENSG00000001631, ENSG0000…	2236	491	16792	1.36125	1	0.0339196	3.9533
GOTERM_BP_ALL	GO:1901342~regulation of vasculature development	47	1.86508	0.0094277	ENSG00000115008, ENSG00000169242, ENSG00000064300, ENSG00000073756, ENSG00000112715, ENSG00000198400, ENSG00000162552, ENSG00000135766, ENSG00000115415, ENSG00000100311, ENSG00000119185, ENSG00000125968, ENSG00000134954, ENSG00000140464, ENSG00000167772, ENSG00000102760, ENSG00000166501, ENSG00000161638, ENSG00000166396, ENSG00000136244, ENSG00000184937, ENSG00000169031, ENSG00000114209, ENSG0000…	2236	245	16792	1.44066	1	0.112717	17.4943
GOTERM_BP_ALL	GO:0045765~regulation of angiogenesis	43	1.70635	0.011156	ENSG00000115008, ENSG00000169242, ENSG00000064300, ENSG00000073756, ENSG00000112715, ENSG00000198400, ENSG00000135766, ENSG00000115415, ENSG00000119185, ENSG00000125968, ENSG00000134954, ENSG00000140464, ENSG00000167772, ENSG00000102760, ENSG00000166501, ENSG00000161638, ENSG00000136244, ENSG00000169031, ENSG00000114209, ENSG00000169245, ENSG00000118503, ENSG00000148926, ENSG00000001631, ENSG0000…	2236	222	16792	1.45461	1	0.128853	20.368
GOTERM_BP_ALL	GO:1904018~positive regulation of vasculature development	26	1.03175	0.0915324	ENSG00000115008, ENSG00000073756, ENSG00000112715, ENSG00000198400, ENSG00000100311, ENSG00000134954, ENSG00000167772, ENSG00000166501, ENSG00000161638, ENSG00000166396, ENSG00000148926, ENSG00000116044, ENSG00000113578, ENSG00000126458, ENSG00000106366, ENSG00000143878, ENSG00000105287, ENSG00000120156, ENSG00000048052, ENSG00000179348, ENSG00000012048, ENSG00000119630, ENSG00000133639, ENSG0000…	2236	143	16792	1.36543	1	0.521283	85.7562
GOTERM_BP_ALL	GO:0045766~positive regulation of angiogenesis	23	0.912698	0.116203	ENSG00000116044, ENSG00000115008, ENSG00000113578, ENSG00000126458, ENSG00000106366, ENSG00000073756, ENSG00000112715, ENSG00000198400, ENSG00000143878, ENSG00000105287, ENSG00000120156, ENSG00000179348, ENSG00000048052, ENSG00000012048, ENSG00000119630, ENSG00000134954, ENSG00000133639, ENSG00000167772, ENSG00000166501, ENSG00000161638, ENSG00000169429, ENSG00000148926, ENSG00000100644	2236	127	16792	1.36005	1	0.592988	91.8551
Annotation Cluster 61	Enrichment Score: 3.0257792211986954
Category	Term	Count	%	PValue	Genes	List Total	Pop Hits	Pop Total	Fold Enrichment	Bonferroni	Benjamini	FDR
GOTERM_BP_ALL	GO:0031669~cellular response to nutrient levels	40	1.5873	9.0522e-05	ENSG00000109971, ENSG00000183087, ENSG00000118972, ENSG00000133056, ENSG00000148346, ENSG00000078142, ENSG00000162552, ENSG00000105698, ENSG00000163565, ENSG00000177606, ENSG00000141564, ENSG00000198911, ENSG00000136244, ENSG00000147883, ENSG00000114388, ENSG00000089154, ENSG00000124762, ENSG00000177169, ENSG00000141682, ENSG00000163545, ENSG00000132382, ENSG00000116044, ENSG00000134294, ENSG0000…	2236	159	16792	1.88927	0.574186	0.00277709	0.183612
GOTERM_BP_ALL	GO:0031668~cellular response to extracellular stimulus	45	1.78571	0.000108561	ENSG00000109971, ENSG00000183087, ENSG00000118972, ENSG00000133056, ENSG00000148346, ENSG00000078142, ENSG00000162552, ENSG00000170345, ENSG00000105698, ENSG00000163565, ENSG00000177606, ENSG00000141564, ENSG00000198911, ENSG00000136244, ENSG00000147883, ENSG00000114388, ENSG00000089154, ENSG00000124762, ENSG00000177169, ENSG00000141682, ENSG00000163545, ENSG00000132382, ENSG00000116044, ENSG0000…	2236	188	16792	1.79757	0.640808	0.00317476	0.220164
GOTERM_BP_ALL	GO:0071496~cellular response to external stimulus	56	2.22222	0.000209639	ENSG00000109971, ENSG00000148346, ENSG00000078142, ENSG00000073756, ENSG00000026103, ENSG00000170345, ENSG00000162552, ENSG00000171522, ENSG00000101017, ENSG00000198911, ENSG00000176171, ENSG00000089154, ENSG00000177169, ENSG00000141682, ENSG00000163545, ENSG00000116044, ENSG00000134294, ENSG00000196455, ENSG00000204371, ENSG00000183696, ENSG00000125398, ENSG00000108821, ENSG00000070669, ENSG0000…	2236	257	16792	1.63639	0.86156	0.00541746	0.424736
GOTERM_BP_ALL	GO:0042594~response to starvation	37	1.46825	0.000393897	ENSG00000109971, ENSG00000183087, ENSG00000133056, ENSG00000078142, ENSG00000021826, ENSG00000162552, ENSG00000117054, ENSG00000163565, ENSG00000141376, ENSG00000177606, ENSG00000175197, ENSG00000198911, ENSG00000114388, ENSG00000089154, ENSG00000124762, ENSG00000177169, ENSG00000141682, ENSG00000163545, ENSG00000148926, ENSG00000132382, ENSG00000116044, ENSG00000116906, ENSG00000134294, ENSG0000…	2236	153	16792	1.8161	0.975659	0.00933888	0.796632
GOTERM_BP_ALL	GO:0009267~cellular response to starvation	28	1.11111	0.00204896	ENSG00000109971, ENSG00000183087, ENSG00000133056, ENSG00000078142, ENSG00000162552, ENSG00000163565, ENSG00000177606, ENSG00000198911, ENSG00000114388, ENSG00000089154, ENSG00000124762, ENSG00000141682, ENSG00000163545, ENSG00000132382, ENSG00000116044, ENSG00000134294, ENSG00000196455, ENSG00000162772, ENSG00000204371, ENSG00000165861, ENSG00000117394, ENSG00000183696, ENSG00000134245, ENSG0000…	2236	115	16792	1.82848	1	0.0346827	4.07843
GOTERM_BP_ALL	GO:0009991~response to extracellular stimulus	80	3.1746	0.00227827	ENSG00000109971, ENSG00000151014, ENSG00000161547, ENSG00000148346, ENSG00000078142, ENSG00000021826, ENSG00000073756, ENSG00000183023, ENSG00000170345, ENSG00000162552, ENSG00000068366, ENSG00000160211, ENSG00000173039, ENSG00000115415, ENSG00000088305, ENSG00000141376, ENSG00000175197, ENSG00000159167, ENSG00000198911, ENSG00000141644, ENSG00000089154, ENSG00000177169, ENSG00000141682, ENSG0000…	2236	435	16792	1.38112	1	0.0373567	4.52491
GOTERM_BP_ALL	GO:0031667~response to nutrient levels	74	2.93651	0.00371705	ENSG00000109971, ENSG00000161547, ENSG00000148346, ENSG00000078142, ENSG00000021826, ENSG00000073756, ENSG00000183023, ENSG00000162552, ENSG00000068366, ENSG00000160211, ENSG00000173039, ENSG00000115415, ENSG00000088305, ENSG00000141376, ENSG00000175197, ENSG00000159167, ENSG00000141644, ENSG00000198911, ENSG00000089154, ENSG00000177169, ENSG00000141682, ENSG00000163545, ENSG00000108602, ENSG0000…	2236	404	16792	1.37556	1	0.0548141	7.28146
GOTERM_BP_ALL	GO:0007584~response to nutrient	32	1.26984	0.0441717	ENSG00000183087, ENSG00000118972, ENSG00000161547, ENSG00000129355, ENSG00000183023, ENSG00000073756, ENSG00000105698, ENSG00000068366, ENSG00000173039, ENSG00000134333, ENSG00000088305, ENSG00000115415, ENSG00000177000, ENSG00000159167, ENSG00000147883, ENSG00000169245, ENSG00000108602, ENSG00000116906, ENSG00000114353, ENSG00000112033, ENSG00000241635, ENSG00000143379, ENSG00000196839, ENSG0000…	2236	171	16792	1.40535	1	0.339037	60.0346
Annotation Cluster 62	Enrichment Score: 3.0231976297362784
Category	Term	Count	%	PValue	Genes	List Total	Pop Hits	Pop Total	Fold Enrichment	Bonferroni	Benjamini	FDR
GOTERM_BP_ALL	GO:0010632~regulation of epithelial cell migration	41	1.62698	0.000169277	ENSG00000169242, ENSG00000105976, ENSG00000073756, ENSG00000112715, ENSG00000077782, ENSG00000023734, ENSG00000110880, ENSG00000141376, ENSG00000177606, ENSG00000100311, ENSG00000119185, ENSG00000134954, ENSG00000171444, ENSG00000102760, ENSG00000153233, ENSG00000037280, ENSG00000159167, ENSG00000114209, ENSG00000050820, ENSG00000070087, ENSG00000078401, ENSG00000001631, ENSG00000116044, ENSG0000…	2236	169	16792	1.82191	0.797413	0.0045643	0.343095
GOTERM_BP_ALL	GO:0010631~epithelial cell migration	50	1.98413	0.000407582	ENSG00000105976, ENSG00000073756, ENSG00000115415, ENSG00000141376, ENSG00000102760, ENSG00000037280, ENSG00000159167, ENSG00000050820, ENSG00000070087, ENSG00000001631, ENSG00000116044, ENSG00000177868, ENSG00000143878, ENSG00000120156, ENSG00000125398, ENSG00000196712, ENSG00000196411, ENSG00000070193, ENSG00000164171, ENSG00000113070, ENSG00000100644, ENSG00000169242, ENSG00000134013, ENSG0000…	2236	228	16792	1.64689	0.978607	0.00956567	0.8242
GOTERM_BP_ALL	GO:0001667~ameboidal-type cell migration	65	2.57937	0.000489075	ENSG00000135914, ENSG00000105976, ENSG00000073756, ENSG00000183023, ENSG00000115415, ENSG00000141376, ENSG00000140464, ENSG00000188807, ENSG00000102760, ENSG00000037280, ENSG00000159167, ENSG00000050820, ENSG00000070087, ENSG00000001631, ENSG00000116044, ENSG00000185033, ENSG00000177868, ENSG00000068001, ENSG00000143878, ENSG00000120156, ENSG00000196712, ENSG00000125398, ENSG00000204138, ENSG0000…	2236	320	16792	1.52544	0.990084	0.0110291	0.988217
GOTERM_BP_ALL	GO:0090132~epithelium migration	50	1.98413	0.00055713	ENSG00000105976, ENSG00000073756, ENSG00000115415, ENSG00000141376, ENSG00000102760, ENSG00000037280, ENSG00000159167, ENSG00000050820, ENSG00000070087, ENSG00000001631, ENSG00000116044, ENSG00000177868, ENSG00000143878, ENSG00000120156, ENSG00000125398, ENSG00000196712, ENSG00000196411, ENSG00000070193, ENSG00000164171, ENSG00000113070, ENSG00000100644, ENSG00000169242, ENSG00000134013, ENSG0000…	2236	231	16792	1.62551	0.994783	0.0120924	1.12499
GOTERM_BP_ALL	GO:0090130~tissue migration	51	2.02381	0.000561021	ENSG00000105976, ENSG00000073756, ENSG00000115415, ENSG00000141376, ENSG00000102760, ENSG00000037280, ENSG00000159167, ENSG00000050820, ENSG00000070087, ENSG00000001631, ENSG00000116044, ENSG00000177868, ENSG00000143878, ENSG00000120156, ENSG00000125398, ENSG00000196712, ENSG00000196411, ENSG00000070193, ENSG00000164171, ENSG00000113070, ENSG00000100644, ENSG00000169242, ENSG00000134013, ENSG0000…	2236	237	16792	1.61604	0.994971	0.0121484	1.1328
GOTERM_BP_ALL	GO:0010594~regulation of endothelial cell migration	29	1.15079	0.000947664	ENSG00000169242, ENSG00000105976, ENSG00000112715, ENSG00000073756, ENSG00000077782, ENSG00000141376, ENSG00000100311, ENSG00000119185, ENSG00000134954, ENSG00000102760, ENSG00000037280, ENSG00000159167, ENSG00000114209, ENSG00000050820, ENSG00000078401, ENSG00000001631, ENSG00000116044, ENSG00000075388, ENSG00000113578, ENSG00000177868, ENSG00000126561, ENSG00000067066, ENSG00000105287, ENSG0000…	2236	115	16792	1.89379	0.999869	0.0186097	1.90639
GOTERM_BP_ALL	GO:0043542~endothelial cell migration	35	1.38889	0.00182257	ENSG00000169242, ENSG00000134013, ENSG00000105976, ENSG00000073756, ENSG00000112715, ENSG00000077782, ENSG00000123159, ENSG00000115415, ENSG00000141376, ENSG00000100311, ENSG00000119185, ENSG00000125968, ENSG00000134954, ENSG00000102760, ENSG00000037280, ENSG00000159167, ENSG00000114209, ENSG00000050820, ENSG00000078401, ENSG00000001631, ENSG00000116044, ENSG00000123358, ENSG00000150093, ENSG0000…	2236	154	16792	1.70678	1	0.0319399	3.63571
GOTERM_BP_ALL	GO:0010634~positive regulation of epithelial cell migration	25	0.992063	0.00506087	ENSG00000105976, ENSG00000112715, ENSG00000073756, ENSG00000077782, ENSG00000141376, ENSG00000100311, ENSG00000177606, ENSG00000119185, ENSG00000134954, ENSG00000037280, ENSG00000050820, ENSG00000078401, ENSG00000116044, ENSG00000113578, ENSG00000074054, ENSG00000126561, ENSG00000105287, ENSG00000143878, ENSG00000120156, ENSG00000048052, ENSG00000125398, ENSG00000070193, ENSG00000164171, ENSG0000…	2236	105	16792	1.78806	1	0.0698326	9.78761
GOTERM_BP_ALL	GO:0010595~positive regulation of endothelial cell migration	18	0.714286	0.00670706	ENSG00000116044, ENSG00000113578, ENSG00000105976, ENSG00000073756, ENSG00000112715, ENSG00000077782, ENSG00000126561, ENSG00000143878, ENSG00000105287, ENSG00000120156, ENSG00000048052, ENSG00000141376, ENSG00000100311, ENSG00000119185, ENSG00000134954, ENSG00000037280, ENSG00000050820, ENSG00000078401	2236	68	16792	1.9879	1	0.0875149	12.7699
Annotation Cluster 63	Enrichment Score: 3.0210400728277658
Category	Term	Count	%	PValue	Genes	List Total	Pop Hits	Pop Total	Fold Enrichment	Bonferroni	Benjamini	FDR
GOTERM_MF_ALL	GO:0001047~core promoter binding	40	1.5873	0.00011406	ENSG00000127616, ENSG00000103168, ENSG00000147274, ENSG00000076108, ENSG00000108312, ENSG00000170345, ENSG00000135100, ENSG00000113648, ENSG00000069667, ENSG00000170365, ENSG00000163565, ENSG00000115415, ENSG00000102145, ENSG00000213928, ENSG00000104856, ENSG00000104872, ENSG00000140853, ENSG00000136352, ENSG00000132382, ENSG00000120093, ENSG00000168214, ENSG00000124813, ENSG00000198839, ENSG0000…	2242	161	16881	1.87067	0.221491	0.00531297	0.19805
GOTERM_MF_ALL	GO:0001046~core promoter sequence-specific DNA binding	27	1.07143	0.0012139	ENSG00000127616, ENSG00000103168, ENSG00000076108, ENSG00000108312, ENSG00000135100, ENSG00000170345, ENSG00000113648, ENSG00000069667, ENSG00000170365, ENSG00000115415, ENSG00000102145, ENSG00000104872, ENSG00000140853, ENSG00000120093, ENSG00000168214, ENSG00000124813, ENSG00000198839, ENSG00000099956, ENSG00000113658, ENSG00000125398, ENSG00000179348, ENSG00000132471, ENSG00000141510, ENSG0000…	2242	106	16881	1.91788	0.930479	0.0368547	2.0889
GOTERM_MF_ALL	GO:0000979~RNA polymerase II core promoter sequence-specific DNA binding	16	0.634921	0.00624548	ENSG00000168214, ENSG00000124813, ENSG00000198839, ENSG00000135100, ENSG00000170345, ENSG00000113648, ENSG00000113658, ENSG00000170365, ENSG00000179348, ENSG00000132471, ENSG00000115415, ENSG00000102145, ENSG00000185507, ENSG00000165030, ENSG00000140853, ENSG00000120093	2242	57	16881	2.11353	0.999999	0.13218	10.3168
Annotation Cluster 64	Enrichment Score: 3.0123247511739937
Category	Term	Count	%	PValue	Genes	List Total	Pop Hits	Pop Total	Fold Enrichment	Bonferroni	Benjamini	FDR
GOTERM_BP_ALL	GO:0048025~negative regulation of mRNA splicing, via spliceosome	12	0.47619	2.20877e-05	ENSG00000108561, ENSG00000124193, ENSG00000063244, ENSG00000147274, ENSG00000165119, ENSG00000205937, ENSG00000115875, ENSG00000182872, ENSG00000122566, ENSG00000136527, ENSG00000061936, ENSG00000188529	2236	21	16792	4.29134	0.188046	0.000839611	0.0448314
GOTERM_BP_ALL	GO:0043484~regulation of RNA splicing	31	1.23016	6.18191e-05	ENSG00000109971, ENSG00000179335, ENSG00000161547, ENSG00000147274, ENSG00000013441, ENSG00000205937, ENSG00000112081, ENSG00000119707, ENSG00000113240, ENSG00000100650, ENSG00000182872, ENSG00000122566, ENSG00000136527, ENSG00000139793, ENSG00000124193, ENSG00000063244, ENSG00000102103, ENSG00000204388, ENSG00000204389, ENSG00000136450, ENSG00000188529, ENSG00000102081, ENSG00000165119, ENSG0000…	2236	109	16792	2.13583	0.441798	0.00202941	0.125426
GOTERM_BP_ALL	GO:0033119~negative regulation of RNA splicing	13	0.515873	7.49411e-05	ENSG00000165119, ENSG00000147274, ENSG00000117569, ENSG00000205937, ENSG00000115875, ENSG00000182872, ENSG00000122566, ENSG00000136527, ENSG00000124193, ENSG00000108561, ENSG00000063244, ENSG00000061936, ENSG00000188529	2236	27	16792	3.61585	0.506778	0.00237696	0.152031
GOTERM_BP_ALL	GO:0050684~regulation of mRNA processing	27	1.07143	0.000933832	ENSG00000109971, ENSG00000161547, ENSG00000147274, ENSG00000205937, ENSG00000112081, ENSG00000119707, ENSG00000182872, ENSG00000160917, ENSG00000122566, ENSG00000134057, ENSG00000136527, ENSG00000139793, ENSG00000124193, ENSG00000063244, ENSG00000204388, ENSG00000204389, ENSG00000188529, ENSG00000185650, ENSG00000102081, ENSG00000165119, ENSG00000003756, ENSG00000115875, ENSG00000070495, ENSG0000…	2236	104	16792	1.94967	0.999851	0.0183787	1.87882
GOTERM_BP_ALL	GO:0050686~negative regulation of mRNA processing	12	0.47619	0.00148275	ENSG00000108561, ENSG00000124193, ENSG00000063244, ENSG00000147274, ENSG00000165119, ENSG00000205937, ENSG00000115875, ENSG00000182872, ENSG00000122566, ENSG00000136527, ENSG00000061936, ENSG00000188529	2236	31	16792	2.90703	0.999999	0.0271716	2.96749
GOTERM_BP_ALL	GO:0048024~regulation of mRNA splicing, via spliceosome	20	0.793651	0.0015629	ENSG00000109971, ENSG00000102081, ENSG00000161547, ENSG00000165119, ENSG00000147274, ENSG00000205937, ENSG00000112081, ENSG00000119707, ENSG00000003756, ENSG00000115875, ENSG00000182872, ENSG00000070495, ENSG00000122566, ENSG00000136527, ENSG00000139793, ENSG00000124193, ENSG00000108561, ENSG00000063244, ENSG00000061936, ENSG00000188529	2236	70	16792	2.14567	1	0.0283454	3.1255
GOTERM_BP_ALL	GO:1903312~negative regulation of mRNA metabolic process	12	0.47619	0.00702975	ENSG00000108561, ENSG00000124193, ENSG00000063244, ENSG00000147274, ENSG00000165119, ENSG00000205937, ENSG00000115875, ENSG00000182872, ENSG00000122566, ENSG00000136527, ENSG00000061936, ENSG00000188529	2236	37	16792	2.43562	1	0.0910402	13.3434
GOTERM_BP_ALL	GO:1903311~regulation of mRNA metabolic process	29	1.15079	0.00862899	ENSG00000109971, ENSG00000161547, ENSG00000147274, ENSG00000205937, ENSG00000112081, ENSG00000119707, ENSG00000182872, ENSG00000160917, ENSG00000122566, ENSG00000134057, ENSG00000136527, ENSG00000155508, ENSG00000139793, ENSG00000124193, ENSG00000063244, ENSG00000204388, ENSG00000204389, ENSG00000188529, ENSG00000185650, ENSG00000102081, ENSG00000165119, ENSG00000003756, ENSG00000115875, ENSG0000…	2236	133	16792	1.63748	1	0.105513	16.1332
GOTERM_BP_ALL	GO:0000381~regulation of alternative mRNA splicing, via spliceosome	10	0.396825	0.0576657	ENSG00000124193, ENSG00000102081, ENSG00000161547, ENSG00000147274, ENSG00000205937, ENSG00000119707, ENSG00000003756, ENSG00000182872, ENSG00000136527, ENSG00000139793	2236	38	16792	1.97627	1	0.39628	70.0549
Annotation Cluster 65	Enrichment Score: 3.000794572647058
Category	Term	Count	%	PValue	Genes	List Total	Pop Hits	Pop Total	Fold Enrichment	Bonferroni	Benjamini	FDR
GOTERM_BP_ALL	GO:0046834~lipid phosphorylation	32	1.26984	1.26942e-05	ENSG00000118972, ENSG00000133056, ENSG00000078142, ENSG00000177455, ENSG00000113721, ENSG00000105851, ENSG00000077782, ENSG00000185950, ENSG00000132294, ENSG00000077044, ENSG00000065357, ENSG00000167103, ENSG00000157106, ENSG00000182866, ENSG00000100311, ENSG00000114013, ENSG00000178568, ENSG00000113578, ENSG00000075388, ENSG00000006530, ENSG00000157168, ENSG00000186895, ENSG00000149091, ENSG0000…	2236	106	16792	2.26712	0.112831	0.00050716	0.0257679
GOTERM_MF_ALL	GO:0035004~phosphatidylinositol 3-kinase activity	24	0.952381	2.02304e-05	ENSG00000113578, ENSG00000075388, ENSG00000118972, ENSG00000133056, ENSG00000186895, ENSG00000157168, ENSG00000078142, ENSG00000111241, ENSG00000065361, ENSG00000177455, ENSG00000196455, ENSG00000113721, ENSG00000077782, ENSG00000105851, ENSG00000171608, ENSG00000185950, ENSG00000134853, ENSG00000182866, ENSG00000114013, ENSG00000100311, ENSG00000178568, ENSG00000149311, ENSG00000070193, ENSG0000…	2242	70	16881	2.58152	0.0434348	0.00110954	0.0351546
GOTERM_BP_ALL	GO:0048017~inositol lipid-mediated signaling	47	1.86508	2.05703e-05	ENSG00000135914, ENSG00000118972, ENSG00000133056, ENSG00000078142, ENSG00000075651, ENSG00000177455, ENSG00000113721, ENSG00000198400, ENSG00000077782, ENSG00000105851, ENSG00000185950, ENSG00000167965, ENSG00000100100, ENSG00000188372, ENSG00000182866, ENSG00000100311, ENSG00000114013, ENSG00000237441, ENSG00000178568, ENSG00000181104, ENSG00000182578, ENSG00000078401, ENSG00000185650, ENSG0000…	2236	187	16792	1.8875	0.176343	0.000788311	0.0417523
GOTERM_BP_ALL	GO:0006650~glycerophospholipid metabolic process	63	2.5	2.37979e-05	ENSG00000135914, ENSG00000188313, ENSG00000078142, ENSG00000177455, ENSG00000109452, ENSG00000182866, ENSG00000103066, ENSG00000114013, ENSG00000060642, ENSG00000153395, ENSG00000116906, ENSG00000157168, ENSG00000172954, ENSG00000196455, ENSG00000134853, ENSG00000211456, ENSG00000105499, ENSG00000162813, ENSG00000011422, ENSG00000165195, ENSG00000214078, ENSG00000134324, ENSG00000070193, ENSG0000…	2236	278	16792	1.70187	0.201037	0.000890242	0.0483019
GOTERM_BP_ALL	GO:0048015~phosphatidylinositol-mediated signaling	46	1.8254	2.93692e-05	ENSG00000135914, ENSG00000118972, ENSG00000133056, ENSG00000078142, ENSG00000177455, ENSG00000113721, ENSG00000198400, ENSG00000077782, ENSG00000105851, ENSG00000185950, ENSG00000167965, ENSG00000100100, ENSG00000188372, ENSG00000182866, ENSG00000100311, ENSG00000114013, ENSG00000237441, ENSG00000178568, ENSG00000181104, ENSG00000182578, ENSG00000078401, ENSG00000185650, ENSG00000113578, ENSG0000…	2236	184	16792	1.87746	0.241934	0.00106476	0.0596065
GOTERM_BP_ALL	GO:0046854~phosphatidylinositol phosphorylation	28	1.11111	6.36072e-05	ENSG00000118972, ENSG00000133056, ENSG00000078142, ENSG00000113721, ENSG00000177455, ENSG00000105851, ENSG00000077782, ENSG00000185950, ENSG00000132294, ENSG00000167103, ENSG00000157106, ENSG00000182866, ENSG00000100311, ENSG00000114013, ENSG00000178568, ENSG00000075388, ENSG00000113578, ENSG00000157168, ENSG00000186895, ENSG00000065361, ENSG00000111241, ENSG00000134853, ENSG00000171608, ENSG0000…	2236	94	16792	2.23697	0.451133	0.00208081	0.129052
GOTERM_BP_ALL	GO:0046488~phosphatidylinositol metabolic process	47	1.86508	0.000105084	ENSG00000135914, ENSG00000130304, ENSG00000118972, ENSG00000133056, ENSG00000078142, ENSG00000165458, ENSG00000177455, ENSG00000113721, ENSG00000077782, ENSG00000105851, ENSG00000185950, ENSG00000132294, ENSG00000040933, ENSG00000109452, ENSG00000188372, ENSG00000167103, ENSG00000157106, ENSG00000182866, ENSG00000100311, ENSG00000114013, ENSG00000060642, ENSG00000178568, ENSG00000182578, ENSG0000…	2236	199	16792	1.77368	0.62883	0.00309238	0.213118
GOTERM_BP_ALL	GO:0046486~glycerolipid metabolic process	76	3.01587	0.000236233	ENSG00000135914, ENSG00000188313, ENSG00000078142, ENSG00000021826, ENSG00000177455, ENSG00000068366, ENSG00000077044, ENSG00000109452, ENSG00000114013, ENSG00000103066, ENSG00000182866, ENSG00000060642, ENSG00000153395, ENSG00000157168, ENSG00000116906, ENSG00000172954, ENSG00000196455, ENSG00000134853, ENSG00000211456, ENSG00000105499, ENSG00000162813, ENSG00000131408, ENSG00000011422, ENSG0000…	2236	379	16792	1.50593	0.892275	0.00603653	0.478493
GOTERM_MF_ALL	GO:0046934~phosphatidylinositol-4,5-bisphosphate 3-kinase activity	20	0.793651	0.000291138	ENSG00000113578, ENSG00000075388, ENSG00000118972, ENSG00000186895, ENSG00000157168, ENSG00000111241, ENSG00000065361, ENSG00000177455, ENSG00000113721, ENSG00000077782, ENSG00000105851, ENSG00000185950, ENSG00000134853, ENSG00000171608, ENSG00000182866, ENSG00000100311, ENSG00000114013, ENSG00000178568, ENSG00000070193, ENSG00000113070	2242	62	16881	2.42885	0.472254	0.012454	0.504791
GOTERM_BP_ALL	GO:0046474~glycerophospholipid biosynthetic process	41	1.62698	0.000323859	ENSG00000135914, ENSG00000130304, ENSG00000118972, ENSG00000188313, ENSG00000133056, ENSG00000078142, ENSG00000165458, ENSG00000077782, ENSG00000105851, ENSG00000185950, ENSG00000143845, ENSG00000040933, ENSG00000109452, ENSG00000188372, ENSG00000100311, ENSG00000102125, ENSG00000060642, ENSG00000142892, ENSG00000085719, ENSG00000168918, ENSG00000113578, ENSG00000075388, ENSG00000186895, ENSG0000…	2236	174	16792	1.76956	0.952868	0.00798581	0.655427
GOTERM_MF_ALL	GO:0052813~phosphatidylinositol bisphosphate kinase activity	20	0.793651	0.000565397	ENSG00000113578, ENSG00000075388, ENSG00000118972, ENSG00000186895, ENSG00000157168, ENSG00000111241, ENSG00000065361, ENSG00000177455, ENSG00000113721, ENSG00000077782, ENSG00000105851, ENSG00000185950, ENSG00000134853, ENSG00000171608, ENSG00000182866, ENSG00000100311, ENSG00000114013, ENSG00000178568, ENSG00000070193, ENSG00000113070	2242	65	16881	2.31675	0.71102	0.0208208	0.97812
GOTERM_BP_ALL	GO:0030258~lipid modification	55	2.18254	0.000623675	ENSG00000078142, ENSG00000177455, ENSG00000116171, ENSG00000077044, ENSG00000177646, ENSG00000182866, ENSG00000114013, ENSG00000198721, ENSG00000157168, ENSG00000134853, ENSG00000211456, ENSG00000162813, ENSG00000242110, ENSG00000135454, ENSG00000070193, ENSG00000103089, ENSG00000113070, ENSG00000128928, ENSG00000118972, ENSG00000133056, ENSG00000165458, ENSG00000113721, ENSG00000077782, ENSG0000…	2236	262	16792	1.57649	0.997216	0.0133131	1.25855
GOTERM_BP_ALL	GO:0045017~glycerolipid biosynthetic process	45	1.78571	0.00064874	ENSG00000135914, ENSG00000130304, ENSG00000118972, ENSG00000188313, ENSG00000133056, ENSG00000165458, ENSG00000078142, ENSG00000077782, ENSG00000105851, ENSG00000214274, ENSG00000185950, ENSG00000143845, ENSG00000040933, ENSG00000109452, ENSG00000188372, ENSG00000100311, ENSG00000102125, ENSG00000060642, ENSG00000153395, ENSG00000142892, ENSG00000085719, ENSG00000168918, ENSG00000113578, ENSG0000…	2236	203	16792	1.66474	0.997802	0.0137823	1.30882
GOTERM_BP_ALL	GO:0006644~phospholipid metabolic process	76	3.01587	0.000722364	ENSG00000135914, ENSG00000188313, ENSG00000078142, ENSG00000177455, ENSG00000100100, ENSG00000109452, ENSG00000103066, ENSG00000114013, ENSG00000182866, ENSG00000110497, ENSG00000060642, ENSG00000153395, ENSG00000136352, ENSG00000157168, ENSG00000116906, ENSG00000172954, ENSG00000196455, ENSG00000134853, ENSG00000000938, ENSG00000120156, ENSG00000211456, ENSG00000105499, ENSG00000162813, ENSG0000…	2236	393	16792	1.45228	0.998903	0.0148991	1.45632
GOTERM_BP_ALL	GO:0008654~phospholipid biosynthetic process	47	1.86508	0.00110942	ENSG00000135914, ENSG00000130304, ENSG00000118972, ENSG00000188313, ENSG00000133056, ENSG00000165458, ENSG00000078142, ENSG00000117682, ENSG00000164023, ENSG00000077782, ENSG00000105851, ENSG00000185950, ENSG00000143845, ENSG00000040933, ENSG00000109452, ENSG00000188372, ENSG00000100311, ENSG00000102125, ENSG00000060642, ENSG00000153395, ENSG00000142892, ENSG00000085719, ENSG00000168918, ENSG0000…	2236	220	16792	1.60437	0.999972	0.0210956	2.22832
GOTERM_BP_ALL	GO:0036092~phosphatidylinositol-3-phosphate biosynthetic process	16	0.634921	0.00128038	ENSG00000113578, ENSG00000118972, ENSG00000075388, ENSG00000133056, ENSG00000186895, ENSG00000078142, ENSG00000111241, ENSG00000196455, ENSG00000077782, ENSG00000105851, ENSG00000185950, ENSG00000171608, ENSG00000040933, ENSG00000109452, ENSG00000149311, ENSG00000070193	2236	49	16792	2.45219	0.999994	0.0239235	2.56747
[truncated: 8,413 more rows]
