# Supplementary material for: HOXA9 inhibits HIF-1α-mediated glycolysis through interacting with CRIP2 to repress cutaneous squamous cell carcinoma development
Source: Nat Commun. 2018 Apr 16;9:1480. doi: 10.1038/s41467-018-03914-5 (PMC5902613; doi:10.1038/s41467-018-03914-5)
Supplement: Supplementary file 6 — Supplementary Data 3 [file 41467_2018_3914_MOESM6_ESM.xlsx]

## Sheet: chart_0987317CE3031512700425051
Supplementary Data 3 KEGG pathway analysis of regulated genes in HOXA9-depleted cells
##Databases: KEGG PATHWAY
##Statistical test method: hypergeometric test / Fisher's exact test
##FDR correction method: Benjamini and Hochberg
Category	Term	Count	%	PValue	Genes	List Total	Pop Hits	Pop Total	Fold Enrichment	Bonferroni	Benjamini	FDR
KEGG_PATHWAY	hsa04064:NF-kappa B signaling pathway	33	1.30952	1.12551e-07	ENSG00000073756, ENSG00000122861, ENSG00000140379, ENSG00000082805, ENSG00000170458, ENSG00000177595, ENSG00000171552, ENSG00000173039, ENSG00000023445, ENSG00000101017, ENSG00000182866, ENSG00000115594, ENSG00000172936, ENSG00000135341, ENSG00000104856, ENSG00000243414, ENSG00000120659, ENSG00000118503, ENSG00000115085, ENSG00000056558, ENSG00000232810, ENSG00000107201, ENSG00000095585, ENSG0000…	982	87	6910	2.66908	3.19639e-05	3.19639e-05	0.000149144
KEGG_PATHWAY	hsa04668:TNF signaling pathway	35	1.38889	1.87321e-06	ENSG00000109339, ENSG00000115009, ENSG00000118260, ENSG00000073756, ENSG00000087470, ENSG00000105851, ENSG00000026103, ENSG00000170345, ENSG00000163739, ENSG00000173039, ENSG00000023445, ENSG00000177606, ENSG00000135341, ENSG00000164400, ENSG00000105221, ENSG00000136244, ENSG00000169245, ENSG00000118503, ENSG00000078401, ENSG00000056558, ENSG00000232810, ENSG00000171608, ENSG00000157227, ENSG0000…	982	106	6910	2.32343	0.000531852	0.000265961	0.00248222
KEGG_PATHWAY	hsa05164:Influenza A	47	1.86508	1.26792e-05	ENSG00000109971, ENSG00000115008, ENSG00000109339, ENSG00000105323, ENSG00000111335, ENSG00000132155, ENSG00000116679, ENSG00000111331, ENSG00000105851, ENSG00000026103, ENSG00000172115, ENSG00000160917, ENSG00000114030, ENSG00000121858, ENSG00000173039, ENSG00000171855, ENSG00000115415, ENSG00000177606, ENSG00000170581, ENSG00000173110, ENSG00000140464, ENSG00000172936, ENSG00000213928, ENSG0000…	982	174	6910	1.90071	0.00359443	0.00119958	0.0168002
KEGG_PATHWAY	hsa05168:Herpes simplex infection	48	1.90476	2.32133e-05	ENSG00000109339, ENSG00000161547, ENSG00000111335, ENSG00000112081, ENSG00000111331, ENSG00000100650, ENSG00000026103, ENSG00000170345, ENSG00000172115, ENSG00000183684, ENSG00000104529, ENSG00000173039, ENSG00000171855, ENSG00000124193, ENSG00000115415, ENSG00000204525, ENSG00000177606, ENSG00000170581, ENSG00000140464, ENSG00000172936, ENSG00000135341, ENSG00000213928, ENSG00000115267, ENSG0000…	982	183	6910	1.84568	0.00657097	0.00164681	0.0307562
KEGG_PATHWAY	hsa05200:Pathways in cancer	86	3.4127	2.57691e-05	ENSG00000138448, ENSG00000105976, ENSG00000073756, ENSG00000026103, ENSG00000170345, ENSG00000162552, ENSG00000174021, ENSG00000090554, ENSG00000173039, ENSG00000161958, ENSG00000163235, ENSG00000171522, ENSG00000115415, ENSG00000164930, ENSG00000115414, ENSG00000185920, ENSG00000140464, ENSG00000181104, ENSG00000169031, ENSG00000125845, ENSG00000044115, ENSG00000114353, ENSG00000056558, ENSG0000…	982	393	6910	1.53983	0.00729181	0.00146263	0.034142
KEGG_PATHWAY	hsa05162:Measles	38	1.50794	2.67258e-05	ENSG00000115008, ENSG00000109971, ENSG00000111335, ENSG00000111331, ENSG00000105851, ENSG00000026103, ENSG00000204628, ENSG00000121858, ENSG00000175305, ENSG00000173039, ENSG00000171855, ENSG00000115415, ENSG00000117335, ENSG00000170581, ENSG00000173110, ENSG00000172936, ENSG00000135341, ENSG00000213928, ENSG00000105221, ENSG00000204388, ENSG00000115267, ENSG00000157601, ENSG00000160710, ENSG0000…	982	133	6910	2.01047	0.00756149	0.00126424	0.0354093
KEGG_PATHWAY	hsa05169:Epstein-Barr virus infection	48	1.90476	6.44879e-05	ENSG00000109971, ENSG00000109339, ENSG00000058600, ENSG00000177455, ENSG00000132341, ENSG00000105851, ENSG00000173039, ENSG00000204525, ENSG00000100413, ENSG00000177606, ENSG00000101017, ENSG00000173110, ENSG00000135341, ENSG00000013503, ENSG00000105221, ENSG00000104856, ENSG00000204388, ENSG00000204389, ENSG00000124762, ENSG00000118503, ENSG00000087191, ENSG00000177700, ENSG00000168214, ENSG0000…	982	190	6910	1.77768	0.0181485	0.00261303	0.085421
KEGG_PATHWAY	hsa05134:Legionellosis	19	0.753968	0.000290211	ENSG00000109971, ENSG00000079332, ENSG00000232810, ENSG00000144381, ENSG00000172115, ENSG00000170458, ENSG00000163739, ENSG00000173039, ENSG00000165280, ENSG00000173110, ENSG00000163734, ENSG00000172936, ENSG00000204388, ENSG00000077150, ENSG00000136244, ENSG00000204389, ENSG00000081041, ENSG00000176171, ENSG00000169429	982	54	6910	2.47586	0.0791259	0.0102511	0.383884
KEGG_PATHWAY	hsa05202:Transcriptional misregulation in cancer	41	1.62698	0.00051732	ENSG00000064300, ENSG00000171843, ENSG00000105976, ENSG00000122861, ENSG00000196284, ENSG00000140379, ENSG00000198400, ENSG00000170365, ENSG00000171988, ENSG00000170458, ENSG00000126778, ENSG00000171552, ENSG00000173039, ENSG00000033170, ENSG00000182944, ENSG00000101017, ENSG00000114013, ENSG00000140464, ENSG00000175197, ENSG00000182578, ENSG00000164400, ENSG00000136244, ENSG00000157554, ENSG0000…	982	168	6910	1.71728	0.136669	0.016196	0.683348
KEGG_PATHWAY	hsa04380:Osteoclast differentiation	34	1.34921	0.000544214	ENSG00000125740, ENSG00000109339, ENSG00000115008, ENSG00000118260, ENSG00000120910, ENSG00000105851, ENSG00000170345, ENSG00000173039, ENSG00000171855, ENSG00000115415, ENSG00000177606, ENSG00000182866, ENSG00000170581, ENSG00000115594, ENSG00000135341, ENSG00000213928, ENSG00000182578, ENSG00000105221, ENSG00000104856, ENSG00000120659, ENSG00000115641, ENSG00000158517, ENSG00000232810, ENSG0000…	982	131	6910	1.82631	0.143241	0.015341	0.718755
KEGG_PATHWAY	hsa04151:PI3K-Akt signaling pathway	72	2.85714	0.000565419	ENSG00000168209, ENSG00000136457, ENSG00000138448, ENSG00000105976, ENSG00000118260, ENSG00000130635, ENSG00000177455, ENSG00000174021, ENSG00000173039, ENSG00000161958, ENSG00000171855, ENSG00000115414, ENSG00000151247, ENSG00000181104, ENSG00000145623, ENSG00000037280, ENSG00000161638, ENSG00000169031, ENSG00000143590, ENSG00000092020, ENSG00000134853, ENSG00000078304, ENSG00000120156, ENSG0000…	982	345	6910	1.46852	0.148388	0.0144961	0.746663
KEGG_PATHWAY	hsa00051:Fructose and mannose metabolism	13	0.515873	0.000910146	ENSG00000111669, ENSG00000114268, ENSG00000140650, ENSG00000159399, ENSG00000109107, ENSG00000141959, ENSG00000149925, ENSG00000100417, ENSG00000178802, ENSG00000170525, ENSG00000254685, ENSG00000132199, ENSG00000198074	982	32	6910	2.85864	0.227868	0.0213194	1.19936
KEGG_PATHWAY	hsa05166:HTLV-I infection	55	2.18254	0.00141847	ENSG00000175054, ENSG00000118260, ENSG00000120910, ENSG00000162552, ENSG00000170345, ENSG00000173039, ENSG00000164930, ENSG00000089053, ENSG00000204525, ENSG00000101017, ENSG00000182866, ENSG00000115594, ENSG00000100479, ENSG00000126458, ENSG00000122877, ENSG00000134853, ENSG00000196510, ENSG00000164136, ENSG00000138814, ENSG00000121281, ENSG00000141510, ENSG00000134982, ENSG00000075711, ENSG0000…	982	256	6910	1.51178	0.331776	0.0305342	1.86341
KEGG_PATHWAY	hsa01130:Biosynthesis of antibiotics	47	1.86508	0.00172326	ENSG00000111669, ENSG00000169764, ENSG00000084073, ENSG00000115758, ENSG00000104524, ENSG00000104549, ENSG00000168291, ENSG00000060982, ENSG00000239672, ENSG00000163931, ENSG00000160211, ENSG00000117054, ENSG00000175198, ENSG00000143149, ENSG00000135069, ENSG00000134333, ENSG00000102144, ENSG00000149925, ENSG00000116005, ENSG00000116337, ENSG00000105220, ENSG00000243989, ENSG00000106633, ENSG0000…	982	212	6910	1.56001	0.387269	0.0343828	2.2596
KEGG_PATHWAY	hsa04141:Protein processing in endoplasmic reticulum	39	1.54762	0.00217702	ENSG00000109339, ENSG00000109971, ENSG00000080824, ENSG00000163479, ENSG00000079332, ENSG00000184787, ENSG00000197930, ENSG00000138073, ENSG00000185825, ENSG00000070010, ENSG00000087074, ENSG00000118705, ENSG00000173110, ENSG00000134910, ENSG00000175197, ENSG00000109332, ENSG00000127022, ENSG00000169223, ENSG00000204388, ENSG00000151092, ENSG00000088833, ENSG00000051108, ENSG00000138674, ENSG0000…	982	169	6910	1.62384	0.46149	0.0404235	2.84668
KEGG_PATHWAY	hsa03030:DNA replication	13	0.515873	0.00293037	ENSG00000117748, ENSG00000138346, ENSG00000163918, ENSG00000172922, ENSG00000148229, ENSG00000132646, ENSG00000136104, ENSG00000014138, ENSG00000112118, ENSG00000104738, ENSG00000166508, ENSG00000171865, ENSG00000100479	982	36	6910	2.54102	0.565451	0.050757	3.81418
KEGG_PATHWAY	hsa04010:MAPK signaling pathway	53	2.10317	0.00366116	ENSG00000109971, ENSG00000115008, ENSG00000120910, ENSG00000026103, ENSG00000170345, ENSG00000173039, ENSG00000161958, ENSG00000130829, ENSG00000136068, ENSG00000115594, ENSG00000175197, ENSG00000120129, ENSG00000126458, ENSG00000139625, ENSG00000134853, ENSG00000196712, ENSG00000075461, ENSG00000105499, ENSG00000138814, ENSG00000117676, ENSG00000141510, ENSG00000108861, ENSG00000070193, ENSG0000…	982	255	6910	1.46252	0.647137	0.0594355	4.74418
KEGG_PATHWAY	hsa05218:Melanoma	20	0.793651	0.00382367	ENSG00000113578, ENSG00000075388, ENSG00000118972, ENSG00000132155, ENSG00000186895, ENSG00000105976, ENSG00000111241, ENSG00000113721, ENSG00000077782, ENSG00000105851, ENSG00000134853, ENSG00000171608, ENSG00000161958, ENSG00000147889, ENSG00000100311, ENSG00000141510, ENSG00000007968, ENSG00000105221, ENSG00000124762, ENSG00000070193	982	71	6910	1.98216	0.663111	0.0586541	4.94986
KEGG_PATHWAY	hsa04110:Cell cycle	30	1.19048	0.00383489	ENSG00000175054, ENSG00000127564, ENSG00000135476, ENSG00000164045, ENSG00000129355, ENSG00000097046, ENSG00000079335, ENSG00000196591, ENSG00000112576, ENSG00000101972, ENSG00000134057, ENSG00000002822, ENSG00000175305, ENSG00000196510, ENSG00000147889, ENSG00000089053, ENSG00000116809, ENSG00000055130, ENSG00000141510, ENSG00000007968, ENSG00000149311, ENSG00000091651, ENSG00000132646, ENSG0000…	982	124	6910	1.70242	0.664188	0.0558136	4.96405
KEGG_PATHWAY	hsa04066:HIF-1 signaling pathway	25	0.992063	0.00439734	ENSG00000112715, ENSG00000168291, ENSG00000105851, ENSG00000148660, ENSG00000135766, ENSG00000173039, ENSG00000151247, ENSG00000152256, ENSG00000105221, ENSG00000170525, ENSG00000166501, ENSG00000129521, ENSG00000136244, ENSG00000124762, ENSG00000078401, ENSG00000099875, ENSG00000106366, ENSG00000171608, ENSG00000145349, ENSG00000117394, ENSG00000120156, ENSG00000159399, ENSG00000111674, ENSG0000…	982	98	6910	1.79507	0.713953	0.0606621	5.67265
KEGG_PATHWAY	hsa04115:p53 signaling pathway	19	0.753968	0.00459679	ENSG00000175054, ENSG00000106366, ENSG00000172667, ENSG00000146674, ENSG00000026103, ENSG00000172115, ENSG00000112576, ENSG00000138764, ENSG00000134057, ENSG00000078900, ENSG00000177595, ENSG00000175305, ENSG00000147889, ENSG00000075218, ENSG00000141510, ENSG00000149311, ENSG00000103197, ENSG00000124762, ENSG00000141682	982	67	6910	1.99547	0.729774	0.0604078	5.92273
KEGG_PATHWAY	hsa00010:Glycolysis / Gluconeogenesis	19	0.753968	0.00459679	ENSG00000111669, ENSG00000168291, ENSG00000107789, ENSG00000159399, ENSG00000111674, ENSG00000109107, ENSG00000141959, ENSG00000143149, ENSG00000134333, ENSG00000169299, ENSG00000102144, ENSG00000149925, ENSG00000091140, ENSG00000105220, ENSG00000106633, ENSG00000108602, ENSG00000006534, ENSG00000111716, ENSG00000131069	982	67	6910	1.99547	0.729774	0.0604078	5.92273
KEGG_PATHWAY	hsa04210:Apoptosis	18	0.714286	0.00463333	ENSG00000169598, ENSG00000232810, ENSG00000198400, ENSG00000105851, ENSG00000172115, ENSG00000171608, ENSG00000026103, ENSG00000121858, ENSG00000171552, ENSG00000173039, ENSG00000023445, ENSG00000003402, ENSG00000102871, ENSG00000003400, ENSG00000141510, ENSG00000149311, ENSG00000105221, ENSG00000137275	982	62	6910	2.0429	0.732577	0.0581894	5.96849
KEGG_PATHWAY	hsa00240:Pyrimidine metabolism	26	1.03175	0.00479356	ENSG00000068654, ENSG00000058600, ENSG00000167325, ENSG00000239672, ENSG00000164978, ENSG00000100413, ENSG00000128951, ENSG00000013503, ENSG00000122643, ENSG00000171302, ENSG00000171793, ENSG00000100479, ENSG00000177700, ENSG00000105258, ENSG00000147669, ENSG00000125458, ENSG00000138185, ENSG00000130717, ENSG00000125630, ENSG00000183696, ENSG00000014138, ENSG00000161980, ENSG00000171453, ENSG0000…	982	104	6910	1.75916	0.744529	0.0576065	6.16888
KEGG_PATHWAY	hsa05230:Central carbon metabolism in cancer	18	0.714286	0.00655843	ENSG00000132155, ENSG00000105976, ENSG00000113721, ENSG00000168291, ENSG00000198400, ENSG00000077782, ENSG00000105851, ENSG00000171608, ENSG00000134853, ENSG00000117394, ENSG00000159399, ENSG00000160211, ENSG00000141959, ENSG00000141510, ENSG00000152256, ENSG00000105221, ENSG00000106633, ENSG00000100644	982	64	6910	1.97906	0.84568	0.0749095	8.35007
KEGG_PATHWAY	hsa05205:Proteoglycans in cancer	42	1.66667	0.00844138	ENSG00000167244, ENSG00000138448, ENSG00000132155, ENSG00000105976, ENSG00000122861, ENSG00000112715, ENSG00000077782, ENSG00000105851, ENSG00000162552, ENSG00000026103, ENSG00000148660, ENSG00000063046, ENSG00000164930, ENSG00000115414, ENSG00000136068, ENSG00000178568, ENSG00000185920, ENSG00000105221, ENSG00000135404, ENSG00000089159, ENSG00000166501, ENSG00000161638, ENSG00000124762, ENSG0000…	982	200	6910	1.4777	0.909962	0.0918095	10.6254
KEGG_PATHWAY	hsa04014:Ras signaling pathway	46	1.8254	0.0102066	ENSG00000109339, ENSG00000169242, ENSG00000064300, ENSG00000118972, ENSG00000130396, ENSG00000132155, ENSG00000105976, ENSG00000075651, ENSG00000112715, ENSG00000113721, ENSG00000077782, ENSG00000105851, ENSG00000174021, ENSG00000171552, ENSG00000148680, ENSG00000161958, ENSG00000173039, ENSG00000143322, ENSG00000100311, ENSG00000237441, ENSG00000134954, ENSG00000105221, ENSG00000182578, ENSG0000…	982	226	6910	1.43224	0.945718	0.10601	12.711
KEGG_PATHWAY	hsa05160:Hepatitis C	30	1.19048	0.0106862	ENSG00000109339, ENSG00000131467, ENSG00000111335, ENSG00000132155, ENSG00000111331, ENSG00000105851, ENSG00000173039, ENSG00000171855, ENSG00000115415, ENSG00000104408, ENSG00000170581, ENSG00000213928, ENSG00000105221, ENSG00000159261, ENSG00000124762, ENSG00000232810, ENSG00000137713, ENSG00000107201, ENSG00000171608, ENSG00000089127, ENSG00000102871, ENSG00000172071, ENSG00000184557, ENSG0000…	982	133	6910	1.58722	0.952698	0.106856	13.2698
KEGG_PATHWAY	hsa03040:Spliceosome	30	1.19048	0.0106862	ENSG00000198231, ENSG00000109971, ENSG00000161547, ENSG00000168883, ENSG00000147274, ENSG00000112081, ENSG00000119707, ENSG00000100650, ENSG00000183684, ENSG00000113649, ENSG00000136527, ENSG00000117360, ENSG00000124193, ENSG00000063244, ENSG00000125676, ENSG00000173110, ENSG00000102103, ENSG00000204388, ENSG00000204389, ENSG00000136450, ENSG00000182004, ENSG00000134453, ENSG00000060688, ENSG0000…	982	133	6910	1.58722	0.952698	0.106856	13.2698
KEGG_PATHWAY	hsa04015:Rap1 signaling pathway	43	1.70635	0.0118681	ENSG00000169242, ENSG00000120318, ENSG00000064300, ENSG00000118972, ENSG00000130396, ENSG00000132155, ENSG00000105976, ENSG00000112715, ENSG00000113721, ENSG00000077782, ENSG00000105851, ENSG00000161958, ENSG00000100311, ENSG00000125968, ENSG00000181104, ENSG00000105221, ENSG00000128271, ENSG00000182578, ENSG00000037280, ENSG00000166501, ENSG00000050820, ENSG00000070087, ENSG00000143590, ENSG0000…	982	210	6910	1.44084	0.966315	0.114051	14.6328
KEGG_PATHWAY	hsa04620:Toll-like receptor signaling pathway	25	0.992063	0.0121542	ENSG00000109339, ENSG00000232810, ENSG00000105851, ENSG00000171608, ENSG00000170345, ENSG00000170458, ENSG00000055208, ENSG00000173039, ENSG00000171855, ENSG00000115415, ENSG00000177606, ENSG00000101017, ENSG00000114013, ENSG00000172936, ENSG00000135341, ENSG00000105221, ENSG00000159110, ENSG00000128604, ENSG00000185507, ENSG00000243414, ENSG00000136244, ENSG00000174125, ENSG00000169245, ENSG0000…	982	106	6910	1.65959	0.968974	0.112864	14.9597
KEGG_PATHWAY	hsa05231:Choline metabolism in cancer	24	0.952381	0.0129875	ENSG00000109339, ENSG00000102780, ENSG00000132155, ENSG00000149091, ENSG00000075651, ENSG00000113721, ENSG00000105851, ENSG00000170345, ENSG00000171608, ENSG00000134853, ENSG00000112290, ENSG00000077044, ENSG00000112499, ENSG00000065357, ENSG00000105499, ENSG00000177606, ENSG00000100311, ENSG00000143036, ENSG00000105221, ENSG00000103197, ENSG00000166501, ENSG00000108443, ENSG00000160271, ENSG0000…	982	101	6910	1.67208	0.975586	0.116402	15.9054
KEGG_PATHWAY	hsa04150:mTOR signaling pathway	16	0.634921	0.0132907	ENSG00000168209, ENSG00000232810, ENSG00000204673, ENSG00000105851, ENSG00000171608, ENSG00000167965, ENSG00000063046, ENSG00000151247, ENSG00000117676, ENSG00000105221, ENSG00000103197, ENSG00000141564, ENSG00000166501, ENSG00000177169, ENSG00000108443, ENSG00000140474	982	58	6910	1.94115	0.977626	0.115362	16.2471
KEGG_PATHWAY	hsa05222:Small cell lung cancer	21	0.833333	0.0138787	ENSG00000150093, ENSG00000138448, ENSG00000056558, ENSG00000073756, ENSG00000105851, ENSG00000172115, ENSG00000171608, ENSG00000053747, ENSG00000171552, ENSG00000173039, ENSG00000175305, ENSG00000023445, ENSG00000115414, ENSG00000141510, ENSG00000007968, ENSG00000105221, ENSG00000112769, ENSG00000147883, ENSG00000169031, ENSG00000091409, ENSG00000164171	982	85	6910	1.73847	0.981111	0.116652	16.9061
KEGG_PATHWAY	hsa04662:B cell receptor signaling pathway	18	0.714286	0.0142666	ENSG00000168918, ENSG00000132155, ENSG00000165458, ENSG00000177455, ENSG00000120910, ENSG00000105369, ENSG00000105851, ENSG00000171608, ENSG00000170345, ENSG00000095585, ENSG00000173039, ENSG00000138814, ENSG00000007312, ENSG00000177606, ENSG00000146232, ENSG00000105221, ENSG00000070190, ENSG00000142867	982	69	6910	1.83565	0.983107	0.116322	17.3381
KEGG_PATHWAY	hsa05161:Hepatitis B	31	1.23016	0.0195829	ENSG00000109339, ENSG00000132155, ENSG00000118260, ENSG00000105851, ENSG00000026103, ENSG00000172115, ENSG00000170345, ENSG00000175305, ENSG00000173039, ENSG00000171855, ENSG00000115415, ENSG00000177606, ENSG00000170581, ENSG00000172936, ENSG00000105221, ENSG00000166501, ENSG00000115267, ENSG00000132646, ENSG00000243414, ENSG00000136244, ENSG00000124762, ENSG00000122877, ENSG00000232810, ENSG0000…	982	145	6910	1.50439	0.996363	0.152274	23.0545
KEGG_PATHWAY	hsa04068:FoxO signaling pathway	29	1.15079	0.0208331	ENSG00000109339, ENSG00000142731, ENSG00000129355, ENSG00000132155, ENSG00000181929, ENSG00000105851, ENSG00000185950, ENSG00000134057, ENSG00000121858, ENSG00000145782, ENSG00000156804, ENSG00000105221, ENSG00000136244, ENSG00000147883, ENSG00000124762, ENSG00000176171, ENSG00000213923, ENSG00000145391, ENSG00000181856, ENSG00000125910, ENSG00000104205, ENSG00000171608, ENSG00000138764, ENSG0000…	982	134	6910	1.52286	0.997469	0.157036	24.3446
KEGG_PATHWAY	hsa05132:Salmonella infection	20	0.793651	0.0214735	ENSG00000109339, ENSG00000115008, ENSG00000170345, ENSG00000112290, ENSG00000077380, ENSG00000170458, ENSG00000163739, ENSG00000173039, ENSG00000177606, ENSG00000136068, ENSG00000126214, ENSG00000163734, ENSG00000137171, ENSG00000172936, ENSG00000164400, ENSG00000136244, ENSG00000104067, ENSG00000081041, ENSG00000169429, ENSG00000070087	982	83	6910	1.69558	0.997898	0.157387	24.9977
KEGG_PATHWAY	hsa01100:Metabolic pathways	198	7.85714	0.0238468	ENSG00000171124, ENSG00000078142, ENSG00000075651, ENSG00000160688, ENSG00000060982, ENSG00000143418, ENSG00000033011, ENSG00000143149, ENSG00000153395, ENSG00000100479, ENSG00000140650, ENSG00000167165, ENSG00000170271, ENSG00000126088, ENSG00000183696, ENSG00000109107, ENSG00000171234, ENSG00000070669, ENSG00000110080, ENSG00000116649, ENSG00000242110, ENSG00000165195, ENSG00000091140, ENSG0000…	982	1228	6910	1.13458	0.998945	0.16911	27.3727
KEGG_PATHWAY	hsa04931:Insulin resistance	24	0.952381	0.0277576	ENSG00000109339, ENSG00000130304, ENSG00000181856, ENSG00000155846, ENSG00000118260, ENSG00000181929, ENSG00000232810, ENSG00000105851, ENSG00000185950, ENSG00000171608, ENSG00000119938, ENSG00000117394, ENSG00000119383, ENSG00000173039, ENSG00000072310, ENSG00000173281, ENSG00000184557, ENSG00000131408, ENSG00000117676, ENSG00000105221, ENSG00000136244, ENSG00000131791, ENSG00000108443, ENSG0000…	982	108	6910	1.5637	0.999663	0.189728	31.1352
KEGG_PATHWAY	hsa04071:Sphingolipid signaling pathway	26	1.03175	0.0288478	ENSG00000109339, ENSG00000168350, ENSG00000132155, ENSG00000075651, ENSG00000180739, ENSG00000164023, ENSG00000105851, ENSG00000143418, ENSG00000103222, ENSG00000166311, ENSG00000173039, ENSG00000105221, ENSG00000166501, ENSG00000035681, ENSG00000114353, ENSG00000125910, ENSG00000232810, ENSG00000143753, ENSG00000137713, ENSG00000171608, ENSG00000092020, ENSG00000078304, ENSG00000033327, ENSG0000…	982	120	6910	1.52461	0.999755	0.191974	32.1515
KEGG_PATHWAY	hsa03020:RNA polymerase	10	0.396825	0.0298712	ENSG00000177700, ENSG00000068654, ENSG00000058600, ENSG00000100413, ENSG00000105258, ENSG00000171453, ENSG00000147669, ENSG00000013503, ENSG00000125630, ENSG00000161980	982	32	6910	2.19896	0.999818	0.193715	33.0929
KEGG_PATHWAY	hsa04623:Cytosolic DNA-sensing pathway	16	0.634921	0.0315802	ENSG00000177700, ENSG00000058600, ENSG00000147669, ENSG00000107201, ENSG00000161980, ENSG00000173039, ENSG00000171855, ENSG00000100413, ENSG00000171453, ENSG00000013503, ENSG00000160710, ENSG00000185507, ENSG00000136244, ENSG00000137275, ENSG00000169245, ENSG00000124256	982	64	6910	1.75916	0.99989	0.199308	34.638
KEGG_PATHWAY	hsa05212:Pancreatic cancer	16	0.634921	0.0358697	ENSG00000109339, ENSG00000132155, ENSG00000051180, ENSG00000112715, ENSG00000139618, ENSG00000105851, ENSG00000171608, ENSG00000171552, ENSG00000173039, ENSG00000163235, ENSG00000115415, ENSG00000147889, ENSG00000141510, ENSG00000007968, ENSG00000105221, ENSG00000160271	982	65	6910	1.7321	0.999969	0.218863	38.372
KEGG_PATHWAY	hsa03410:Base excision repair	10	0.396825	0.0360764	ENSG00000100823, ENSG00000129071, ENSG00000073050, ENSG00000129484, ENSG00000148229, ENSG00000132646, ENSG00000076248, ENSG00000166169, ENSG00000132781, ENSG00000100479	982	33	6910	2.13232	0.999971	0.215475	38.5469
KEGG_PATHWAY	hsa05340:Primary immunodeficiency	10	0.396825	0.0431096	ENSG00000115085, ENSG00000182866, ENSG00000101017, ENSG00000177455, ENSG00000105369, ENSG00000196839, ENSG00000076248, ENSG00000095585, ENSG00000168685, ENSG00000168394	982	34	6910	2.06961	0.999996	0.247556	44.2301
KEGG_PATHWAY	hsa04070:Phosphatidylinositol signaling system	21	0.833333	0.0566631	ENSG00000168918, ENSG00000151151, ENSG00000102780, ENSG00000133056, ENSG00000149091, ENSG00000165458, ENSG00000078142, ENSG00000105851, ENSG00000171608, ENSG00000187091, ENSG00000077044, ENSG00000040933, ENSG00000065357, ENSG00000168781, ENSG00000109452, ENSG00000145725, ENSG00000068745, ENSG00000151689, ENSG00000132376, ENSG00000143772, ENSG00000166501	982	98	6910	1.50786	1	0.307978	53.836
KEGG_PATHWAY	hsa04550:Signaling pathways regulating pluripotency of stem cells	28	1.11111	0.0567679	ENSG00000132155, ENSG00000083168, ENSG00000121989, ENSG00000105851, ENSG00000077782, ENSG00000162552, ENSG00000135100, ENSG00000170365, ENSG00000164930, ENSG00000185619, ENSG00000130829, ENSG00000125968, ENSG00000105221, ENSG00000122641, ENSG00000125845, ENSG00000143379, ENSG00000171608, ENSG00000113658, ENSG00000181449, ENSG00000154342, ENSG00000134245, ENSG00000008083, ENSG00000204531, ENSG0000…	982	140	6910	1.40733	1	0.302897	53.904
KEGG_PATHWAY	hsa04622:RIG-I-like receptor signaling pathway	16	0.634921	0.0637257	ENSG00000109339, ENSG00000108771, ENSG00000232810, ENSG00000107201, ENSG00000187608, ENSG00000145782, ENSG00000173039, ENSG00000171855, ENSG00000102871, ENSG00000003400, ENSG00000135341, ENSG00000185507, ENSG00000115267, ENSG00000137275, ENSG00000169245, ENSG00000169429	982	70	6910	1.60838	1	0.328259	58.2118
KEGG_PATHWAY	hsa05323:Rheumatoid arthritis	19	0.753968	0.0668246	ENSG00000115008, ENSG00000115009, ENSG00000185344, ENSG00000095752, ENSG00000112715, ENSG00000232810, ENSG00000170345, ENSG00000120156, ENSG00000159720, ENSG00000164136, ENSG00000124875, ENSG00000177606, ENSG00000114013, ENSG00000090339, ENSG00000227507, ENSG00000164400, ENSG00000136244, ENSG00000120659, ENSG00000169429	982	88	6910	1.51928	1	0.335825	60.0078
KEGG_PATHWAY	hsa05145:Toxoplasmosis	24	0.952381	0.0674155	ENSG00000109339, ENSG00000109971, ENSG00000150093, ENSG00000114353, ENSG00000232810, ENSG00000105851, ENSG00000172115, ENSG00000171608, ENSG00000053747, ENSG00000171552, ENSG00000055208, ENSG00000173039, ENSG00000023445, ENSG00000115415, ENSG00000101017, ENSG00000173110, ENSG00000172936, ENSG00000135341, ENSG00000105221, ENSG00000112769, ENSG00000204388, ENSG00000204389, ENSG00000012779, ENSG0000…	982	118	6910	1.43119	1	0.332709	60.3421
KEGG_PATHWAY	hsa05214:Glioma	15	0.595238	0.0691073	ENSG00000132155, ENSG00000113721, ENSG00000105851, ENSG00000148660, ENSG00000134853, ENSG00000171608, ENSG00000145349, ENSG00000163235, ENSG00000147889, ENSG00000100311, ENSG00000141510, ENSG00000007968, ENSG00000105221, ENSG00000166501, ENSG00000124762	982	65	6910	1.62384	1	0.334191	61.2849
KEGG_PATHWAY	hsa00562:Inositol phosphate metabolism	16	0.634921	0.0706764	ENSG00000168918, ENSG00000111669, ENSG00000151151, ENSG00000133056, ENSG00000165458, ENSG00000078142, ENSG00000107789, ENSG00000105851, ENSG00000171608, ENSG00000187091, ENSG00000040933, ENSG00000109452, ENSG00000167103, ENSG00000151689, ENSG00000132376, ENSG00000143772	982	71	6910	1.58573	1	0.335135	62.1408
KEGG_PATHWAY	hsa04144:Endocytosis	46	1.8254	0.0788591	ENSG00000109971, ENSG00000120318, ENSG00000115145, ENSG00000105976, ENSG00000075651, ENSG00000049283, ENSG00000157985, ENSG00000198400, ENSG00000155256, ENSG00000167987, ENSG00000147010, ENSG00000204525, ENSG00000182149, ENSG00000167103, ENSG00000124313, ENSG00000110047, ENSG00000173110, ENSG00000122958, ENSG00000178568, ENSG00000042753, ENSG00000140464, ENSG00000181104, ENSG00000182578, ENSG0000…	982	258	6910	1.2546	1	0.361493	66.3276
KEGG_PATHWAY	hsa00270:Cysteine and methionine metabolism	10	0.396825	0.0801282	ENSG00000088305, ENSG00000134333, ENSG00000101444, ENSG00000116649, ENSG00000130816, ENSG00000168906, ENSG00000119772, ENSG00000123505, ENSG00000104951, ENSG00000111716	982	38	6910	1.85175	1	0.360805	66.9372
KEGG_PATHWAY	hsa00230:Purine metabolism	33	1.30952	0.0802645	ENSG00000100938, ENSG00000068654, ENSG00000058600, ENSG00000167325, ENSG00000170222, ENSG00000106348, ENSG00000239672, ENSG00000164978, ENSG00000100413, ENSG00000013503, ENSG00000122643, ENSG00000171302, ENSG00000116337, ENSG00000205268, ENSG00000100479, ENSG00000177700, ENSG00000105258, ENSG00000147669, ENSG00000125458, ENSG00000138185, ENSG00000133805, ENSG00000196839, ENSG00000125630, ENSG0000…	982	176	6910	1.31937	1	0.355988	67.002
KEGG_PATHWAY	hsa00900:Terpenoid backbone biosynthesis	7	0.277778	0.0805319	ENSG00000084073, ENSG00000117682, ENSG00000116005, ENSG00000116237, ENSG00000148459, ENSG00000168522, ENSG00000148377	982	22	6910	2.23894	1	0.351789	67.1289
KEGG_PATHWAY	hsa04621:NOD-like receptor signaling pathway	13	0.515873	0.0813646	ENSG00000109339, ENSG00000080824, ENSG00000023445, ENSG00000091592, ENSG00000232810, ENSG00000135341, ENSG00000104312, ENSG00000136244, ENSG00000169429, ENSG00000118503, ENSG00000055208, ENSG00000173039, ENSG00000162711	982	55	6910	1.66321	1	0.349746	67.5212
KEGG_PATHWAY	hsa05210:Colorectal cancer	14	0.555556	0.092598	ENSG00000109339, ENSG00000132155, ENSG00000177606, ENSG00000141510, ENSG00000134982, ENSG00000105221, ENSG00000105851, ENSG00000148737, ENSG00000170345, ENSG00000171608, ENSG00000172115, ENSG00000095002, ENSG00000168646, ENSG00000160271	982	62	6910	1.58892	1	0.383775	72.4074
KEGG_PATHWAY	hsa05203:Viral carcinogenesis	37	1.46825	0.0992067	ENSG00000163517, ENSG00000118260, ENSG00000105851, ENSG00000171720, ENSG00000002822, ENSG00000159720, ENSG00000175305, ENSG00000173039, ENSG00000147889, ENSG00000204525, ENSG00000177606, ENSG00000213928, ENSG00000089159, ENSG00000147883, ENSG00000124762, ENSG00000141682, ENSG00000203814, ENSG00000168214, ENSG00000056558, ENSG00000165119, ENSG00000122877, ENSG00000126561, ENSG00000171608, ENSG0000…	982	205	6910	1.27003	1	0.400458	74.9548
